# Supplementary material for: Phylogenomics reveals subfamilies of fungal nonribosomal peptide synthetases and their evolutionary relationships
Source: BMC Evol Biol. 2010 Jan 26;10:26. doi: 10.1186/1471-2148-10-26 (PMC2823734; doi:10.1186/1471-2148-10-26)
Supplement: Additional file 4 — Profile HMMs for fungal-specific NRPS A, T, and C domains. Zipped text file (file name extension .hmm to be used with the program package HMMER (http://hmmer.janelia.org). See Additional file 15 for detailed description. [file 1471-2148-10-26-S4.ZIP]

Archive with 3 entries (3 files):
- FungalAMP.hmm
- FungalCON.hmm
- FungalTHIOL.hmm
