# Supplementary material for: Phylogenomics reveals subfamilies of fungal nonribosomal peptide synthetases and their evolutionary relationships
Source: BMC Evol Biol. 2010 Jan 26;10:26. doi: 10.1186/1471-2148-10-26 (PMC2823734; doi:10.1186/1471-2148-10-26)
Supplement: Additional file 4 — Profile HMMs for fungal-specific NRPS A, T, and C domains. Zipped text file (file name extension .hmm to be used with the program package HMMER (http://hmmer.janelia.org). See Additional file 15 for detailed description. [file 1471-2148-10-26-S4.ZIP › FungalAMP.hmm]

HMMER2.0  [2.2g]
NAME  ALLGENOME_808_FASTAplusFKP_AMPMUSCLE2
LENG  507
ALPH  Amino
RF    no
CS    no
MAP   yes
COM   hmmbuild FungalAMP.hmm ALLGENOME_808_FASTAplusFKP_AMPMUSCLE2.afa
COM   hmmcalibrate FungalAMP.hmm
NSEQ  465
DATE  Mon Jun  8 14:53:23 2009
CKSUM 3255
XT      -8455     -4  -1000  -1000  -8455     -4  -8455     -4 
NULT      -4  -8455
NULE     595  -1558     85    338   -294    453  -1158    197    249    902  -1085   -142    -21   -313     45    531    201    384  -1998   -644 
EVD   -231.815704   0.142847
HMM        A      C      D      E      F      G      H      I      K      L      M      N      P      Q      R      S      T      V      W      Y    
         m->m   m->i   m->d   i->m   i->i   d->m   d->d   b->m   m->e
           -5      *  -8045
     1  -1017   -365  -1614  -2406  -6799  -4012   4664  -1108  -1951  -1684  -5634  -1286   -225    308  -4118   -525   -590   -119   -879  -2190     4
     -   -149   -500    233     43   -381    399    106   -626    210   -466   -720    275    394     45     96    359    117   -369   -294   -249 
     -      0 -13207 -14249   -894  -1115   -701  -1378     -5      * 
     2   -181  -1583   2527   1445  -3811  -1766   2058  -6784  -1482  -3730  -2652  -1479  -3989   1242   -628   -423   -217  -1580   1127  -6213     5
     -   -149   -500    233     43   -381    399    106   -626    210   -466   -720    275    394     45     96    359    117   -369   -294   -249 
     -     -2 -13272  -9298   -894  -1115   -701  -1378      *      * 
     3    228  -3359  -4061  -2133  -1234  -3026  -1580   1233  -1211   2094   1163  -6669  -3596   -625   -512  -2234  -1597    861  -1014   -594     6
     -   -149   -500    233     43   -381    399    106   -626    210   -466   -720    275    394     45     96    359    117   -369   -294   -249 
     -     -5 -13278  -8373   -894  -1115  -1068   -935      *      * 
     4  -1246  -5372  -3615  -3066   3220  -7093  -1821   2483  -6850   -797  -2000  -6739  -4942  -6472  -6649  -4219  -5486   1345  -1233  -1785     7
     -   -149   -500    233     43   -381    399    106   -626    210   -466   -720    275    394     45     96    359    117   -369   -294   -249 
     -      0 -13274 -14316   -894  -1115   -336  -2265      *      * 
     5    148  -1417    275   2203   -971  -3330   1273  -2003   -413   -972  -1755  -1177  -4015   1410    603    338  -1171  -2635  -2113   -620     8
     -   -149   -500    233     43   -381    399    106   -626    210   -466   -720    275    394     45     96    359    117   -369   -294   -249 
     -      0 -13280 -14323   -894  -1115   -701  -1378      *      * 
     6    199  -2954   1146   1755  -2227  -2037    278  -3138    317  -1703  -2892   -801  -6315   2006   1516  -2109  -1018  -1762  -1132  -1752     9
     -   -149   -500    233     43   -381    399    106   -626    210   -466   -720    275    394     45     96    359    117   -369   -294   -249 
     -      0 -13280 -14323   -894  -1115   -701  -1378      *      * 
     7   -515   -990  -2089  -1157  -1853  -3834   1805   -555   -312  -2479     64    472  -3817   2896   1113   -337   -324   -204   1384  -2607    10
     -   -149   -500    233     43   -381    399    106   -626    210   -466   -720    275    394     45     96    359    117   -369   -294   -249 
     -      0 -13280 -14323   -894  -1115   -701  -1378      *      * 
     8   2651    991  -3290  -4443  -1196  -2458  -2998   -430  -5066  -2301  -1255  -6723  -7142  -2887  -1917    -82   -820   1954  -5840  -3180    11
     -   -148   -501    233     41   -381    397    108   -628    209   -462   -714    277    392     44     94    361    117   -366   -296   -251 
     -    -69  -5805  -5108  -1275   -769   -701  -1378      *      * 
     9    843  -1752   -691    635  -1258  -4498   -556   -271    761    128   -408  -2072  -3675   1364   1673   -106   -937   -642  -6862  -3300    15
     -   -149   -500    233     43   -381    399    106   -626    210   -466   -720    275    394     45     96    359    117   -369   -294   -249 
     -      0 -13250 -14293   -894  -1115  -2238   -344      *      * 
    10   1002  -1873   -721    164  -2073  -2321  -1291   -806    818     73   -733  -1554  -4303   1379   1164    840    408  -2516  -6877  -3269    16
     -   -149   -500    233     43   -381    399    106   -626    210   -466   -720    275    394     45     96    359    117   -369   -294   -249 
     -      0 -13256 -14298   -894  -1115  -2499   -281      *      * 
    11   -732    478  -1032  -2214    344  -2964   2550  -1414  -1048  -2829  -2024    815  -6304   2044   1754   -589    722  -3395    174    554    17
     -   -149   -500    233     43   -381    399    106   -626    210   -466   -720    275    394     45     96    359    117   -369   -294   -249 
     -      0 -13259 -14302   -894  -1115  -3112   -177      *      * 
    12  -3083  -1545  -3516  -2630  -3890   -919  -1057  -3963  -3456  -3355  -5743  -3281   4069  -1794  -1989  -1222  -3009  -6253   -997  -6183    18
     -   -149   -502    232     46   -383    397    112   -626    208   -466   -715    278    394     48     94    361    116   -371   -296   -251 
     -   -119  -4246  -5238    -13  -6789   -108  -3789      *      * 
    13   -947  -2341   2831    881  -7026  -1456   1423  -6777   -768  -2374  -5794   1328  -6299    563  -2010    375   -627  -4235  -6889  -3321    20
     -   -149   -506    241     39   -385    393    103   -629    212   -467   -722    273    389     44    118    356    122   -366   -300   -254 
     -   -255  -2683  -7315     -4  -8330   -597  -1561      *      * 
    14   2324  -3089   -415  -1263  -3723  -2269    505  -2386    578  -1015  -2632   -566  -2051   -331    253    760    287  -1644  -1294  -6221    22
     -   -149   -500    233     43   -381    399    106   -626    210   -466   -720    275    394     45     96    359    117   -369   -294   -249 
     -      0 -13282 -14324   -894  -1115  -2627   -255      *      * 
    15   -575   1723  -1790     74  -3516  -4324  -1353   1347  -3047    108    139  -2473   2125    308  -3175  -1635    827    679  -2099  -2754    23
     -   -149   -500    233     43   -381    399    106   -626    210   -466   -720    275    394     45     96    359    117   -369   -294   -249 
     -      0 -13282 -14324   -894  -1115  -2627   -255      *      * 
    16   3439  -1089  -3125  -2478  -3871  -1828  -5896  -1596  -4994  -2893  -1752  -3807  -4751  -6270  -3447  -1503  -2701   -474  -5881  -5529    24
     -   -149   -500    233     43   -381    399    106   -626    210   -466   -720    275    394     45     96    359    117   -369   -294   -249 
     -     -5 -13287  -8214   -894  -1115  -2627   -255      *      * 
    17  -1956  -5409  -4296  -7299   -710  -7139  -6013   2510  -3085    756  -2574  -5068  -7187  -6520  -3604  -6224  -2409   2744  -5877  -5535    25
     -   -147   -500    240     55   -357    394     98   -630    204   -462   -717    270    389     43     90    354    119   -370   -302   -239 
     -   -306  -3873  -3026  -1532   -612  -1805   -486      *      * 
    18   -222   3668    889    961  -2579  -2445   1392   -839   -458  -2150  -1564   -649  -6151   -166  -1338    377   -167   -306   -815   -368    29
     -   -149   -500    233     43   -381    399    106   -626    210   -466   -720    275    394     45     96    359    117   -369   -294   -249 
     -  -1502 -13099   -629   -894  -1115  -4837    -51      *      * 
    19  -1190   -759   2613   -585   1485   -679   1298  -5169   -463  -1314  -4193  -3249  -1428   -908   -956    942   -120  -2423  -5288   -714    30
     -   -149   -500    233     43   -381    399    106   -626    210   -466   -720    275    394     45     96    359    117   -369   -294   -249 
     -    -28 -11606  -5715   -894  -1115   -114  -3724      *      * 
    20   2037  -1922   -848    193  -4729    752  -1357  -2531  -1238  -2743  -1726  -2629  -2557    155  -2568   1882   -562  -1436  -6844  -3229    31
     -   -149   -500    233     43   -381    399    106   -626    210   -466   -720    275    394     45     96    359    117   -369   -294   -249 
     -     -4 -13224  -8549   -894  -1115  -2856   -215      *      * 
    21  -1337   -320    -70  -1344    370   -919    254  -2469  -2140  -1460  -2715  -1473  -2098   -780  -1071    332   -181  -3144   5159      4    32
     -   -149   -500    233     43   -381    399    106   -626    210   -466   -720    275    394     45     96    359    117   -369   -294   -249 
     -     -8 -13228  -7616   -894  -1115  -4206    -80      *      * 
    22  -1590  -2512   3427    514  -1951     85  -2493  -2910   -830  -2175  -3584  -1343  -1991  -1254  -1335   -256  -1044  -6284  -6846  -3249    33
     -   -150   -514    231     42   -395    419    104   -627    213   -471   -735    269    391     51    101    359    120   -371   -309   -264 
     -  -1041  -1416  -2844     -2  -9550  -2105   -382      *      * 
    23    408  -2040   -999  -1461  -2124   2800  -1125  -3133  -1064  -2140  -1048  -1226   -321   -796    272   -192   -174  -1503  -6648  -5968    35
     -   -149   -500    233     43   -381    399    106   -626    210   -466   -720    275    394     45     96    359    117   -369   -294   -249 
     -  -2715 -13025   -239   -894  -1115  -5842    -25      *      * 
    24   -414  -3942     84   -508  -4263  -1390     83  -1786    941   -974  -3031    273   -175    123   1082   1021   1026    460  -4126  -3443    36
     -   -149   -500    233     43   -381    399    106   -626    210   -466   -720    275    394     45     96    359    117   -369   -294   -249 
     -   -394 -10312  -2069   -894  -1115  -8106     -5      *      * 
    25    342    -10   1129  -1489  -3797  -1087   -392   -223   -122  -2212  -2618    131    828   -233    141    556    372    772   1091   -536    37
     -   -149   -500    233     43   -381    399    106   -626    210   -466   -720    275    394     45     96    359    117   -369   -294   -249 
     -   -494  -9920  -1791   -894  -1115  -8154     -5      *      * 
    26   -489  -1934  -3423   -505   -720   -219  -2176   1306  -2587   1076  -1129  -2693    530   -278  -1175    347   -308   1308  -2372  -2002    38
     -   -149   -500    233     43   -381    399    106   -626    210   -466   -720    275    394     45     96    359    117   -369   -294   -249 
     -   -304  -9429  -2408   -894  -1115  -7097    -11      *      * 
    27  -1595    360     99   -182  -3348  -2573  -1233  -3090    403  -1132  -2131   -340  -2666    930   1169   1089    964   1109  -3229    260    39
     -   -149   -500    233     43   -381    399    106   -626    210   -466   -720    275    394     45     96    359    117   -369   -294   -249 
     -   -414  -9221  -2013   -894  -1115  -6765    -13      *      * 
    28   -173  -2891     99    897  -3211  -2393  -1052  -2961   1209  -2906  -1980  -1029   -668   1847    546    708   -475    354  -3074    561    40
     -   -149   -500    233     43   -381    399    106   -626    210   -466   -720    275    394     45     96    359    117   -369   -294   -249 
     -   -413  -8981  -2016   -894  -1115  -8225     -5      *      * 
    29   1021  -2308  -1161    120  -2509  -2195   -871    116     56   -526  -1431    348   1131   -464   -995    541   1522  -1864  -2568  -1967    41
     -   -149   -497    231     46   -384    395    108   -626    211   -469   -724    272    395     49    105    362    117   -372   -298   -253 
     -  -3737   -191  -4359  -1518   -620   -436  -1939      *      * 
    30  -1793   -629   1130   1568  -3667  -4110  -1407  -2139   -193  -6355  -2450    202  -3270    988    375   1569   1286  -1812  -6522  -5839    50
     -   -153   -507    239     44   -384    397    103   -627    207   -469   -720    274    391     50     99    364    119   -362   -302   -257 
     -    -53  -5019  -7526  -2974   -196    -58  -4678      *      * 
    31  -3986  -2365  -7913  -7277   2243  -3945  -2638    159  -3147   2252   2095  -6761  -7165  -4569  -6672  -4107  -2887   -302   2415    293    59
     -   -149   -500    233     43   -381    399    106   -626    210   -466   -720    275    394     45     96    359    117   -369   -294   -249 
     -      0 -13297 -14339   -894  -1115  -2434   -295      *      * 
    32  -7529  -8864  -3189  -6028  -9670  -7616  -6752  -9382  -4180  -3894  -8505  -2530  -2780  -3490  -2811   1811   3612  -8879  -9187  -8575    60
     -   -149   -500    233     43   -381    399    106   -626    210   -466   -720    275    394     45     96    359    117   -369   -294   -249 
     -      0 -13297 -14339   -894  -1115   -177  -3111      *      * 
    33   -573   1530    -76   -298    271   -461   1146   -213   -209   -908   1064    152      5    332    -33   -507   -190   -393   1968    624    61
     -   -149   -500    233     43   -381    399    106   -626    210   -466   -720    275    394     45     96    359    117   -369   -294   -249 
     -    -26 -13323  -5791   -894  -1115   -701  -1378      *      * 
    34  -9883  -8822 -10288  -4650   -136 -10165  -2966  -8786 -10138  -4700  -8194  -2217 -10021  -8913  -3175  -9411  -5215  -4253   -154   4848    62
     -   -149   -500    233     43   -381    399    106   -626    210   -466   -720    275    394     45     96    359    117   -369   -294   -249 
     -     -2 -13297 -10018   -894  -1115  -2873   -212      *      * 
    35   1760  -2412   -286   -160  -2817    676    -89  -2992     79  -2413  -2754  -1137  -3073    844   1516    685   -891  -1724  -6918  -6236    63
     -   -149   -500    233     43   -381    399    106   -626    210   -466   -720    275    394     45     96    359    117   -369   -294   -249 
     -      0 -13295 -14337   -894  -1115  -1301   -751      *      * 
    36  -1400  -6745    127   3053  -7066  -2461  -3134  -6817  -1543  -4283  -1885  -3248  -6339   2763  -1578  -1703  -1890  -4012  -6928  -3139    64
     -   -149   -500    233     43   -381    399    106   -626    210   -466   -720    275    394     45     96    359    117   -369   -294   -249 
     -      0 -13305 -14347   -894  -1115  -2465   -288      *      * 
    37  -4437  -6243  -8832  -8205   -439  -4368  -3094     77  -7823   3083   1271  -7742  -8037  -7350  -7595  -7196  -3163   -623  -6650  -6394    65
     -   -149   -500    233     43   -381    399    106   -626    210   -466   -720    275    394     45     96    359    117   -369   -294   -249 
     -      0 -13305 -14347   -894  -1115  -2465   -288      *      * 
    38   -624  -6740   3029    457  -2764  -1726   1266  -2200  -1712  -2186  -1454   1951  -3448  -1110  -2374  -1596  -1407  -2476    -18  -1320    66
     -   -149   -500    233     43   -381    399    106   -626    210   -466   -720    275    394     45     96    359    117   -369   -294   -249 
     -      0 -13305 -14347   -894  -1115  -2465   -288      *      * 
    39     81  -1117    554   1376  -4795  -1245   1051  -1108   -103  -1899  -2056    330  -6339   1108   1629    141   -214  -1228  -6927   -683    67
     -   -149   -500    233     43   -381    399    106   -626    210   -466   -720    275    394     45     96    359    117   -369   -294   -249 
     -      0 -13305 -14347   -894  -1115  -1752   -508      *      * 
    40   1159   -684  -4668   -640  -1054  -6724     71   -955    -10   1545    790  -1962  -6797    811   1202  -1676  -1132   -854   -965    312    68
     -   -149   -500    233     43   -381    399    106   -626    210   -466   -720    275    394     45     96    359    117   -369   -294   -249 
     -     -2 -13308  -9363   -894  -1115  -2288   -331      *      * 
    41   2112  -5496  -8020  -7404  -5494  -1702  -6121  -2342  -7000  -4607  -2589  -6854  -7239  -6622  -4592   2725    466     32  -5997  -3140    69
     -   -149   -500    233     43   -381    399    106   -626    210   -466   -720    275    394     45     96    359    117   -369   -294   -249 
     -      0 -13306 -14348   -894  -1115  -2418   -299      *      * 
    42  -2276  -2486   1328   -191  -7059  -1296  -3217  -1768  -2393  -3060  -1736   2671  -6341   -843  -1406   1373   1642  -2590  -1675  -3168    70
     -   -149   -500    233     43   -381    399    106   -626    210   -466   -720    275    394     45     96    359    117   -369   -294   -249 
     -     -2 -13306  -9579   -894  -1115  -2418   -299      *      * 
    43    193    506  -2397  -2402  -1488  -1078   1095    -85    904  -1200  -1461   -833  -6373   1637   2322   -310   -531   -864  -2100  -1392    71
     -   -149   -500    233     43   -381    399    106   -626    210   -466   -720    275    394     45     96    359    117   -369   -294   -249 
     -      0 -13304 -14346   -894  -1115  -1974   -424      *      * 
    44  -2793  -5413  -7933  -7297    -28  -4252  -6007    952  -6892   2806    127  -6781  -7184  -6514  -2874  -6220  -3006    877    -50  -2500    72
     -   -149   -500    233     43   -381    399    106   -626    210   -466   -720    275    394     45     96    359    117   -369   -294   -249 
     -      0 -13306 -14348   -894  -1115  -2400   -303      *      * 
    45   3471   -934  -4441  -4199  -7879  -1210  -6665  -7549  -2145  -7725  -1933  -6533  -7413  -6362  -3824    156  -3432  -3308  -8046  -7589    73
     -   -149   -500    233     43   -381    399    106   -626    210   -466   -720    275    394     45     96    359    117   -369   -294   -249 
     -     -6 -13306  -7954   -894  -1115  -2400   -303      *      * 
    46    455  -1120  -1872   -647  -1322  -1268   3240  -1273   -472  -1599  -1323    718  -6348    660   1238    115   -295   -882    306     94    74
     -   -149   -500    233     43   -381    399    106   -626    210   -466   -720    275    394     45     96    359    117   -369   -294   -249 
     -      0 -13300 -14342   -894  -1115  -2705   -240      *      * 
    47   -856  -6541  -1568   -977   -792  -6306   3454  -1713   -633   -343   -577  -1511  -6397   1076   1051  -1879  -2470  -1573   2196   2454    75
     -   -149   -500    233     43   -381    399    106   -626    210   -466   -720    275    394     45     96    359    117   -369   -294   -249 
     -     -5 -13300  -8291   -894  -1115  -2705   -240      *      * 
    48  -4192  -2207  -3939  -7377  -1400  -7218  -6089    786  -6973   3153  -1666  -6865  -3515  -6588  -6771  -4169  -5605  -1909  -1129  -5605    76
     -   -147   -501    232     42   -375    398    109   -627    212   -467   -721    274    393     44     97    360    116   -369   -295   -248 
     -   -172  -7203  -3240  -1940   -436  -1740   -513      *      * 
    49   -744   -174  -6927  -3146  -5332  -6812    445   1432   -483    115   -284  -2202  -6871   1502   1661     38   -636   1386  -1659  -1749    81
     -   -149   -500    233     43   -381    399    106   -626    210   -466   -720    275    394     45     96    359    117   -369   -294   -249 
     -   -281 -13141  -2498   -894  -1115  -1622   -567      *      * 
    50    237   -896    398    265  -6702   -684    892  -1862    736  -2378  -1739    676  -3301   1256    993   1451   -349  -2418  -6564  -5881    82
     -   -149   -500    233     43   -381    399    106   -626    210   -466   -720    275    394     45     96    359    117   -369   -294   -249 
     -  -2693 -12932   -243   -894  -1115  -5466    -33      *      * 
    51   -107  -3902    241   -634  -4221  -2059   1301   -413   -671   -634  -2991    439  -1138    825   1335    852    567    357  -4086   -478    83
     -   -149   -500    233     43   -381    399    106   -626    210   -466   -720    275    394     45     96    359    117   -369   -294   -249 
     -     -2 -10269 -11311   -894  -1115   -406  -2028      *      * 
    52    489   -771    110     94  -2561  -2095   1065  -1150    -55    435  -1757   -527  -6025   1466    584    712     69   -720   -809   -234    84
     -   -149   -500    233     43   -381    399    106   -626    210   -466   -720    275    394     45     96    359    117   -369   -294   -249 
     -  -4229 -12974    -79   -894  -1115  -6122    -21      *      * 
    53   -347   3064    213  -1804  -1572  -2707  -1485    476   1287    512   -760  -1837  -2776  -1466  -1864    745    -48    220  -1990  -1588    85
     -   -149   -500    233     43   -381    399    106   -626    210   -466   -720    275    394     45     96    359    117   -369   -294   -249 
     -   -117  -8750  -3732   -894  -1115  -1251   -786      *      * 
    54   -224   -712  -1331  -2684    265  -1990   1439   -723   -146   1600    944  -1583  -2721   1297     85   -972  -2268   -560  -1301   1245    86
     -   -149   -502    230     44   -383    404    103   -629    210   -466   -716    273    393     43     98    362    117   -368   -297   -252 
     -   -155  -3634  -5568   -931  -1073   -270  -2550      *      * 
    55   -569  -2177   -709  -2098  -6930   3438    -49  -6680  -1664  -6625  -1398   -785  -2776  -1266  -4857   -828  -3123  -3684  -6793  -6110    89
     -   -151   -502    233     44   -383    399    108   -628    210   -468   -722    280    393     50     99    360    115   -370   -296   -251 
     -   -546  -4176  -1946    -13  -6756   -991  -1009      *      * 
    56   -967   -218  -1869  -3068   -758  -3177  -5536   1734  -6418    580   -519  -2279  -6715  -1489  -6220  -1690   -978   2841  -5403  -5060    91
     -   -149   -500    233     43   -381    399    106   -626    210   -466   -720    275    394     45     96    359    117   -369   -294   -249 
     -   -576 -12839  -1603   -894  -1115   -575  -1605      *      * 
    57    194  -2433  -2507   -538  -6488    508  -1943    259     72   -671  -1459  -2467   -437   1000    576  -1125    245   1947  -6368  -5692    92
     -   -149   -500    233     43   -381    399    106   -626    210   -466   -720    275    394     45     96    359    117   -369   -294   -249 
     -   -493 -12748  -1789   -894  -1115  -6723    -14      *      * 
    58    262  -1574  -1680  -1977  -6044  -1260   -214  -1783   -761  -1664  -4813   -207   2630   -239   1778    155     -3   -495  -5908  -5225    93
     -   -149   -500    233     43   -381    399    106   -626    210   -466   -720    275    394     45     96    359    117   -369   -294   -249 
     -     -9 -12255  -7347   -894  -1115  -7385     -9      *      * 
    59   -434  -1337    875   1907  -6038   2324  -1041  -3076   -882  -4084  -1674    261  -3043  -1369   -280  -1146  -1379  -3141  -5901   -986    94
     -   -149   -500    233     43   -381    399    106   -626    210   -466   -720    275    394     45     96    359    117   -369   -294   -249 
     -    -20 -12246  -6173   -894  -1115   -200  -2951      *      * 
    60  -1456   -835   1162   -327  -3587   1640  -3203  -4009   1030  -4499  -2198  -1346  -6249   1020    424   1030    708  -1154  -6838  -6155    95
     -   -149   -500    233     43   -381    399    106   -626    210   -466   -720    275    394     45     96    359    117   -369   -294   -249 
     -   -737 -13213  -1323   -894  -1115  -3642   -120      *      * 
    61    227  -1567   -925  -1712  -2927  -2355  -1792  -2821   -731  -1824  -5028  -1140   3401  -1076    705   -627  -1275   -487  -6124  -5443    96
     -   -149   -500    233     43   -381    399    106   -626    210   -466   -720    275    394     45     96    359    117   -369   -294   -249 
     -    -32 -12485  -5536   -894  -1115  -7140    -10      *      * 
    62  -2075  -1558    699   2489  -6238   1971    682  -5989   -656  -2536  -5006    129  -5511    343   -433  -2899  -2116  -3384  -6100  -2474    97
     -   -148   -503    232     44   -384    400    113   -630    211   -468   -724    276    397     47     97    360    118   -373   -298   -253 
     -   -355  -2718  -3913     -8  -7491  -7178    -10      *      * 
    63  -1586   -762   2057   -829  -6128  -1007    284   -276  -1482  -2865  -1021   -520  -5418    314   -350    382   1419   1477  -5998  -5318    99
     -   -148   -503    232     42   -378    396    108   -622    218   -468   -723    272    393     51     97    359    116   -372   -297   -248 
     -   -233  -2745 -13397     -9  -7368    -93  -3999      *      * 
    64  -1221  -1286  -7894  -7258   1614  -4889  -1511   1578   -949   1209    275  -3264    130  -2486    782  -2401   -940   1216  -1912   -317   101
     -   -149   -500    233     43   -381    399    106   -626    210   -466   -720    275    394     45     96    359    117   -369   -294   -249 
     -      0 -13280 -14323   -894  -1115  -2049   -399      *      * 
    65  -4482  -1381 -10222  -9923  -7764 -10109 -10292   1916  -9921  -2892  -1853  -9762  -4070  -9932 -10137  -9510  -7508   3524  -9616  -9046   102
     -   -148   -490    232     45   -382    399    105   -624    209   -467   -721    274    393     44     95    358    116   -361   -295   -250 
     -    -47  -5134  -8053    -24  -5942  -1632   -562      *      * 
    66   1251   1153  -3167  -7240  -5348    934   1035  -2607  -6843   -976   1058  -6741   3041  -2684  -6655  -1783  -1840   -663  -5851  -5508   104
     -   -149   -500    233     43   -381    399    106   -626    210   -466   -720    275    394     45     96    359    117   -369   -294   -249 
     -      0 -13292 -14334   -894  -1115  -3063   -184      *      * 
    67  -2596  -1001  -7943  -7308    610  -7148  -1876   2026  -6905   1663    152  -6794  -7196  -6528  -6705  -2371  -1427   2274  -5885  -5543   105
     -   -149   -500    233     43   -381    399    106   -626    210   -466   -720    275    394     45     96    359    117   -369   -294   -249 
     -      0 -13292 -14334   -894  -1115  -3063   -184      *      * 
    68  -1434   4638  -4012  -4121     66  -3940    191   -511  -6865   1138    231  -3682  -3774  -3508  -2902  -1979  -5503   -137  -1009   1538   106
     -   -149   -500    233     43   -381    399    106   -626    210   -466   -720    275    394     45     96    359    117   -369   -294   -249 
     -     -2 -13292  -9284   -894  -1115  -3063   -184      *      * 
    69    355   -107  -3942  -7270   3253  -2945  -1788   -749  -6865    824   2388  -6754  -7158   -839  -6665   -464  -1944   -260  -2226  -1980   107
     -   -149   -500    233     43   -381    399    106   -626    210   -466   -720    275    394     45     96    359    117   -369   -294   -249 
     -      0 -13289 -14332   -894  -1115  -2577   -265      *      * 
    70  -1313  -1518   1951   2659  -7053   -998    459  -6804  -1001  -3883  -5821   -887    961   -555  -2045   -769  -1293  -4142  -6915   -252   108
     -   -149   -500    233     43   -381    399    106   -626    210   -466   -720    275    394     45     96    359    117   -369   -294   -249 
     -      0 -13292 -14334   -894  -1115  -3063   -184      *      * 
    71  -3105  -6866  -5298  -4733  -7202  -2211   -602  -2937   3253  -6871  -1923  -2750    537   -545   2271  -3128  -2625  -4067  -7025  -6374   109
     -   -147   -500    233     45   -381    400    105   -627    210   -466   -721    275    393     45     96    359    117   -370   -295   -250 
     -    -32  -6519  -6476    -59  -4632   -614  -1529      *      * 
    72  -2693   1653  -2926  -6287  -8183    427  -6507  -5011  -3637  -7998  -7102  -2126  -3858  -2927  -6653   3393   -347  -4180  -8216  -7688   111
     -   -147   -500    234     45   -381    398    105   -627    210   -466   -721    275    393     47     95    359    117   -370   -295   -250 
     -    -19  -7329  -7255   -991  -1009   -721  -1345      *      * 
    73   1134   1840  -3555  -1935  -1739  -2039  -1490    888    437   -123   1307  -4401    967  -2566     99   -685   -796   1078  -2546  -2306   114
     -   -149   -500    233     43   -381    399    106   -626    210   -466   -720    275    394     45     96    359    117   -369   -294   -249 
     -      0 -13303 -14345   -894  -1115  -2565   -267      *      * 
    74  -1455  -1475   1442   1204   -314  -2238   -425  -1687  -2874   -912  -2956   -795  -1773  -1334  -2543  -2578  -2490  -3637   5063   -509   115
     -   -149   -500    233     43   -381    399    106   -626    210   -466   -720    275    394     45     96    359    117   -369   -294   -249 
     -      0 -13303 -14345   -894  -1115  -2565   -267      *      * 
    75   1623  -5412  -4009  -4107    283  -3509    113  -2203  -6797    657   1849  -2160  -3993  -1373  -3809   -954   1854   -255   1669    976   116
     -   -149   -500    233     43   -381    399    106   -626    210   -466   -720    275    394     45     96    359    117   -369   -294   -249 
     -     -5 -13303  -8211   -894  -1115  -2565   -267      *      * 
    76  -1585  -5396  -7915  -7279    158  -7117  -2655   2396  -2948   -801    504  -6763    140  -6496  -6673  -2097   -422   2278  -1806   1531   117
     -   -149   -500    233     43   -381    399    106   -626    210   -466   -720    275    394     45     96    359    117   -369   -294   -249 
     -     -5 -13298  -8308   -894  -1115  -2798   -224      *      * 
    77    279    931  -4312  -7274  -1480  -4196  -5984   1889  -4051  -1575  -4595  -6758  -1719  -2387  -6669  -3784  -2668   3120  -5849  -5507   118
     -   -149   -500    233     43   -381    399    106   -626    210   -466   -720    275    394     45     96    359    117   -369   -294   -249 
     -      0 -13294 -14336   -894  -1115  -2986   -195      *      * 
    78   2776   1263  -7910  -7274  -3577   -313  -5984  -1866  -6869  -3517  -4595  -2943  -3579  -6492  -6669   1535    522   -500  -1904  -2779   119
     -   -149   -500    233     43   -381    399    106   -626    210   -466   -720    275    394     45     96    359    117   -369   -294   -249 
     -      0 -13294 -14336   -894  -1115  -2986   -195      *      * 
    79  -1768   -216  -7910  -7274     47  -7112  -5983   2485  -3793    186   3559  -3848  -3273    118  -3849  -3589  -1337    419   -482    -93   120
     -   -149   -500    233     43   -381    399    106   -626    210   -466   -720    275    394     45     96    359    117   -369   -294   -249 
     -     -4 -13294  -8624   -894  -1115  -2986   -195      *      * 
    80  -5879  -5690  -8224  -7590    425  -4488  -2776    429  -7190   2897   1851  -7086  -7460  -6781  -6980  -6530  -3846      7  -1422  -4000   121
     -   -149   -500    233     43   -381    399    106   -626    210   -466   -720    275    394     45     96    359    117   -369   -294   -249 
     -      0 -13290 -14332   -894  -1115   -108  -3797      *      * 
    81   -573   1530    -76   -298    271   -461   1146   -213   -209   -908   1064    152      5    332    -33   -507   -190   -393   1968    624   122
     -   -149   -500    233     43   -381    399    106   -626    210   -466   -720    275    394     45     96    359    117   -369   -294   -249 
     -    -33 -13323  -5481   -894  -1115   -701  -1378      *      * 
    82   3087  -8075  -4391  -3711  -3901   2122  -7394  -9763  -4052  -9754  -9036  -6533  -8062  -7131  -3977   -790  -7384  -8807  -9916  -9133   123
     -   -149   -500    233     43   -381    399    106   -626    210   -466   -720    275    394     45     96    359    117   -369   -294   -249 
     -      0 -13290 -14332   -894  -1115  -3120   -176      *      * 
    83  -1492  -6606  -9547  -3931  -4394  -9072  -8353   3141  -8852  -2237  -2429  -8721  -8977  -8620  -8806  -4637   -994   2631  -8081  -7668   124
     -   -149   -500    233     43   -381    399    106   -626    210   -466   -720    275    394     45     96    359    117   -369   -294   -249 
     -      0 -13290 -14332   -894  -1115  -3120   -176      *      * 
    84  -1680  -5388  -7906  -3227   -300  -7109  -1713   -100  -6865   2677   1983    504  -7159  -1812  -6665  -2168  -3021  -1089   1898  -2246   125
     -   -149   -500    233     43   -381    399    106   -626    210   -466   -720    275    394     45     96    359    117   -369   -294   -249 
     -     -3 -13290  -8975   -894  -1115  -3120   -176      *      * 
    85  -2287  -6693  -3611  -2287  -3565  -6240  -1819  -3020   3610  -2751     25  -3297  -6333   -797   1250  -2141  -5199  -4073  -6886  -1274   126
     -   -149   -500    233     43   -381    399    106   -626    210   -466   -720    275    394     45     96    359    117   -369   -294   -249 
     -     -6 -13287  -7936   -894  -1115  -3216   -164      *      * 
    86   3171   -108  -3716  -7262  -3293  -7100  -5972   -932  -6857  -1050  -2518  -4466  -2866  -6480  -6657    667   -189   -732  -5838  -5496   127
     -   -149   -500    233     43   -381    399    106   -626    210   -466   -720    275    394     45     96    359    117   -369   -294   -249 
     -     -3 -13282  -9200   -894  -1115  -1952   -431      *      * 
    87  -2438  -7181  -7760  -8058  -9682   3747  -1276  -9522  -8065  -9659  -8771   -168  -8062  -8064  -1815  -6727  -6961  -8311  -9714  -9516   128
     -   -149   -500    233     43   -381    399    106   -626    210   -466   -720    275    394     45     96    359    117   -369   -294   -249 
     -      0 -13287 -14329   -894  -1115  -3221   -164      *      * 
    88   2331   2117  -7531  -6918  -1978   2429   -772  -4933  -3223   -596  -4632  -1428  -2766  -6277  -2456  -1502  -5484  -3001  -5883  -1278   129
     -   -149   -500    233     43   -381    399    106   -626    210   -466   -720    275    394     45     96    359    117   -369   -294   -249 
     -     -2 -13287  -9312   -894  -1115  -1263   -777      *      * 
    89   2984    840  -7946  -7327  -5450   -636  -2745   -383  -6931  -4131  -4698  -3368  -7206  -1055  -6742  -1028   1066    482  -5952  -5610   130
     -   -149   -500    233     43   -381    399    106   -626    210   -466   -720    275    394     45     96    359    117   -369   -294   -249 
     -      0 -13298 -14341   -894  -1115  -2789   -226      *      * 
    90  -1899   2076  -7915  -7279   3258  -7117  -3236  -1120  -4055  -2989  -2153  -2382  -3584  -6497  -6674  -3376  -3704   -388   2636   3299   131
     -   -149   -500    233     43   -381    399    106   -626    210   -466   -720    275    394     45     96    359    117   -369   -294   -249 
     -      0 -13298 -14341   -894  -1115  -2310   -325      *      * 
    91   -792   2211  -7917  -7281  -2545  -4240  -2641     80  -6876    661    -14  -6765  -7169  -3563  -6676   -324   -771   3032  -5855  -5513   132
     -   -149   -500    233     43   -381    399    106   -626    210   -466   -720    275    394     45     96    359    117   -369   -294   -249 
     -      0 -13300 -14342   -894  -1115  -2704   -240      *      * 
    92    434  -2324  -7903  -4776  -1296  -3948  -2004  -2274  -6865    -11  -1966  -3986   3653  -3448  -2614   -911  -2004    -57  -5856  -3062   133
     -   -149   -500    233     43   -381    399    106   -626    210   -466   -720    275    394     45     96    359    117   -369   -294   -249 
     -      0 -13300 -14342   -894  -1115  -2704   -240      *      * 
    93  -4042  -2389  -7921  -7285   -833  -7123  -2374   1987  -6880   2666   1098  -6769  -7172  -3010  -3861  -6208  -2433     63  -1978  -5517   134
     -   -149   -500    233     43   -381    399    106   -626    210   -466   -720    275    394     45     96    359    117   -369   -294   -249 
     -      0 -13300 -14342   -894  -1115  -2704   -240      *      * 
    94  -2371  -7171   3860   -565  -7483  -1043  -2623  -7244  -4909  -2864  -6276    245  -1528  -4822  -2824  -1456  -3070  -3317  -7356  -6649   135
     -   -149   -500    233     43   -381    399    106   -626    210   -466   -720    275    394     45     96    359    117   -369   -294   -249 
     -    -15 -13300  -6612   -894  -1115  -2704   -240      *      * 
    95   -857  -2252  -3992  -1771  -1442  -1007  -1776   -272  -3925   -926  -1119  -3905   3435  -2487  -1978   -586   -271    714  -1823  -3274   136
     -   -148   -498    232     45   -383    405    103   -629    209   -469   -723    279    394     43     96    358    117   -369   -297   -252 
     -   -106  -3912  -7807    -10  -7134   -643  -1476      *      * 
    96   1187  -6743    771   -211  -2513   -672  -2668  -2430   -184  -1628  -5832    263  -2515    137   -450   1752    947  -1255  -6926  -1825   138
     -   -149   -500    233     43   -381    399    106   -626    210   -466   -720    275    394     45     96    359    117   -369   -294   -249 
     -      0 -13303 -14346   -894  -1115  -2547   -271      *      * 
    97    549  -2301  -1116  -3808  -1433  -4235   3564  -1919  -6226    152  -2746    131  -3146   1097  -3732   -521   -347   -554   1846   1908   139
     -   -149   -500    233     43   -381    399    106   -626    210   -466   -720    275    394     45     96    359    117   -369   -294   -249 
     -      0 -13303 -14346   -894  -1115  -2547   -271      *      * 
    98  -3707  -6772  -3671  -2867  -7083  -1802  -1183  -6828  -4542  -4592  -5866  -3252   4097  -2093  -2429   -436  -1900  -3980  -6962  -2877   140
     -   -149   -500    233     43   -381    399    106   -626    210   -466   -720    275    394     45     96    359    117   -369   -294   -249 
     -      0 -13303 -14346   -894  -1115  -2547   -271      *      * 
    99    908  -6702    337    813  -3777  -3343   -817     99   -770    -96   -441  -2228   1448   -668    334  -1162    516    450   -445  -1771   141
     -   -149   -500    233     43   -381    399    106   -626    210   -466   -720    275    394     45     96    359    117   -369   -294   -249 
     -      0 -13303 -14346   -894  -1115  -1833   -475      *      * 
   100   1363  -6746   1159   1433  -2695   -589   -678  -3123  -1224  -2415  -2266   -729  -1450   1850  -2275   1058  -1062  -1972  -6930  -6247   142
     -   -149   -500    233     43   -381    399    106   -626    210   -466   -720    275    394     45     96    359    117   -369   -294   -249 
     -      0 -13306 -14348   -894  -1115  -2380   -308      *      * 
   101  -2148  -5469  -3616  -3008  -3358  -7038   -728  -3374  -6488  -2153  -1879  -6509  -7094  -2114   4026  -3708   -830  -2935  -1087   -989   143
     -   -149   -500    233     43   -381    399    106   -626    210   -466   -720    275    394     45     96    359    117   -369   -294   -249 
     -      0 -13306 -14348   -894  -1115  -2380   -308      *      * 
   102  -1423  -5413  -7832  -7202  -3053  -4710   1151   1392   -209   2095    703   -937  -3425    634    304  -3370  -1230    242  -1403  -2329   144
     -   -149   -500    233     43   -381    399    106   -626    210   -466   -720    275    394     45     96    359    117   -369   -294   -249 
     -      0 -13306 -14348   -894  -1115  -2380   -308      *      * 
   103    364   -773   -936    990  -7067  -1945    628  -2199   1047  -2207  -2765     35  -2668   2382   1636   -477   -737  -2238  -2053  -6247   145
     -   -149   -500    233     43   -381    399    106   -626    210   -466   -720    275    394     45     96    359    117   -369   -294   -249 
     -      0 -13306 -14348   -894  -1115  -2380   -308      *      * 
   104    763  -2854    416    481   1043   -735    744   -457  -1402  -1020   -282    -73  -2156    700   -540    442    410   -458  -6912    358   146
     -   -149   -500    233     43   -381    399    106   -626    210   -466   -720    275    394     45     96    359    117   -369   -294   -249 
     -      0 -13306 -14348   -894  -1115  -2380   -308      *      * 
   105  -1736  -5404  -3518  -7286  -5357  -7124  -5996   3161  -3590    795   1550  -2510  -7174  -6504  -2330  -3416  -2114   1009   -919    476   147
     -   -149   -500    233     43   -381    398    105   -627    211   -465   -721    275    393     47     96    359    119   -370   -295   -250 
     -    -24  -8671  -6164  -1846   -470  -2380   -308      *      * 
   106   -228   1472  -7903  -7267     35  -7105  -2824   1982  -6862   1748    116  -6751  -7155  -3435  -6661  -2322   -871   1741  -1795  -3213   152
     -   -149   -500    233     43   -381    399    106   -626    210   -466   -720    275    394     45     96    359    117   -369   -294   -249 
     -      0 -13286 -14328   -894  -1115  -3256   -160      *      * 
   107    -16  -6727    844   1636  -7048   -909  -1290  -2400    575  -2675  -1401     92  -6320   1439    809   1300  -1425  -2066  -6910  -4587   153
     -   -150   -501    234     44   -382    398    105   -624    211   -462   -721    274    393     47     97    358    116   -370   -295   -250 
     -    -24  -6767  -7039  -1575   -590  -1474   -644      *      * 
   108   -129  -1570   2544    742  -7048  -2955   -795  -2586   -994  -3803   -668   -908  -4704   2325    199   -458   -770   -286  -6910  -6227   158
     -   -149   -500    233     43   -381    399    106   -626    210   -466   -720    275    394     45     96    359    117   -369   -294   -249 
     -      0 -13287 -14329   -894  -1115  -3239   -161      *      * 
   109    907   2088  -7903  -7267  -3582  -3480  -2707    667  -2967   -103  -2578  -6751  -7155  -6485  -4172    883   1901   1798  -5842  -3038   159
     -   -149   -500    233     43   -381    399    106   -626    210   -466   -720    275    394     45     96    359    117   -369   -294   -249 
     -      0 -13287 -14329   -894  -1115  -3239   -161      *      * 
   110  -1264   -879    537    440  -7048   1694   -445  -6799   1350  -4162  -2877   1197   -700   1288     54    289  -1581  -6349  -1968  -6228   160
     -   -148   -501    232     43   -382    398    104   -628    211   -466   -722    276    394     47     95    358    121   -368   -296   -247 
     -    -30  -8460  -5831  -3474   -136  -1936   -437      *      * 
   111   2617    913  -2926  -3322  -3602    106  -5902  -1108  -6628  -2383  -4607  -1734   2002  -6304  -6529    460  -1016  -1267  -5859  -5510   174
     -   -149   -500    233     43   -381    399    106   -626    210   -466   -720    275    394     45     96    359    117   -369   -294   -249 
     -  -2213 -13268   -351   -894  -1115  -2858   -214      *      * 
   112    290   1480   -540     85  -4940  -2060   1328  -4691    577  -1720  -3708    914   -362    363   2188    529   -961  -2102  -4803  -4120   175
     -   -149   -500    233     43   -381    399    106   -626    210   -466   -720    275    394     45     96    359    117   -369   -294   -249 
     -    -23 -11075  -6057   -894  -1115    -48  -4932      *      * 
   113    529      2   -295   -778  -7044   -150    325  -2159   1648  -2899  -3196  -1560     53    671   1076    631   1013  -1738  -6907  -3459   176
     -   -149   -500    233     43   -381    399    106   -626    210   -466   -720    275    394     45     96    359    117   -369   -294   -249 
     -      0 -13283 -14325   -894  -1115  -1558   -599      *      * 
   114   -645   -207  -7911  -3856    751  -7113  -2202   1873  -6870   1878    807  -6759  -4454  -6493  -3839  -4092  -1179   1696  -1996  -1353   177
     -   -149   -500    233     43   -381    399    106   -626    210   -466   -720    275    394     45     96    359    117   -369   -294   -249 
     -      0 -13295 -14337   -894  -1115  -2954   -199      *      * 
   115    866   -691  -7918  -7282  -1004  -3388  -5993   2146  -6878    868    480  -6767  -7170  -6501  -6678  -3428  -2238   2389  -5858  -3075   178
     -   -149   -500    233     43   -381    399    106   -626    210   -466   -720    275    394     45     96    359    117   -369   -294   -249 
     -      0 -13295 -14337   -894  -1115  -2954   -199      *      * 
   116  -2348  -2873  -7913  -7277   -840  -4162  -5987   1668  -6872   2480  -1069  -2947  -7165  -6495  -4029  -6200  -2539   1726  -5852  -3164   179
     -   -147   -502    233     43   -383    399    104   -618    213   -465   -722    275    392     43     96    358    117   -371   -296   -251 
     -    -24  -5909 -14337  -1567   -594   -121  -3631      *      * 
   117   -573   1530    -76   -298    271   -461   1146   -213   -209   -908   1064    152      5    332    -33   -507   -190   -393   1968    624   183
     -    -36   -125    337     62   -533     20     82   -360   -167   -162   -731     30    333     60   -112    485    239     13   -580   -679 
     -  -8487     -4 -14365  -5180    -40   -701  -1378      *      * 
   118   -573   1530    -76   -298    271   -461   1146   -213   -209   -908   1064    152      5    332    -33   -507   -190   -393   1968    624   305
     -   -149   -500    233     43   -381    399    106   -626    210   -466   -720    275    394     45     96    359    117   -369   -294   -249 
     -  -2666 -13323   -248   -894  -1115   -701  -1378      *      * 
   119    163   -463    440    589   -524   -234    293    -49   -810   -233  -3321   -845   -228    933    311    503   -321  -1229  -4417   1046   306
     -   -149   -500    233     43   -381    399    106   -626    210   -466   -720    275    394     45     96    359    117   -369   -294   -249 
     -    -17 -10658  -6539   -894  -1115   -705  -1372      *      * 
   120   -345   -187    383   -105   -521  -1545   -289   -821   -878   -780  -1983   -176   2411   -123    -97    319    625   -987  -6377  -3361   307
     -   -149   -500    233     43   -381    399    106   -626    210   -466   -720    275    394     45     96    359    117   -369   -294   -249 
     -  -2217 -12751   -350   -894  -1115  -6716    -14      *      * 
   121    749  -3991  -2594   -312    736   -341   1567  -1281    390   -317  -1897   -145   -973    712  -2450    842    933   -192  -4214  -3572   308
     -   -149   -500    233     43   -381    399    106   -626    210   -466   -720    275    394     45     96    359    117   -369   -294   -249 
     -    -96 -10536  -3971   -894  -1115  -8088     -5      *      * 
   122    111    839    579   -918   -812     33  -2218  -4101   -106    778  -3131  -2197    815    890    369    457    648  -3659  -4228   -476   309
     -   -149   -500    233     43   -381    399    106   -626    210   -466   -720    275    394     45     96    359    117   -369   -294   -249 
     -    -18 -10441  -6427   -894  -1115  -6806    -13      *      * 
   123   1272  -4073  -1046    169  -1630    591  -2245  -4137   1184   -374  -1560  -2223  -1005   -145    -61   1072    -15  -1286  -4259   -406   310
     -   -149   -500    233     43   -381    399    106   -626    210   -466   -720    275    394     45     96    359    117   -369   -294   -249 
     -    -21 -10474  -6188   -894  -1115  -7529     -8      *      * 
   124   1256    101    684   -177   -884    166    537  -4150    106   -895  -3168   -195    -66   -371    -72   1116   -100  -1193  -4262  -3580   311
     -   -148   -505    235     40   -378    394    100   -630    210   -462   -716    276    399     51     95    357    123   -371   -300   -254 
     -  -5635   -123  -4024     -5  -8099  -8099     -5      *      * 
   125   -444  -3988    185    540    372  -1989    210   -921   -617     63   -798   -102   1485    366    538    -37    526   -341  -4175  -3496   313
     -   -149   -500    233     43   -381    399    106   -626    210   -466   -720    275    394     45     96    359    117   -369   -294   -249 
     -    -99 -10379  -3929   -894  -1115  -5221    -39      *      * 
   126   -136  -4106   -145   -752  -4426   -175    150   -818   -178    215  -3196   -642   1183    937  -1367    462   1594   -469  -4290  -3609   314
     -   -149   -500    233     43   -381    399    106   -626    210   -466   -720    275    394     45     96    359    117   -369   -294   -249 
     -     -1 -10505 -11547   -894  -1115   -880  -1131      *      * 
   127    -67   -217    215  -1301   -745   -346   -346   -971   -473   1110   -122   -167  -1075  -1404   -178    539    670    482    443  -2487   315
     -   -149   -500    233     43   -381    399    106   -626    210   -466   -720    275    394     45     96    359    117   -369   -294   -249 
     -     -6 -12604  -7933   -894  -1115  -2844   -216      *      * 
   128   -543   -174  -1076  -2500   -393  -1381   -135   -299  -1313  -1354  -5025  -1390   2643   -403   -326    115    436   1046   -490  -1084   316
     -   -149   -500    233     43   -381    399    106   -626    210   -466   -720    275    394     45     96    359    117   -369   -294   -249 
     -      0 -12718 -13760   -894  -1115  -1640   -558      *      * 
   129    387   -883     12   -102  -3778  -1242     15   -220    265  -1077    -20    476    -44   -709    234   1054    866    110   -670  -2027   317
     -   -149   -500    233     43   -381    399    106   -626    210   -466   -720    275    394     45     96    359    117   -369   -294   -249 
     -     -4 -12938  -8761   -894  -1115  -1354   -716      *      * 
   130   1128   -259  -3395  -1432  -3220  -1567  -2581    551  -3128   -152  -1590  -2034   -202  -1946  -1599   -177   -751   2596  -5901  -2918   318
     -   -149   -500    233     43   -381    399    106   -626    210   -466   -720    275    394     45     96    359    117   -369   -294   -249 
     -      0 -13096 -14138   -894  -1115  -4948    -48      *      * 
   131   -750  -1664     30   -677  -3365    753   -604  -2091    304  -3072  -5632    145   -554    750    714   1508   1498  -2051  -6727  -3015   319
     -   -151   -504    245     39   -385    398    105   -631    210   -468   -717    275    391     46    103    361    121   -371   -299   -254 
     -   -305  -2950  -4034     -6  -7901  -1013   -987      *      * 
   132   -297   -790  -1121  -1624  -6631  -1253   -499  -3124  -4420  -3040  -1792  -2397   3705  -2710  -2879    551  -1082  -2669  -6623  -3203   321
     -   -142   -503    234     43   -384    396    107   -630    211   -468   -715    272    393     46     95    362    122   -373   -288   -253 
     -  -1004  -4867  -1099  -1475   -643  -5368    -35      *      * 
   133   -770  -5694   1515    658  -3088  -1107   1925  -3057   -459  -3140  -1264    878  -2194   -708    380   1709    320  -2514  -5878  -2292   325
     -   -149   -500    233     43   -381    399    106   -626    210   -466   -720    275    394     45     96    359    117   -369   -294   -249 
     -  -5074 -12222    -44   -894  -1115  -7414     -8      *      * 
   134    688  -1205   -800   -297  -1371  -1582   -397   -962   -133    662   -433   -492   1284   1893   -511   -590   -470   -758  -1628  -1134   326
     -   -149   -500    236     43   -381    398    105   -627    210   -466   -721    275    393     45     98    362    117   -370   -295   -250 
     -  -2327   -777  -2204   -994  -1007  -6126    -21      *      * 
   135   -745  -2216    650   1034  -2534  -1698   -370  -2284     43  -2230  -1308   -333  -1801   1502   1408   1323    454  -1837  -2399  -1716   329
     -   -149   -500    233     43   -381    399    106   -626    210   -466   -720    275    394     45     96    359    117   -369   -294   -249 
     -    -10  -7818  -8860   -894  -1115  -7069    -11      *      * 
   136   1068  -2233    947    875  -2514  -1859   -549  -2231   -162    -94  -1351   -522  -1967   -110   -663   1261    794  -1837  -2461  -1807   330
     -   -149   -500    233     43   -381    399    106   -626    210   -466   -720    275    394     45     96    359    117   -369   -294   -249 
     -     -8  -8068  -9110   -894  -1115   -191  -3012      *      * 
   137  -1048  -6610   2510    123  -6931  -2720    627  -6682  -1454  -6626  -5700   2564  -6198     84  -1858   1095   -453  -6232  -6793  -6109   331
     -   -149   -502    234     44   -383    398    108   -624    211   -468   -723    277    395     43     98    357    117   -367   -297   -247 
     -  -1248  -6223   -822  -2281   -332  -5300    -37      *      * 
   138   -786  -5423   2520   -333  -5744    -57    474  -5495  -2282  -2756  -4512   1259  -2479   -388    132   1694  -1069  -5045   -932  -4923   337
     -   -149   -500    233     43   -381    399    106   -626    210   -466   -720    275    394     45     96    359    117   -369   -294   -249 
     -     -1 -11937 -12979   -894  -1115   -188  -3031      *      * 
   139   1821     -8  -2092  -3121  -5368  -1338  -5747    571  -2741   1201   -123   -905   1221  -6012  -3397  -2221    770    270  -5846  -5484   338
     -   -151   -502    237     43   -383    397    103   -629    208   -457   -715    273    391     43     96    363    120   -370   -297   -252 
     -    -34  -5428 -14254  -1571   -592   -471  -1844      *      * 
   140   3117   1562  -7911  -7275  -2445  -1105  -5984  -2401  -6869   -485    688  -6758   -778  -6492  -6669   -386  -3965   -513  -5849  -3322   342
     -   -149   -500    233     43   -381    399    106   -626    210   -466   -720    275    394     45     96    359    117   -369   -294   -249 
     -      0 -13293 -14336   -894  -1115  -2998   -193      *      * 
   141  -1387    615  -3913  -7274   1330  -7112  -1760  -1555  -6869  -2692   -540  -3971  -7162  -6492  -6669  -2799   -198   -727   1199   4340   343
     -   -149   -500    233     43   -381    399    106   -626    210   -466   -720    275    394     45     96    359    117   -369   -294   -249 
     -     -2 -13293  -9377   -894  -1115  -2160   -365      *      * 
   142   -397   1187  -7914  -7278  -5348  -4262  -5987   2379  -6873    490   -315  -3363  -4160  -6495  -6672  -3134  -1860   2665  -5852  -3222   344
     -   -149   -500    233     43   -381    399    106   -626    210   -466   -720    275    394     45     96    359    117   -369   -294   -249 
     -      0 -13295 -14337   -894  -1115  -2936   -202      *      * 
   143  -2290   -506  -7912  -7275   -392  -7113  -1962   2578  -6870   1658   1397  -3828  -4000  -1787  -4120   -146  -2479    984  -5850  -1772   345
     -   -149   -500    233     43   -381    399    106   -626    210   -466   -720    275    394     45     96    359    117   -369   -294   -249 
     -      0 -13295 -14337   -894  -1115  -1661   -548      *      * 
   144  -3225  -8734 -10257 -10554   4003 -10102  -1768  -8660 -10100  -3713  -8094  -8760  -9968  -3507  -3667  -5730  -9578  -3322    634   3174   346
     -   -149   -500    233     43   -381    399    106   -626    210   -466   -720    275    394     45     96    359    117   -369   -294   -249 
     -      0 -13302 -14344   -894  -1115  -2640   -252      *      * 
   145  -7584  -9151  -2678  -3793  -9900  -7489  -7055  -4293  -4415  -9721  -9135  -6203  -8103  -3537  -8217   -945   4011  -2509  -9920  -8905   347
     -   -149   -500    233     43   -381    399    106   -626    210   -466   -720    275    394     45     96    359    117   -369   -294   -249 
     -     -3 -13302  -8894   -894  -1115  -2640   -252      *      * 
   146  -6678  -7466  -3537  -6948  -9661  -4280  -7750  -9510  -7988  -9607  -3243  -2835  -2544  -3256  -3202   3726  -3898  -4609  -9757  -9258   348
     -   -149   -500    233     43   -381    399    106   -626    210   -466   -720    275    394     45     96    359    117   -369   -294   -249 
     -     -6 -13299  -7936   -894  -1115  -1651   -553      *      * 
   147  -6622  -7333  -3073  -7452  -9739   3815  -7940  -9549  -3079  -9644  -8794  -7241  -8058  -7737  -2936  -2972  -4364  -4680  -9735  -9423   349
     -   -149   -500    233     43   -381    399    106   -626    210   -466   -720    275    394     45     96    359    117   -369   -294   -249 
     -      0 -13298 -14340   -894  -1115  -2795   -224      *      * 
   148  -4158  -8975  -2679  -4146  -9964  -4117  -7120  -9947  -3120  -9835  -9231  -2978  -3772  -6831  -8575   3341   2005  -9198 -10033  -8980   350
     -   -150   -501    232     44   -382    397    104   -624    209   -461   -722    274    392     47     97    359    116   -368   -282   -251 
     -    -22  -7307  -6864  -2364   -312   -794  -1240      *      * 
   149  -6227  -6576  -4043   -945  -6775  -7163  -6421  -2818  -6693  -5195  -2641  -6318  -3096  -3165  -7011  -1168   3967  -4034  -7189  -6758   357
     -   -149   -500    233     43   -381    399    106   -626    210   -466   -720    275    394     45     96    359    117   -369   -294   -249 
     -     -5 -13300  -8264   -894  -1115  -2721   -237      *      * 
   150  -4597  -9139  -3544  -5934  -9967   3797  -1959  -9816  -4037  -9612  -9022  -6280  -8142  -3253  -4078  -1716  -7778  -9211  -9691  -8865   358
     -   -149   -500    233     43   -381    399    106   -626    210   -466   -720    275    394     45     96    359    117   -369   -294   -249 
     -      0 -13295 -14337   -894  -1115  -2924   -204      *      * 
   151  -1831  -6716  -3586     99  -2682  -3878  -1759    212   2053   -956   -338  -1119  -2280    451   1001  -2647   1622   1005  -6905  -6228   359
     -   -149   -500    233     43   -381    399    106   -626    210   -466   -720    275    394     45     96    359    117   -369   -294   -249 
     -      0 -13295 -14337   -894  -1115  -1499   -630      *      * 
   152  -1813  -7382  -3558  -3972  -9230  -7311  -7767  -8996  -8075  -4121  -8414  -7005   4249  -7603  -4861  -2458  -7046  -3232  -1852  -8994   360
     -   -149   -500    232     42   -378    400    105   -627    210   -464   -714    275    393     45     97    359    118   -370   -295   -250 
     -    -34  -5796  -7510    -37  -5320  -1162   -854      *      * 
   153  -4139  -8606  -9400  -4493  -9746  -8538  -6404  -8945   4005  -4466  -7898  -7313  -4106  -5987  -1498  -3741  -3916  -4661  -8330  -8325   362
     -   -149   -500    233     43   -381    399    106   -626    210   -466   -720    275    394     45     96    359    117   -369   -294   -249 
     -      0 -13303 -14345   -894  -1115  -2576   -265      *      * 
   154   -733  -2385  -9489  -4655  -8941   3727  -8658  -3180  -9360  -3851  -8103  -7954  -1644  -3621  -9009  -3347  -6714  -4699  -9270  -9130   363
     -   -149   -500    233     43   -381    399    106   -626    210   -466   -720    275    394     45     96    359    117   -369   -294   -249 
     -      0 -13303 -14345   -894  -1115  -2576   -265      *      * 
   155   -563   1966  -4315  -7306  -1097  -7145  -6019   1896  -6902  -1330  -1373  -6791  -7194  -3192  -6703  -2192   -304   3023  -5883  -5541   364
     -   -149   -500    233     43   -381    399    106   -626    210   -466   -720    275    394     45     96    359    117   -369   -294   -249 
     -     -5 -13303  -8317   -894  -1115  -2576   -265      *      * 
   156   -624    459  -1461  -1140  -2061  -2205  -3369    680  -1801    438   2506  -3232   -703    145   -769  -2560  -1806   2378  -6110  -2535   365
     -   -149   -500    233     43   -381    399    106   -626    210   -466   -720    275    394     45     96    359    117   -369   -294   -249 
     -      0 -13298 -14341   -894  -1115   -137  -3469      *      * 
   157   -573   1530    -76   -298    271   -461   1146   -213   -209   -908   1064    152      5    332    -33   -507   -190   -393   1968    624   366
     -   -149   -500    233     43   -381    399    106   -626    210   -466   -720    275    394     45     96    359    117   -369   -294   -249 
     -    -25 -13323  -5864   -894  -1115   -701  -1378      *      * 
   158  -3306  -1388  -7914  -7278  -1513   -571  -1285   2354  -3176   1149   1525  -1329  -7166  -1435  -6673  -4133  -1606   2071   -399  -5511   367
     -   -149   -500    233     43   -381    399    106   -626    210   -466   -720    275    394     45     96    359    117   -369   -294   -249 
     -      0 -13298 -14340   -894  -1115  -2816   -221      *      * 
   159  -2297  -2838    209   2386  -3580  -2840   -653  -3510  -1406  -3334  -2516  -1147    309    964     52    936   1469  -2956  -6921  -3352   368
     -   -149   -500    233     43   -381    399    106   -626    210   -466   -720    275    394     45     96    359    117   -369   -294   -249 
     -      0 -13298 -14340   -894  -1115  -2816   -221      *      * 
   160  -3476  -2537  -4050  -4193  -9095  -7646   5293  -8691  -3449  -8457  -7720   -826  -7885    466  -2518  -7065  -3712  -8323  -8443  -3430   369
     -   -149   -500    233     43   -381    399    106   -626    210   -466   -720    275    394     45     96    359    117   -369   -294   -249 
     -      0 -13298 -14340   -894  -1115  -1760   -505      *      * 
   161    484  -2692  -1074   -719   -385   1216    -89  -3373   -689  -1370  -2915  -2679  -6343    684   2348    745   -778  -2155  -2141   -185   370
     -   -149   -500    233     43   -381    399    106   -626    210   -466   -720    275    394     45     96    359    117   -369   -294   -249 
     -      0 -13303 -14345   -894  -1115  -2576   -265      *      * 
   162   2192  -6267  -3820  -4936  -6410    699  -1520  -3857  -4833  -4164  -1912   2026  -4050  -1692  -5285   1886   -714  -3045  -6578  -6030   371
     -   -149   -500    233     43   -381    399    106   -626    210   -466   -720    275    394     45     96    359    117   -369   -294   -249 
     -      0 -13303 -14345   -894  -1115  -2576   -265      *      * 
   163    179   -874  -7919  -7283   1558  -7121  -5992   1504  -3541   1634     87  -6767  -2397  -6501  -6678  -3203  -2618   1628   -251    931   372
     -   -149   -500    233     43   -381    399    106   -626    210   -466   -720    275    394     45     96    359    117   -369   -294   -249 
     -      0 -13303 -14345   -894  -1115  -2576   -265      *      * 
   164   1020   3738  -3224  -7268  -1657  -4278  -2793   -493  -3178   -433   -119  -3733  -3925  -6492  -1244    655   1172   1405  -5859  -1519   373
     -   -149   -500    233     43   -381    399    106   -626    210   -466   -720    275    394     45     96    359    117   -369   -294   -249 
     -     -8 -13303  -7449   -894  -1115  -2576   -265      *      * 
   165    300    198  -3618  -3538  -6996  -3295   1271  -2341  -2579  -2298  -5788   1256  -6341    569    133   1743   2175  -2512  -2293    147   374
     -   -149   -500    233     43   -381    399    106   -626    210   -466   -720    275    394     45     96    359    117   -369   -294   -249 
     -     -8 -13295  -7532   -894  -1115  -2951   -200      *      * 
   166    802    348  -7663  -3221    567    349   -203  -1455  -6687    145   -432    192  -2192  -1995  -1515   2230   -913  -1711  -5865    648   375
     -   -149   -500    233     43   -381    399    106   -626    210   -466   -720    275    394     45     96    359    117   -369   -294   -249 
     -     -3 -13287  -9150   -894  -1115  -3232   -162      *      * 
   167   1492    587  -7901  -7265    760  -3613  -2775   1568  -6860    570   1655  -3651  -7153    912  -2507   -647  -1017    882  -5840   -962   376
     -   -148   -496    233     47   -380    397    103   -629    209   -462   -723    274    391     49     95    361    114   -370   -297   -247 
     -   -238  -3937  -3530   -147  -3365  -1840   -472      *      * 
   168   -267    983   -111    334   -828  -2692      9     61   -125    734   -127   -447   -141    218    865   -232    555   -142  -6763  -3134   379
     -   -149   -500    233     43   -381    399    106   -626    210   -466   -720    275    394     45     96    359    117   -369   -294   -249 
     -     -5 -13163  -8309   -894  -1115  -3647   -120      *      * 
   169   2231  -1521   -506  -1794   -500    296   1032  -2675  -1321  -1874  -1363   -773   -788   -387  -1985    583   -807  -1426   2167    227   380
     -   -147   -493    231     46   -378    395    102   -613    207   -466   -724    276    392     47     95    358    116   -370   -298   -243 
     -    -63  -4951  -6559  -1575   -590   -339  -2254      *      * 
   170  -1425   -747  -2206   -962   1135  -3635   3198   -169   -346    448   1578   -562  -2092   1146   -390   -962  -2282  -1190  -2027   1136   384
     -   -149   -500    233     43   -381    399    106   -626    210   -466   -720    275    394     45     96    359    117   -369   -294   -249 
     -      0 -13279 -14321   -894  -1115  -3473   -136      *      * 
   171   1428    216   -352  -1330  -2708   1679  -1324  -1057  -1657  -1940   -917   -162   -479    308   -441   1047   -502   -868  -6889  -3272   385
     -   -149   -500    233     43   -381    399    106   -626    210   -466   -720    275    394     45     96    359    117   -369   -294   -249 
     -      0 -13279 -14321   -894  -1115  -2446   -293      *      * 
   172   -530  -1270   -187    980  -2712   -406    523  -3383   1487  -2072  -2725   -352    879    281   1244    651   -121  -2152  -6907  -3310   386
     -   -149   -500    233     43   -381    399    106   -626    210   -466   -720    275    394     45     96    359    117   -369   -294   -249 
     -     -7 -13284  -7623   -894  -1115  -3332   -151      *      * 
   173   1313   -541   -631   -896  -1072  -1573    537    126   -757   -865     -3    496   -260    -71   1679   -727   -366     22  -1115   -984   387
     -   -149   -500    233     43   -381    399    106   -626    210   -466   -720    275    394     45     96    359    117   -369   -294   -249 
     -      0 -13276 -14319   -894  -1115  -3538   -130      *      * 
   174  -1302    -76  -4786  -1837   2174  -3301  -1700    671  -4327   1639   2121  -3073  -2899  -1730  -6649  -2643  -1413    440    783   1329   388
     -   -150   -490    226     37   -369    391    103   -630    209   -469   -729    271    424     46     94    355    123   -362   -303   -254 
     -   -454  -2182  -4330     -3  -8841  -1527   -615      *      * 
   175   -919  -2508   -599   -723  -1321   2564   1155  -4355    125  -2504  -1337    944   -856    150    340    -27  -1970  -3436  -6843  -3260   390
     -   -152   -496    235     40   -387    392    135   -633    218   -466   -711    276    393     45     92    358    126   -374   -301   -247 
     -   -444  -2543  -3419     -4  -8423  -1352   -717      *      * 
   176  -2831  -1314  -7740  -4323   1362  -2685  -2094   1790  -6699   1851   1945  -3675  -3067  -2628  -3085  -2086  -1791     63   1478   1198   392
     -   -151   -503    233     47   -384    401    113   -630    210   -470   -715    274    401     45     99    359    116   -373   -298   -253 
     -   -134  -4252  -4777   -999  -1001  -1289   -759      *      * 
   177  -1396  -2345   1263  -1070  -6919   1292    318  -6670     82  -4938  -5687   1256    165   -418     -5   1005   1419  -6220  -6781  -3390   395
     -   -149   -500    233     43   -381    399    106   -626    210   -466   -720    275    394     45     96    359    117   -369   -294   -249 
     -  -3079 -13155   -182   -894  -1115  -5186    -40      *      * 
   178   -543   -102    183   -820   -468   -536  -2010  -3319  -1655    891    174    254   1367    164    238   -367    443    669  -3707  -3105   396
     -   -149   -500    233     43   -381    399    106   -626    210   -466   -720    275    394     45     96    359    117   -369   -294   -249 
     -    -31 -10078  -5600   -894  -1115  -7236    -10      *      * 
   179    198  -3738    105   -100   -472    774    464   -147   -572  -1167  -2829  -1894   -413   1820  -2005   1062   1019  -3357  -3925  -3246   397
     -   -149   -500    233     43   -381    399    106   -626    210   -466   -720    275    394     45     96    359    117   -369   -294   -249 
     -     -2 -10087 -11129   -894  -1115   -362  -2170      *      * 
   180   -226   -760   -484    612  -3597   -516    412  -4410   -327  -3840  -2353  -1078   2643   -473     76   1336   -397  -3412  -6635  -3087   398
     -   -146   -501    232     42   -378    401    104   -627    211   -465   -722    274    394     44     95    359    116   -370   -296   -250 
     -    -29  -6109  -7523  -1356   -714   -228  -2776      *      * 
   181     32   -420   1141    562  -1125   1242    658  -3394   -712  -3028  -5806    827   -511   -143   -362    745    832  -2426  -6900  -3350   404
     -   -149   -500    233     43   -381    399    106   -626    210   -466   -720    275    394     45     96    359    117   -369   -294   -249 
     -      0 -13276 -14318   -894  -1115  -3553   -129      *      * 
   182  -1018   -864    721   -249   -759  -1756  -1028  -2105  -2815  -1898  -1328  -2062  -2069  -1073   -378   2269   1784     91  -6859  -2920   405
     -   -149   -500    233     43   -381    399    106   -626    210   -466   -720    275    394     45     96    359    117   -369   -294   -249 
     -      0 -13276 -14318   -894  -1115  -2612   -258      *      * 
   183  -2391  -1520  -3208  -3685  -7021  -4657   -786  -3078    411  -4447  -5798  -2663  -2328  -2938   3944  -2713  -2952  -1268  -6894  -6216   406
     -   -145   -495    234     44   -384    398    124   -630    209   -468   -724    272    395     45     94    355    119   -366   -286   -250 
     -    -69  -4835  -6387  -1463   -650   -549  -1661      *      * 
   184   -577    536  -7910  -7274   1154  -4342  -5983    415  -6868   -727   2163  -1977  -7161  -1928  -2797  -1457    867   2498   1613   -500   410
     -   -149   -500    233     43   -381    399    106   -626    210   -466   -720    275    394     45     96    359    117   -369   -294   -249 
     -      0 -13293 -14335   -894  -1115  -2298   -328      *      * 
   185    163  -5401  -7920  -7284   1746  -1672  -5994  -1433  -6879   2724   -299  -6768  -7172  -6501  -6679  -1793   -149  -2255  -5858  -1760   411
     -   -149   -500    232     42   -381    402    105   -627    210   -467   -721    275    393     45     95    361    117   -368   -295   -250 
     -    -32  -6855  -6234  -1007   -993   -889  -1120      *      * 
   186  -1179  -1339   -681  -2456  -1781  -3304   2130  -6165  -4724  -1319    857   -778  -4030   3993  -2645  -2469  -5253  -2364  -1008  -3237   416
     -   -149   -500    233     43   -381    399    106   -626    210   -466   -720    275    394     45     96    359    117   -369   -294   -249 
     -      0 -13291 -14333   -894  -1115  -3093   -180      *      * 
   187  -1797   -888  -7907  -7271   3852  -3500  -2687    -92  -6866    344     -8  -3571  -7159    678  -3820  -2061  -3943   -216  -5846   -407   417
     -   -149   -500    233     43   -381    399    106   -626    210   -466   -720    275    394     45     96    359    117   -369   -294   -249 
     -      0 -13291 -14333   -894  -1115  -2117   -378      *      * 
   188   2526   1754  -3060  -7269  -1298  -2813  -2804  -3503  -6865   -595   -469  -1941  -2704  -6490  -6668   2069   -408  -2713  -1781  -2273   418
     -   -149   -500    233     43   -381    399    106   -626    210   -466   -720    275    394     45     96    359    117   -369   -294   -249 
     -      0 -13295 -14338   -894  -1115  -2919   -205      *      * 
   189   1615  -6759  -2314  -4618  -3460    162  -1719  -6850  -4542  -6800  -5877   1826   -244  -2117  -3418   2518   -923  -4542  -6972  -6292   419
     -   -149   -500    233     43   -381    399    106   -626    210   -466   -720    275    394     45     96    359    117   -369   -294   -249 
     -     -4 -13295  -8377   -894  -1115  -2919   -205      *      * 
   190  -4215  -1523  -7904  -4153   1633  -7109   1079   1021  -6864    276  -4592  -3154    729   -904  -1779  -2313  -1854   -425  -1879   3552   420
     -   -149   -500    233     43   -381    399    106   -626    210   -466   -720    275    394     45     96    359    117   -369   -294   -249 
     -      0 -13291 -14333   -894  -1115  -3085   -181      *      * 
   191   1942  -1435  -2894  -3113  -1388   -117     97  -1660  -3209  -3453  -1804   -966  -6978  -5865  -3642    970   2182    779  -1970  -5605   421
     -   -147   -500    233     43   -381    398    105   -627    210   -466   -721    275    393     45     98    360    117   -370   -295   -250 
     -    -16  -8375  -7010  -1494   -633  -1834   -475      *      * 
   192  -9903  -8825 -10290 -10644   4438 -10169   1092  -3202 -10199  -3469  -8189  -8780 -10023  -8920  -9561  -1940  -9752  -3010    554  -2023   425
     -   -149   -500    233     43   -381    399    106   -626    210   -466   -720    275    394     45     96    359    117   -369   -294   -249 
     -    -19 -13286  -6271   -894  -1115  -3247   -161      *      * 
   193  -2709  -9397   4129  -3058  -9577  -2545  -6736  -4219  -3700  -9367  -8705  -2513  -7916  -6405  -3744  -2460  -3974  -8973  -9562  -3159   426
     -   -149   -500    233     43   -381    399    106   -626    210   -466   -720    275    394     45     96    359    117   -369   -294   -249 
     -      0 -13268 -14310   -894  -1115    -69  -4429      *      * 
   194   -573   1530    -76   -298    271   -461   1146   -213   -209   -908   1064    152      5    332    -33   -507   -190   -393   1968    624   427
     -   -149   -500    233     43   -381    399    106   -626    210   -466   -720    275    394     45     96    359    117   -369   -294   -249 
     -    -55 -13323  -4738   -894  -1115   -701  -1378      *      * 
   195   1404  -1119  -7884  -4029  -1183   -728  -1177    376  -6843   -289   1962  -1720    746  -2437  -6643  -3834  -1630   2390  -5823  -2526   428
     -   -149   -500    233     43   -381    399    106   -626    210   -466   -720    275    394     45     96    359    117   -369   -294   -249 
     -      0 -13268 -14310   -894  -1115  -2811   -222      *      * 
   196    229   2423  -7892  -7257   -131  -2155    116   -212  -6852  -4375   -283  -6740  -2699  -6474  -6652   3125  -2104  -2074  -5832  -5490   429
     -   -150   -501    232     42   -379    398    104   -628    215   -465   -722    276    395     44     98    358    116   -371   -287   -247 
     -     -9  -8747  -7920  -3716   -114   -553  -1651      *      * 
   197   -560  -2171  -7918  -7282  -1715  -4330  -5991   2312  -6877   1201    279  -1179  -7170    661  -6677  -2060   -637   1876    507  -3097   446
     -   -149   -500    233     43   -381    399    106   -626    210   -466   -720    275    394     45     96    359    117   -369   -294   -249 
     -      0 -13302 -14344   -894  -1115  -1475   -643      *      * 
   198   -509   -950   -302   -425   1259    808   -413   -818  -2491    317   1418  -1834  -6599   -123    385   -439   -360   -635   3122   -369   447
     -   -149   -500    233     43   -381    399    106   -626    210   -466   -720    275    394     45     96    359    117   -369   -294   -249 
     -      0 -13307 -14349   -894  -1115  -1520   -618      *      * 
   199  -5354   -848   2007   3220  -7151  -4379  -4981  -6903  -4572  -6847  -1439  -1301  -3779   1103  -3251  -1528  -1968  -2014  -7015  -6329   448
     -   -149   -500    233     43   -381    399    106   -626    210   -466   -720    275    394     45     96    359    117   -369   -294   -249 
     -     -6 -13311  -7948   -894  -1115  -2089   -387      *      * 
   200  -2860   -810  -7921  -4308  -1630  -4983   -498   3252  -6880   -660   2390  -2864  -4375   -596  -6680  -2836    522    259  -5860  -1767   449
     -   -149   -500    233     43   -381    399    106   -626    210   -466   -720    275    394     45     96    359    117   -369   -294   -249 
     -      0 -13305 -14347   -894  -1115  -2462   -289      *      * 
   201  -2437    -12  -4786  -7285   3439  -4963  -3037   -198  -6880   1422     11  -3694  -7173  -6503  -6680  -3485  -2065   -283   1890   1136   450
     -   -149   -500    233     43   -381    399    106   -626    210   -466   -720    275    394     45     96    359    117   -369   -294   -249 
     -      0 -13305 -14347   -894  -1115  -2462   -289      *      * 
   202    609    995  -1673  -5101    344    735   -626  -1454  -6790   -388    547  -2888  -2648  -2416  -1533    434   2279   -181    964   -239   451
     -   -149   -500    233     43   -381    399    106   -626    210   -466   -720    275    394     45     96    359    117   -369   -294   -249 
     -     -5 -13305  -8213   -894  -1115  -2462   -289      *      * 
   203    946   1244  -2873  -3901  -5743  -1651  -5524  -3005  -5586  -5608  -1277  -2402   2051  -3235  -5866    435   2830  -1015  -6140  -3390   452
     -   -149   -500    233     43   -381    399    106   -626    210   -466   -720    275    394     45     96    359    117   -369   -294   -249 
     -      0 -13300 -14342   -894  -1115  -1968   -426      *      * 
   204  -3399  -6086  -8647  -8013   -937  -7885  -6740   -605  -3804   3091   -281  -7535  -3995  -7161  -4222  -6983  -6231  -2216   2861  -6199   453
     -   -149   -489    233     43   -381    400    105   -627    210   -464   -721    275    393     45     96    359    117   -370   -295   -250 
     -    -33  -6702  -6272    -66  -4475  -1381   -699      *      * 
   205    615   1365  -7902  -7266    984   -880   -915   1202  -3344    718   2415  -2410  -7158  -2093   -986    511   -159    198  -5846   -729   455
     -   -149   -500    233     43   -381    399    106   -626    210   -466   -720    275    394     45     96    359    117   -369   -294   -249 
     -      0 -13290 -14333   -894  -1115  -3112   -177      *      * 
   206    307     16  -7779  -7151   1000  -3573   2364  -2056  -1752    135   -203   1856  -7141   -367    518    228     92     66  -2046    492   456
     -   -149   -500    233     43   -381    399    106   -626    210   -466   -720    275    394     45     96    359    117   -369   -294   -249 
     -      0 -13290 -14333   -894  -1115  -3112   -177      *      * 
   207  -3475  -7806  -7538  -7373  -9747   3802  -7040  -9263  -2963  -4677  -8343  -2985  -8225  -2513  -4130  -2908  -7327  -8549  -8956  -8822   457
     -   -149   -500    233     43   -381    399    106   -626    210   -466   -720    275    394     45     96    359    117   -369   -294   -249 
     -      0 -13290 -14333   -894  -1115  -3112   -177      *      * 
   208   1873  -5895  -3627  -5374  -3364   3050   -719  -1330  -2845  -3193    275  -2653  -6691  -1992  -3171  -1254  -3789  -4016  -6272  -5814   458
     -   -149   -500    233     43   -381    399    106   -626    210   -466   -720    275    394     45     96    359    117   -369   -294   -249 
     -     -7 -13290  -7796   -894  -1115  -3112   -177      *      * 
   209  -1655   4726  -6515  -2168  -5638  -6810  -5591  -2320  -2621  -3309  -3292  -5959  -3754   -146  -1575   -703   2623  -1720  -6062  -5663   459
     -   -149   -500    233     43   -381    399    106   -626    210   -466   -720    275    394     45     96    359    117   -369   -294   -249 
     -      0 -13284 -14326   -894  -1115  -3325   -152      *      * 
   210  -4088   -849  -8239  -7623  -5676  -7476  -6384   1532  -4397   2243  -2572  -7123  -7511  -3403  -7050  -4479  -2602   2429  -6237  -5890   460
     -   -149   -500    233     43   -381    399    106   -626    210   -466   -720    275    394     45     96    359    117   -369   -294   -249 
     -      0 -13284 -14326   -894  -1115  -1611   -572      *      * 
   211  -1233   5045  -7911  -7275  -1125  -4175    462    165  -3091  -1188  -4595  -6759  -7163  -6493  -4849  -4161  -4090   1684  -5850   -688   461
     -   -149   -500    233     43   -381    399    106   -626    210   -466   -720    275    394     45     96    359    117   -369   -294   -249 
     -     -8 -13295  -7604   -894  -1115  -2952   -200      *      * 
   212   -882   1976  -7904  -7268  -2509  -3210  -5977   2435  -6863    -96    509  -3839  -2665  -3423  -6663   -329   -742   2369  -5842  -5500   462
     -   -149   -500    233     43   -381    399    106   -626    210   -466   -720    275    394     45     96    359    117   -369   -294   -249 
     -      0 -13287 -14329   -894  -1115  -2193   -356      *      * 
   213   1078    276  -7897  -7261  -1641  -1103  -2708    187  -3262  -1421  -2602  -6751   3431  -3374    -70  -3544  -1825   -316  -5848  -5506   463
     -   -149   -503    238     42   -384    401    103   -629    213   -467   -723    272    395     54     95    358    116   -372   -297   -252 
     -   -150  -3732  -5405     -9  -7318   -641  -1479      *      * 
   214  -1168  -6719    682  -1661  -7040  -1124  -1226  -6791  -1935  -4635  -5808     55   1118  -3381   -483   2729   1019  -2849  -6902  -6219   465
     -   -149   -500    233     43   -381    399    106   -626    210   -466   -720    275    394     45     96    359    117   -369   -294   -249 
     -      0 -13278 -14320   -894  -1115  -3494   -134      *      * 
   215   -567  -2694   1781   2463  -2488  -2914   -497  -6791    111  -4271  -1875   -876   -574   -936   1384   -769  -3726  -4002    155   -140   466
     -   -149   -500    233     43   -381    399    106   -626    210   -466   -720    275    394     45     96    359    117   -369   -294   -249 
     -      0 -13278 -14320   -894  -1115  -3494   -134      *      * 
   216   -132  -6716   2004   1938    -19  -1387   1732  -3408  -1899  -2162   -996  -1352  -1979    193  -1452    407   -433  -2291    231   -717   467
     -   -149   -500    233     43   -381    399    106   -626    210   -466   -720    275    394     45     96    359    117   -369   -294   -249 
     -     -4 -13278  -8582   -894  -1115  -2364   -312      *      * 
   217   -322  -2481   2068   1864  -2189  -2947   -791   -379  -1563   -723     35  -1001  -2342    361  -1101   -867    954   -517  -6892  -3143   468
     -   -149   -500    233     43   -381    399    106   -626    210   -466   -720    275    394     45     96    359    117   -369   -294   -249 
     -      0 -13280 -14322   -894  -1115  -3441   -139      *      * 
   218  -1368  -1407  -7713  -7089  -3353  -7072  -2550    766   -485    504    517  -3679  -2169   -234   3299  -1442   -934   -899  -5852  -5506   469
     -   -149   -500    233     43   -381    398    105   -627    210   -466   -721    277    393     45     98    360    117   -370   -295   -250 
     -   -426  -7366  -2002   -613  -1531  -2197   -355      *      * 
   219  -1972  -5004  -7274  -3881   -335    490   -883   -239  -1176   1865   3034  -2023  -3500   -776   -691  -2263   -642    101  -1620   -102   472
     -   -149   -500    233     43   -381    399    106   -626    210   -466   -720    275    394     45     96    359    117   -369   -294   -249 
     -  -1674 -12874   -543   -894  -1115  -6429    -17      *      * 
   220  -1994   -642   3558   -521  -4830  -4283   -176  -1829  -2561  -4564  -1024  -2074  -4374   -996  -1640  -2221   1265  -2019    119  -4165   473
     -   -149   -500    233     43   -381    399    106   -626    210   -466   -720    275    394     45     96    359    117   -369   -294   -249 
     -   -181 -11201  -3090   -894  -1115  -7939     -6      *      * 
   221    349   -172  -3604   -967  -1354  -1125  -3095   -349   -708  -1085  -2983  -3245   3340   -568  -3319    601  -1645  -3300  -4178  -3696   474
     -   -149   -500    233     43   -381    399    106   -626    210   -466   -720    275    394     45     96    359    117   -369   -294   -249 
     -    -40 -11021  -5205   -894  -1115   -245  -2679      *      * 
   222   -856  -6565    599    143    -52    257    271  -1573  -1186   -886  -1211   2856  -1857   -524   -499   -319   -125   -846  -6749  -6067   475
     -   -150   -506    234     52   -376    399    110   -632    204   -472   -726    282    390     51     96    361    119   -371   -300   -255 
     -   -298  -2587  -5642     -5  -8287   -583  -1588      *      * 
   223    308  -1969   2836   -209  -3604   -357   -564  -4227  -1052  -3206  -1642   1680  -3010   -311    520   -250  -1633  -3290  -6858  -3120   477
     -   -149   -500    233     43   -381    399    106   -626    210   -466   -720    275    394     45     96    359    117   -369   -294   -249 
     -      0 -13234 -14276   -894  -1115  -2887   -209      *      * 
   224  -2036  -5352  -7872  -7236     88  -7074  -2824   1538  -6831   2763     72  -6720  -1992  -6452  -6630  -6159  -1118   -622    706  -3189   478
     -   -149   -500    233     43   -381    399    106   -626    210   -466   -720    275    394     45     96    359    117   -369   -294   -249 
     -      0 -13242 -14284   -894  -1115  -4233    -79      *      * 
   225   2103  -6675  -1873    482  -6992   -717  -1564  -1181  -1223  -2291  -1996  -1296   1020   -231  -2363    353    437    561  -2197  -1050   479
     -   -149   -500    233     43   -381    399    106   -626    210   -466   -720    275    394     45     96    359    117   -369   -294   -249 
     -      0 -13242 -14284   -894  -1115  -3312   -153      *      * 
   226    651  -3054    278   1291  -3347   1918     96  -4352    -44  -2805  -2807   -674  -1281    472    646   -326   -635  -2644  -6871  -2373   480
     -   -149   -500    233     43   -381    399    106   -626    210   -466   -720    275    394     45     96    359    117   -369   -294   -249 
     -      0 -13247 -14289   -894  -1115  -3269   -158      *      * 
   227   1713   -122  -7850  -4288   1788  -3636  -5938   -629  -2254    -85   -235  -2059  -3859  -1665  -2858    118    324   1101   2129    640   481
     -   -149   -500    233     43   -381    399    106   -626    210   -466   -720    275    394     45     96    359    117   -369   -294   -249 
     -     -6 -13251  -7899   -894  -1115  -4092    -87      *      * 
   228   -584    396  -7863  -7226    800  -4153  -5936   2989  -6821   -395   3210  -6710  -7114  -3550  -6621  -3322  -2347    231  -5801  -2294   482
     -   -150   -501    234     42   -382    399    105   -621    209   -465   -721    277    393     44     95    361    118   -370   -295   -250 
     -    -59  -6668  -5032  -1554   -601   -559  -1638      *      * 
   229    393   -674  -1726   -257  -4021  -3132    124  -2560   -640   -975  -2918   2202  -3625    571   2007   -101    570   -404  -1981  -3282   486
     -   -149   -500    233     43   -381    399    106   -626    210   -466   -720    275    394     45     96    359    117   -369   -294   -249 
     -      0 -13256 -14298   -894  -1115  -4002    -93      *      * 
   230     -8  -2592   1219    940  -3718  -2420   -656  -1861   1027  -1663  -1998   -695  -6291    820   2170    -73    133  -3105  -6879  -3120   487
     -   -149   -500    233     43   -381    399    106   -626    210   -466   -720    275    394     45     96    359    117   -369   -294   -249 
     -      0 -13256 -14298   -894  -1115    -57  -4679      *      * 
   231   -573   1530    -76   -298    271   -461   1146   -213   -209   -908   1064    152      5    332    -33   -507   -190   -393   1968    624   488
     -   -149   -500    233     43   -381    399    106   -626    210   -466   -720    275    394     45     96    359    117   -369   -294   -249 
     -    -34 -13323  -5411   -894  -1115   -701  -1378      *      * 
   232   -407  -6098  -5629    359    698  -4367   1345  -4038   -733   1410   2827   -535  -6569   -474   -822   -347   -379  -2322   -190   1012   489
     -   -149   -500    233     43   -381    399    106   -626    210   -466   -720    275    394     45     96    359    117   -369   -294   -249 
     -      0 -13289 -14331   -894  -1115  -2283   -332      *      * 
   233  -1058  -2515   -175    639  -7054    823   -216  -6805   1436  -3370  -3543   1306  -6327   1628   1774    -58  -2218  -6355  -2293  -3060   490
     -   -149   -500    233     43   -381    399    106   -626    210   -466   -720    275    394     45     96    359    117   -369   -294   -249 
     -      0 -13293 -14335   -894  -1115  -1282   -765      *      * 
   234   1337   1138  -7963  -7331  -5402  -7159  -2453   2074  -6927  -1911  -4647  -6813  -1372  -6551  -3776  -3231  -1690   2779  -5910  -5568   491
     -   -149   -500    233     43   -381    399    106   -626    210   -466   -720    275    394     45     96    359    117   -369   -294   -249 
     -      0 -13304 -14346   -894  -1115  -2541   -272      *      * 
   235  -4164  -7222   1250  -2983  -7533  -6546  -1815  -7295  -3339  -7232  -6323   3028  -6707  -2409   -957   -275   2721  -6841  -7399  -3107   492
     -   -149   -500    233     43   -381    399    106   -626    210   -466   -720    275    394     45     96    359    117   -369   -294   -249 
     -     -6 -13304  -7941   -894  -1115  -2541   -272      *      * 
   236   -258   -448  -2957  -2495     85  -2289   2571   -120  -4723   -462    231  -3789  -7155  -1352  -3908  -2198    842    900   4287    851   493
     -   -149   -500    233     43   -381    399    106   -626    210   -466   -720    275    394     45     96    359    117   -369   -294   -249 
     -      0 -13298 -14340   -894  -1115  -2823   -220      *      * 
   237   2311    453  -7914  -7278  -2476  -4021  -5987    394  -6873    591   1308  -6762  -7166  -6496  -2770   -943   1477    626  -2263  -2782   494
     -   -149   -500    233     43   -381    399    106   -626    210   -466   -720    275    394     45     96    359    117   -369   -294   -249 
     -      0 -13298 -14340   -894  -1115  -2823   -220      *      * 
   238  -1714    834    271  -1046   2243   -861   2223    585  -2528     59   1025   -536  -2818   -685  -3560    227  -1234   -437   -176    294   495
     -   -149   -500    233     43   -381    399    106   -626    210   -466   -720    275    394     45     96    359    117   -369   -294   -249 
     -      0 -13298 -14340   -894  -1115  -2823   -220      *      * 
   239     69   1091  -7914  -7278    842  -1423  -2688    136  -6873   2509   2076  -6762  -7166  -3495  -6673  -1053  -1966  -1181  -1888  -5511   496
     -   -149   -500    233     43   -381    399    106   -626    210   -466   -720    275    394     45     96    359    117   -369   -294   -249 
     -     -5 -13298  -8205   -894  -1115  -1437   -665      *      * 
   240  -1895  -6554  -3917  -9067  -7700  -7195  -7932  -2659  -8694  -7609  -2840  -7750   -585  -8244  -3840  -2279   3914   -561  -8147  -7880   497
     -   -149   -500    233     43   -381    399    106   -626    210   -466   -720    275    394     45     96    359    117   -369   -294   -249 
     -      0 -13300 -14342   -894  -1115  -2701   -241      *      * 
   241  -1914  -2237  -9583  -4027  -9645  -7189  -8962  -9471  -9636  -9732  -8753  -8020   4193  -2612  -9243   -928  -1392  -4265  -9865  -9853   498
     -   -149   -500    233     43   -381    399    106   -626    210   -466   -720    275    394     45     96    359    117   -369   -294   -249 
     -      0 -13300 -14342   -894  -1115  -2701   -241      *      * 
   242    865  -6868  -9634  -9896  -9313  -4567  -3021  -9072  -9493  -3412  -8447  -8001  -2918  -8959  -4180   2922   2278  -2512  -9586  -9510   499
     -   -149   -500    233     43   -381    399    106   -626    210   -466   -720    275    394     45     96    359    117   -369   -294   -249 
     -      0 -13300 -14342   -894  -1115  -1673   -543      *      * 
   243  -2844  -5403  -7922   -261   1638  -3653  -5995    556  -6881   1163   1685  -6770  -3590  -6503  -6680  -2823   -722   2491  -5860   -993   500
     -   -149   -500    233     43   -381    399    106   -626    210   -466   -720    275    394     45     96    359    117   -369   -294   -249 
     -      0 -13305 -14347   -894  -1115  -2450   -292      *      * 
   244   2548  -2208  -7922  -7286   -778   -293  -5995     90  -6880   1271  -1102  -6769  -3963  -6503  -6680  -1080  -1390    190   -978    113   501
     -   -149   -500    233     43   -381    399    106   -626    210   -466   -720    275    394     45     96    359    117   -369   -294   -249 
     -      0 -13305 -14347   -894  -1115  -2450   -292      *      * 
   245    530   -296   -953  -1632  -3584   -537  -1282  -2192    650  -1810   -659    235  -6340   1150   2422   1115   -680  -2770  -6927  -6245   502
     -   -148   -505    227     41   -386    394    115   -623    210   -460   -711    270    388     81     90    361    113   -373   -288   -251 
     -   -264  -3086  -4340   -252  -2644  -2450   -292      *      * 
   246  -1148   1222  -3929  -3216    -75  -2543  -1228    453  -1142   1801   1082  -6644  -7086   -609  -1554   -128   1781   -346   -885  -1873   508
     -   -149   -500    233     43   -381    399    106   -626    210   -466   -720    275    394     45     96    359    117   -369   -294   -249 
     -      0 -13232 -14274   -894  -1115  -2999   -193      *      * 
   247  -3636  -2233  -7858  -7221   -164  -4464  -3174   1767  -6816   2528    332  -4081  -7109  -2882  -6616  -2590  -2310    353    657    585   509
     -   -149   -500    233     43   -381    399    106   -626    210   -466   -720    275    394     45     96    359    117   -369   -294   -249 
     -  -2582 -13240   -264   -894  -1115  -4268    -77      *      * 
   248   1106  -2898  -1927  -4469   -777   -475  -3396    333  -4124   1491    744  -1911  -4593  -1132  -1269   1095   -112    600  -3351  -3002   510
     -   -149   -500    233     43   -381    399    106   -626    210   -466   -720    275    394     45     96    359    117   -369   -294   -249 
     -    -27 -10659  -5805   -894  -1115  -8067     -5      *      * 
   249   1199  -4223    202    531  -4544    521   1548  -4295   -848  -4239  -3312    540  -3817   1316   1456    120  -1199  -1161  -4406   -666   511
     -   -149   -500    233     43   -381    399    106   -626    210   -466   -720    275    394     45     96    359    117   -369   -294   -249 
     -    -64 -10634  -4544   -894  -1115  -2157   -366      *      * 
   250    629  -1087   1453    523   -614  -1980   1141  -1610    296  -3140   -846    501  -2642    981    377    670   -558  -1526  -5427    131   512
     -   -149   -500    234     46   -381    398    105   -627    210   -463   -721    275    393     45     97    358    117   -370   -295   -250 
     -  -6913  -5143    -54   -994  -1006  -7726     -7      *      * 
   251   1355  -1286   1729   -288   2015  -1522   -522  -1085   -472  -1324   -641   -490  -1779   -306   -900   -675   -614   -871  -1611   -965   515
     -   -149   -491    235     41   -382    398    104   -628    209   -466   -722    276    394     47     99    360    118   -371   -296   -251 
     -  -2147   -954  -1954  -2720   -237  -8295     -5      *      * 
   252  -1034  -2242   2578    196  -2825  -1310   -689  -2694   -736  -2708  -1991   -136   2492   -369  -1357   -882  -1132  -2221  -2794  -2122   523
     -   -149   -500    233     45   -381    399    106   -626    210   -466   -720    275    394     45     96    359    117   -369   -294   -249 
     -  -1723  -1465  -1578   -168  -3184  -6007    -23      *      * 
   253  -1657  -2678  -1560   -986  -3333    889   -803  -2910    236  -2739  -1972  -1117  -2480   2791   2591  -1563  -1544  -2557  -2734  -2378   525
     -   -149   -500    233     43   -381    399    106   -626    210   -466   -720    275    394     45     96    359    117   -369   -294   -249 
     -    -11  -7566  -8608   -894  -1115  -6567    -15      *      * 
   254   -976  -1013  -2429  -1880  -1007    152   2903   -553  -1618   1599   -234  -1734     40  -1418  -1711  -1429   -936    988  -1476  -1098   526
     -   -149   -500    233     43   -381    399    106   -626    210   -466   -720    275    394     45     96    359    117   -369   -294   -249 
     -     -8  -8043  -9085   -894  -1115   -951  -1050      *      * 
   255  -2362  -1511   2129    -51  -2891  -1246   2072  -2238    157  -2461  -1175   1200  -3352    647    872    636    190  -5491  -1193  -5370   527
     -   -149   -500    233     43   -381    399    106   -626    210   -466   -720    275    394     45     96    359    117   -369   -294   -249 
     -     -5 -12404  -8285   -894  -1115  -1038   -963      *      * 
   256  -1320  -5667  -2646  -2147  -5744  -6167  -1490  -2719  -4689  -3624  -2427  -3090   4116  -1603  -5095  -2555  -1700  -3743  -1650  -5528   528
     -   -149   -502    233     41   -383    399    115   -628    215   -466   -722    275    392     43     99    359    117   -371   -296   -247 
     -  -8083  -3877   -107    -13  -6809  -5695    -28      *      * 
   257    741  -2885  -1471    240  -3147    651  -1225   -940    710    848  -1990    484    -69    901  -1327  -1472  -1501  -2475   2764  -2460   530
     -   -149   -500    233     43   -381    399    106   -626    210   -466   -720    275    394     45     96    359    117   -369   -294   -249 
     -     -4  -9163 -10205   -894  -1115   -311  -2366      *      * 
   258   1257  -6479   1356   1419  -6800    263  -1581  -3315   -507  -2872  -3346   -767  -1553    651   -155   1072   -580  -2185  -1811  -5979   531
     -   -146   -480    224     37   -359    399    101   -631    204   -468   -722    274    386     40    111    354    132   -368   -304   -237 
     -   -508  -1772  -7965     -3  -9007   -149  -3352      *      * 
   259   -138  -6735   2310   1557  -7056  -1642   -734  -2306   -541  -2491   -349   -234  -3874   1071   -217    328    334  -1421  -6918  -6235   533
     -   -151   -506    258     43   -393    389    117   -639    202   -472   -733    283    386     67    113    365    112   -378   -311   -252 
     -   -839  -1266  -5325     -2  -9772  -1953   -431      *      * 
   260  -1215    779  -7880  -7244   1112  -7082  -5953    942  -3989   1043   -333  -4171  -7132  -3626  -3797  -4344  -1718   2777  -5818    494   535
     -   -147   -494    230     42   -379    400    103   -626    211   -463   -723    277    393     42    100    356    118   -368   -297   -252 
     -   -182  -3681  -4623     -9  -7340   -532  -1697      *      * 
   261  -1212  -6750  -3238  -1926  -7072  -3604  -4901  -6823   -465  -6766  -5842  -2718   3988  -1723  -1059   -550  -2032  -4145  -6933  -6249   537
     -   -146   -439    236     40   -376    393    110   -619    199   -466   -720    271    384     52     99    362    115   -370   -293   -242 
     -   -183  -3247  -6193  -1463   -650   -583  -1589      *      * 
   262   -762   1534   -837  -1328  -1111    478    316  -6790   -790  -2834   -435    901  -1523  -1369  -1104   2090   1616  -3370  -6902  -1352   541
     -   -150   -494    234     43   -381    399    115   -631    208   -469   -720    286    389     44     95    363    119   -374   -299   -249 
     -   -180  -3131  -8370     -6  -7901  -1260   -779      *      * 
   263  -8275  -7774 -10670 -10078  -2432 -10273  -9037    499  -9825   2972   -319  -9965  -9612  -8827  -9413  -4341  -4249    714   1843  -8001   543
     -   -149   -450    232     41   -382    397    104   -625    214   -466   -722    273    392     47     98    357    115   -371   -289   -251 
     -    -35  -5373 -14334   -998  -1002   -328  -2299      *      * 
   264  -3461  -2487    472   1161  -7079  -1850   1055  -4716   2272  -3077  -5847   -839  -3840   1033   2145  -1406   -660  -3617  -6941  -6258   546
     -   -149   -500    233     43   -381    399    106   -626    210   -466   -720    275    394     45     96    359    117   -369   -294   -249 
     -      0 -13318 -14360   -894  -1115  -1428   -670      *      * 
   265  -1333  -1620  -7696  -3078    325  -2116   1184   -311  -1449   -168    101  -1200  -7152  -1066   -277   -287   2525   1133   -366    248   547
     -   -149   -500    233     43   -381    399    106   -626    210   -466   -720    275    394     45     96    359    117   -369   -294   -249 
     -      0 -13318 -14360   -894  -1115  -1428   -670      *      * 
   266    137  -5595  -8126  -7491   -747  -7337  -1140   1171  -7090   2553    626  -6984  -7370  -6697  -6885  -4135  -5717   1259  -1811  -5716   548
     -   -149   -500    233     43   -381    399    106   -626    210   -466   -720    275    394     45     96    359    117   -369   -294   -249 
     -      0 -13318 -14360   -894  -1115   -382  -2105      *      * 
   267   -573   1530    -76   -298    271   -461   1146   -213   -209   -908   1064    152      5    332    -33   -507   -190   -393   1968    624   549
     -   -149   -500    233     43   -381    399    106   -626    210   -466   -720    275    394     45     96    359    117   -369   -294   -249 
     -     -5 -13323  -8194   -894  -1115   -701  -1378      *      * 
   268    301   1898  -1990  -7293   1135   -750  -1875   1147  -4071    282    559  -1908  -7185  -1688  -3844  -1435    195   1786   1020    443   550
     -   -149   -500    233     43   -381    399    106   -626    210   -466   -720    275    394     45     96    359    117   -369   -294   -249 
     -      0 -13318 -14360   -894  -1115  -1428   -670      *      * 
   269   -768   1060  -7934  -7298   1307  -4295  -6007  -1069  -6893   2089    331  -4010  -2266  -2516  -6693   -661   1452   1055  -5872  -5530   551
     -   -149   -500    233     43   -381    399    106   -626    210   -466   -720    275    394     45     96    359    117   -369   -294   -249 
     -      0 -13318 -14360   -894  -1115  -1428   -670      *      * 
   270   1365    172  -7929  -4897  -2392   2876  -2850   -270  -6889  -3369   -506  -1328  -7185  -6513  -2250  -1452  -1126    759  -5873  -3111   552
     -   -149   -500    233     42   -381    399    105   -625    211   -466   -721    275    395     48     98    359    117   -370   -295   -250 
     -    -21  -9193  -6320  -3237   -162  -1428   -670      *      * 
   271  -2531  -7216  -4043  -7733  -9723   3808  -8188  -9556  -4105  -9710  -8821  -7379  -8042  -8041  -3629  -6718  -1932  -8333  -9827  -9554   565
     -   -149   -500    233     43   -381    399    106   -626    210   -466   -720    275    394     45     96    359    117   -369   -294   -249 
     -      0 -13300 -14342   -894  -1115  -2728   -236      *      * 
   272  -4804  -9923   1006   3788 -10068  -7535  -7020 -10094  -7491  -9907  -9386  -6124  -8142  -6721  -1805  -7438  -7963  -9511 -10091  -8938   566
     -   -149   -500    233     43   -381    399    106   -626    210   -466   -720    275    394     45     96    359    117   -369   -294   -249 
     -      0 -13300 -14342   -894  -1115  -2728   -236      *      * 
   273   2284  -1519  -5420  -1809  -2667  -4438  -2431   -907    174  -1826    344  -1745   2043      2    247  -1085   -878   -241  -6607  -6043   567
     -   -149   -500    233     43   -381    399    106   -626    210   -466   -720    275    394     45     96    359    117   -369   -294   -249 
     -      0 -13300 -14342   -894  -1115  -1672   -543      *      * 
   274   -960    940  -7921  -7285   -176  -7123  -5994    734  -6880   1843   2472  -4210    -67  -6503  -6680  -1380  -2391   1813   -831  -3102   568
     -   -149   -500    233     43   -381    399    106   -626    210   -466   -720    275    394     45     96    359    117   -369   -294   -249 
     -      0 -13305 -14347   -894  -1115  -2471   -287      *      * 
   275  -1270  -2970    471  -3456  -2152  -1208   -526  -2412   -353  -2984  -3473    112   1137   -149   -500   1618   2327  -2349  -2365  -2337   569
     -   -149   -500    233     43   -381    399    106   -626    210   -466   -720    275    394     45     96    359    117   -369   -294   -249 
     -      0 -13305 -14347   -894  -1115  -2471   -287      *      * 
   276    618  -6745  -1326    175  -2606  -1836    359  -2835   1155  -1967  -1954  -1235    928   2232   1328   -270   -303  -1398  -6928  -3169   570
     -   -149   -500    233     43   -381    399    106   -626    210   -466   -720    275    394     45     96    359    117   -369   -294   -249 
     -     -5 -13305  -8238   -894  -1115  -2471   -287      *      * 
   277    697  -6740   1556   1359  -3694   -252    506  -6812   -565  -4698  -5829   -870   -384    280   1080    902   -295  -1764  -6924  -6241   571
     -   -149   -500    233     43   -381    399    106   -626    210   -466   -720    275    394     45     96    359    117   -369   -294   -249 
     -      0 -13300 -14342   -894  -1115  -1584   -585      *      * 
   278  -2521   -552   1986  -1950  -2503  -4224    260   1131  -6590   1102  -1216   -376  -7116  -1016  -2457  -2219    185   1788  -5900  -3239   572
     -   -149   -500    233     43   -381    399    106   -626    210   -466   -720    275    394     45     96    359    117   -369   -294   -249 
     -      0 -13306 -14348   -894  -1115  -1412   -680      *      * 
   279   1287   1767  -3877  -4069    143  -7126  -2024   1644  -2482    885   -992  -1598  -3168  -2027   -418  -6209  -1898   1718  -1370   -631   573
     -   -149   -500    233     43   -381    399    106   -626    210   -466   -720    275    394     45     96    359    117   -369   -294   -249 
     -      0 -13310 -14352   -894  -1115  -1295   -755      *      * 
   280    286  -2293   2104   1256  -3948  -3975  -1387  -2459   -228  -1081   -324    552  -3087    378   1127     33     72  -2242  -6937  -6254   574
     -   -146   -501    235     42   -378    397    104   -628    212   -466   -722    274    392     48     95    359    117   -368   -296   -248 
     -    -16  -6470 -14356  -1559   -598   -793  -1241      *      * 
   281    396  -6753  -1016   -111  -2459  -3349  -1217     34   1192  -1050  -2129  -1881  -1431    -47   1911   -682   1688   -466  -6938  -2411   578
     -   -149   -500    233     43   -381    399    106   -626    210   -466   -720    275    394     45     96    359    117   -369   -294   -249 
     -      0 -13319 -14361   -894  -1115  -1330   -731      *      * 
   282   -780  -1985  -7935  -7299   1141  -3616  -2853  -1297  -6894    128  -1172  -6783  -7187  -6517  -3749  -6222  -3672  -2165   5773  -2285   579
     -    -39   -475    209    -41   -449    403    283   -707    236   -469   -861    253    332     31    280    318     78   -242   -488   -430 
     -  -5796    -26 -14361  -2505   -280   -413  -2007      *      * 
   283   -573   1530    -76   -298    271   -461   1146   -213   -209   -908   1064    152      5    332    -33   -507   -190   -393   1968    624   610
     -   -144   -497    228     39   -376    402    101   -624    210   -469   -719    279    391     43    100    356    118   -363   -302   -252 
     -   -279  -3330  -3711   -882  -1129   -701  -1378      *      * 
   284  -2299  -6788  -9545  -8966    320  -8942  -7872   1305  -8648   2609   -519  -8600  -8740  -8090  -8416  -8100  -2122   1476  -7345  -1796   613
     -   -151   -496    231     46   -368    393    100   -631    211   -457   -726    271    388     45     99    357    117   -353   -300   -249 
     -   -121  -3663  -9233   -999  -1001   -406  -2027      *      * 
   285  -1296   -466  -7911  -4178   1690  -2502    781   2010  -6870    352   -210  -2401  -7163  -3825  -1670  -4376  -2455   1110   1715   2463   616
     -   -149   -500    233     43   -381    399    106   -626    210   -466   -720    275    394     45     96    359    117   -369   -294   -249 
     -      0 -13294 -14336   -894  -1115  -2962   -198      *      * 
   286  -1445  -1540  -2446  -4887  -2778  -1335   -839   -507  -3530  -3454  -5422   4030  -3883    298  -2284  -1359  -2923  -2506  -6582  -3101   617
     -   -149   -500    233     43   -381    399    106   -626    210   -466   -720    275    394     45     96    359    117   -369   -294   -249 
     -      0 -13294 -14336   -894  -1115  -2962   -198      *      * 
   287   1772   1896  -3974  -2377   -415   2046  -5981  -1206  -6860  -1437   1955  -2744  -7161  -2051  -6665   -294   -359    -83   -396  -2398   618
     -   -146   -501    234     44   -382    397    104   -624    209   -465   -722    274    393     44     96    359    116   -365   -296   -250 
     -    -56  -5043  -6979    -22  -6036   -665  -1437      *      * 
   288  -4754   1042  -4198 -10451   -698  -9983  -6370  -8494 -10013  -3476  -7957  -8722  -9880  -8836  -9432  -9213  -3176  -4566   2427   4729   620
     -   -149   -500    233     43   -381    399    106   -626    210   -466   -720    275    394     45     96    359    117   -369   -294   -249 
     -     -5 -13301  -8154   -894  -1115  -1530   -613      *      * 
   289  -2436  -7438  -7607  -7666  -4325   3779  -7549  -9394  -3701  -9350  -8556  -2747  -8131  -3549  -3003  -1763  -7114  -8413  -9330  -9162   621
     -   -149   -500    233     43   -381    399    106   -626    210   -466   -720    275    394     45     96    359    117   -369   -294   -249 
     -      0 -13302 -14344   -894  -1115  -1579   -588      *      * 
   290  -1159  -2435  -4121  -3534  -2056  -7096  -2702  -2566  -6741  -2483  -1742  -6680   4037  -2491  -3856  -1897    -79  -2464  -5880  -5533   622
     -   -149   -500    235     45   -381    398    105   -627    210   -464   -721    275    393     45    101    358    117   -370   -295   -250 
     -    -24  -7937  -6352  -2207   -352   -884  -1126      *      * 
   291   1702    370  -7807  -4054  -3281  -4258  -3091  -3447  -6906  -5631  -4975  -6797  -2280  -3872  -6820   1320   3139  -2917  -6224  -5878   628
     -   -149   -500    233     43   -381    399    106   -626    210   -466   -720    275    394     45     96    359    117   -369   -294   -249 
     -      0 -13297 -14339   -894  -1115  -2842   -217      *      * 
   292  -4278  -9964  -1227   3923 -10045  -7503  -6982 -10069  -7467  -9883  -9363  -2585  -4015  -4078  -8547  -7405  -7935  -9490 -10093  -8904   629
     -   -149   -500    233     43   -381    399    106   -626    210   -466   -720    275    394     45     96    359    117   -369   -294   -249 
     -      0 -13297 -14339   -894  -1115  -1865   -463      *      * 
   293   1456   3929  -7917  -7281  -5354  -2378  -2681   -289  -6876  -3121  -4603    531  -7170  -6499  -6677   -726   2290   -249  -1100  -2786   630
     -   -149   -500    233     43   -381    399    106   -626    210   -466   -720    275    394     45     96    359    117   -369   -294   -249 
     -     -4 -13302  -8406   -894  -1115   -944  -1058      *      * 
   294    302   3226  -6986  -6398  -3751  -1114   -585  -3580  -6158  -3276  -4741  -1773  -3812     96  -3680   1896   2566  -3994  -1930  -5611   631
     -   -149   -500    233     43   -381    399    106   -626    210   -466   -720    275    394     45     96    359    117   -369   -294   -249 
     -      0 -13308 -14350   -894  -1115  -2287   -331      *      * 
   295  -1536   1014  -7704  -2074   -909  -1942  -1770   2452  -4069  -1725    -25   -739   -652  -1740   -100  -1856  -2560   2465  -5884  -5536   632
     -   -149   -500    233     43   -381    399    106   -626    210   -466   -720    275    394     45     96    359    117   -369   -294   -249 
     -    -12 -13308  -6916   -894  -1115  -2287   -331      *      * 
   296    392   1464  -3946  -4162    952    454    110   1092  -3262    -10   1161    -58  -2904  -1442  -2756   -201     40    474   1646    704   633
     -   -149   -500    233     43   -381    399    106   -626    210   -466   -720    275    394     45     96    359    117   -369   -294   -249 
     -     -8 -13296  -7480   -894  -1115  -1060   -942      *      * 
   297   1539   3653  -2472  -6711  -5441  -1303  -2682  -2462  -4691  -2937  -1795    454  -7073  -3575  -6420   1729    237    860  -5922  -5563   634
     -   -149   -500    233     43   -381    399    106   -626    210   -466   -720    275    394     45     96    359    117   -369   -294   -249 
     -     -4 -13300  -8429   -894  -1115  -1278   -767      *      * 
   298    649   1588  -7917  -4291  -2059  -3431    336    262  -6876  -1102   -589  -1393  -4421  -6500  -2778   1085   2813   -121  -1086  -3106   635
     -   -149   -500    233     43   -381    399    106   -626    210   -466   -720    275    394     45     96    359    117   -369   -294   -249 
     -      0 -13304 -14346   -894  -1115  -2529   -275      *      * 
   299     12   1764  -7916  -7280    234   -214    378   1206  -1658    179   1433  -1507  -7171  -2101  -2041   -188    124   1285    810    994   636
     -   -149   -500    233     43   -381    399    106   -626    210   -466   -720    275    394     45     96    359    117   -369   -294   -249 
     -     -8 -13304  -7513   -894  -1115  -2529   -275      *      * 
   300   -187  -1505  -1142  -2107    686   -144   2640  -4122    -84  -2525  -2774   1833  -2334    308    761    111   -345  -2383   -477   1484   637
     -   -146   -495    220     68   -400    382     94   -612    204   -459   -732    268    411     65    123    350    107   -374   -313   -258 
     -  -1012  -1074  -5095     -1  -9965  -2034   -404      *      * 
   301  -1054   -246    236    582   -731  -1492   1010    586   -182    -49    122   -572    918   -758    828   -232   -957    637  -6847  -1381   639
     -   -154   -506    239     51   -384    399     99   -625    205   -468   -719    271    403     43     90    359    117   -364   -301   -246 
     -  -7545  -2655   -259     -4  -8352  -3974    -95      *      * 
   302   -636  -3956  -1059    179    870   -880   -730    100    113     72   1023    172   -225  -2091    214   -190    -18    -17  -4213   1762   641
     -   -149   -500    233     43   -381    399    106   -626    210   -466   -720    275    394     45     96    359    117   -369   -294   -249 
     -     -1 -10651 -11693   -894  -1115   -626  -1506      *      * 
   303   -844   -111    281  -1303    598  -1703    897    254   -617   -133   -536     11    629    -50    -57   -822     -7    809   2539   -437   642
     -   -149   -500    233     43   -381    399    106   -626    210   -466   -720    275    394     45     96    359    117   -369   -294   -249 
     -      0 -12815 -13857   -894  -1115   -702  -1376      *      * 
   304   -888  -2595    603    276  -1564   -775    -62   -586    351  -1014    292   -277   1628   -187    -51    610    407    -23  -6767  -1784   643
     -   -149   -500    233     43   -381    399    106   -626    210   -466   -720    275    394     45     96    359    117   -369   -294   -249 
     -     -7 -13148  -7650   -894  -1115  -2168   -363      *      * 
   305   -746  -2984    136  -1304  -1771    397    372   -410  -1012   -123   -597   -680    811   -365    512    884    532    659  -6763   -367   644
     -   -146   -501    232     44   -381    398    105   -624    210   -467   -713    275    393     47     97    358    116   -370   -295   -250 
     -   -179  -7170  -3191  -1733   -516   -468  -1853      *      * 
   306    454   -373    900    750  -2144    342   -146  -1068   -781   -688  -1411    252    -36    190   -483    850    164   -590  -1788  -2267   651
     -   -149   -500    233     43   -381    399    106   -626    210   -466   -720    275    394     45     96    359    117   -369   -294   -249 
     -     -9 -13130  -7381   -894  -1115  -5362    -36      *      * 
   307   -236  -1380   1370    442  -6887   -569   -234  -3379    -91  -2521  -2594    593   1341    446    433    719    782  -2227  -6749  -1677   652
     -   -152   -489    230     43   -386    395    108   -623    207   -461   -710    276    388     51     97    357    122   -362   -302   -247 
     -   -587  -4110  -1855  -1943   -435   -559  -1639      *      * 
   308   -395  -1242   1761    843    -32   -184    398  -1543   -461  -1445  -1174    232   -545    -19   -108     27    694   -839   -774   -679   658
     -   -149   -500    233     43   -381    399    106   -626    210   -466   -720    275    394     45     96    359    117   -369   -294   -249 
     -   -395 -12845  -2064   -894  -1115  -6504    -16      *      * 
   309    102  -5909    393   -164   -582    661   -314   -971    170  -2910    297  -1569    406    438   -784    773    983    432   -226  -5413   659
     -   -149   -500    233     43   -381    399    106   -626    210   -466   -720    275    394     45     96    359    117   -369   -294   -249 
     -    -14 -12451  -6707   -894  -1115  -1317   -741      *      * 
   310  -1007  -6304   1848    223  -3624  -1618   -233  -2290   -426  -3444   -836   1611     -9    179    950   1230     36  -2746  -1681  -5805   660
     -   -149   -500    233     43   -381    399    106   -626    210   -466   -720    275    394     45     96    359    117   -369   -294   -249 
     -  -3704 -12853   -115   -894  -1115  -6484    -16      *      * 
   311   -398  -3136  -4948  -4573   3487  -4630  -2215  -2751  -4199  -2840  -2385  -3833  -4640  -3687     80   1041  -3329  -2704   2195   2304   661
     -   -149   -500    233     43   -381    399    106   -626    210   -466   -720    275    394     45     96    359    117   -369   -294   -249 
     -   -352  -9153  -2221   -894  -1115  -7639     -7      *      * 
   312  -3542  -3957  -2722   -578  -3419  -4007  -2704  -2951   -259   3128  -2351  -2859  -4228  -2403  -1869  -3602  -3449  -3240  -3976  -3708   662
     -   -149   -500    233     43   -381    399    106   -626    210   -466   -720    275    394     45     96    359    117   -369   -294   -249 
     -     -5  -8858  -9900   -894  -1115  -8247     -5      *      * 
   313   1018  -2809   1294   1317  -3130   -784   -968  -2880   1564  -2825  -1898   -945  -2403    291    397   -341  -1276  -2431   1963  -2310   663
     -   -149   -500    233     43   -381    399    106   -626    210   -466   -720    275    394     45     96    359    117   -369   -294   -249 
     -   -107  -8858  -3846   -894  -1115  -7555     -8      *      * 
   314  -1327  -2761  -1190   -640  -3070  -2305   -960  -2808   1377  -2770    842   1314  -2397   1040    546    572   1965   -908  -2950  -2280   664
     -   -153   -504    240     44   -381    398    101   -627    224   -462   -714    271    389     55     93    355    116   -371   -299   -254 
     -  -3985    -96  -9863  -1481   -640   -237  -2721      *      * 
   315    386    576  -1285  -3016  -2808    685   -516   -892  -3376  -1448  -5428   -626   2846  -1308   -189    260  -1514    165  -6557   -803   668
     -   -153   -499    231     39   -386    395    105   -607    206   -465   -718    273    392     39     97    355    119   -350   -300   -234 
     -   -265  -2573 -14141     -5  -8275   -190  -3018      *      * 
   316    271   -203  -1689  -1510  -2471   -343  -1071    269  -1007    158    399    594   -927  -1112    642   1167    365    724  -1993  -1839   670
     -   -149   -500    233     43   -381    399    106   -626    210   -466   -720    275    394     45     96    359    117   -369   -294   -249 
     -      0 -13299 -14341   -894  -1115   -139  -3446      *      * 
   317   -573   1530    -76   -298    271   -461   1146   -213   -209   -908   1064    152      5    332    -33   -507   -190   -393   1968    624   671
     -   -149   -500    233     43   -381    399    106   -626    210   -466   -720    275    394     45     96    359    117   -369   -294   -249 
     -    -20 -13323  -6222   -894  -1115   -701  -1378      *      * 
   318  -2166   -106   -427  -3548  -2774  -3626    298   -465  -1773   -992  -2817   2719   1657  -3084  -1688    432   1221     23  -6690  -4049   672
     -   -149   -500    233     43   -381    399    106   -626    210   -466   -720    275    394     45     96    359    117   -369   -294   -249 
     -      0 -13303 -14345   -894  -1115  -2548   -271      *      * 
   319   -481  -1799  -8062  -7432  -2676  -7276  -6158   3545  -7033    239   -749  -6922  -3856  -6658  -6837  -3166  -5649    906  -2134  -5674   673
     -   -149   -500    233     43   -381    399    106   -626    210   -466   -720    275    394     45     96    359    117   -369   -294   -249 
     -     -5 -13303  -8307   -894  -1115   -926  -1078      *      * 
   320  -6320  -1494  -3706  -9551  -9628   3801  -8875  -9448  -9481  -4729  -8738  -3835  -4017  -8939  -2227  -4195  -3153  -4197  -9845  -9802   674
     -   -150   -501    232     42   -378    399    105   -627    209   -465   -712    274    393     48     95    358    116   -368   -280   -245 
     -    -25  -6161  -8281   -996  -1004   -636  -1487      *      * 
   321  -1921  -2902  -2954  -1810    -12  -2249   1375  -2721   1120  -1142  -1335  -1244    385   -430   2549   -218    -56  -1134    564   1119   677
     -   -149   -500    233     43   -381    399    106   -626    210   -466   -720    275    394     45     96    359    117   -369   -294   -249 
     -      0 -13313 -14355   -894  -1115  -1881   -457      *      * 
   322   1224  -2635  -6087  -3875  -5880   1089  -5429  -3764  -3921  -2151  -1934  -3683   3139   -253  -3006    165   -550   -900  -6239  -5797   678
     -   -149   -500    233     43   -381    399    106   -626    210   -466   -720    275    394     45     96    359    117   -369   -294   -249 
     -     -9 -13313  -7381   -894  -1115  -1881   -457      *      * 
   323  -1082  -1616  -7921  -7285   1515  -7123  -1925   1097  -4380   1163   1990   -954  -7173  -3491  -1805  -1164    321   1839   -967   -617   679
     -   -144   -493    232     42   -382    400    104   -624    209   -465   -722    274    392     47     95    359    118   -371   -296   -251 
     -    -80  -4788  -5808    -19  -6294  -1498   -631      *      * 
   324   -265     74    252  -1727  -7043   2358   -840  -1886  -1001  -3085  -5812   -400   1952   -846  -1319    297   -742  -2119  -6906  -1627   681
     -   -149   -500    233     43   -381    399    106   -626    210   -466   -720    275    394     45     96    359    117   -369   -294   -249 
     -   -942 -13283  -1061   -894  -1115  -2434   -295      *      * 
   325  -2016   -500   -218  -1600  -6138    772   -798  -5888  -1729  -2031  -4906   3347  -1269  -2208  -1008    247    920  -3039  -6000  -1465   682
     -   -149   -500    233     43   -381    399    106   -626    210   -466   -720    275    394     45     96    359    117   -369   -294   -249 
     -      0 -12350 -13392   -894  -1115   -144  -3397      *      * 
   326    759   3012  -2747  -2792  -6134    907  -1286  -2582  -2448  -2914  -1590    148  -3738  -1887  -5372   1139    805   1320  -1800    565   683
     -   -147   -482    231     42   -382    399    104   -628    209   -466   -722    276    392     44     94    362    121   -371   -296   -251 
     -    -61  -4603 -14298    -17  -6427   -239  -2712      *      * 
   327    177     20  -3539  -1861   -199    309    930  -2887   -749   -903  -2339    314  -1475    846   1646   1035    356    -17  -6913   -632   685
     -   -149   -500    233     43   -381    399    106   -626    210   -466   -720    275    394     45     96    359    117   -369   -294   -249 
     -      0 -13315 -14357   -894  -1115  -1776   -498      *      * 
   328   1362   3105  -7931  -7294   -204  -1231  -2866    723  -4031    512    221  -2573  -3913  -3667  -6689    114    663   1067  -2342  -1741   686
     -   -149   -500    233     43   -381    399    106   -626    210   -466   -720    275    394     45     96    359    117   -369   -294   -249 
     -      0 -13315 -14357   -894  -1115   -854  -1162      *      * 
   329  -3275   -854  -7935  -7299    970  -7137   -393  -1560  -6894   -457  -1300  -6783  -7187  -6517  -1743  -2864  -3788   -827   5281   2866   687
     -   -149   -500    233     43   -381    399    106   -626    210   -466   -720    275    394     45     96    359    117   -369   -294   -249 
     -     -4 -13319  -8439   -894  -1115  -1339   -726      *      * 
   330  -4386  -7022 -10245  -4304  -3519 -10124 -10248   2734  -9929    320  -6414  -9775  -9840  -9913 -10127  -9518  -4055   2901  -9568  -9026   688
     -   -149   -500    233     43   -381    399    106   -626    210   -466   -720    275    394     45     96    359    117   -369   -294   -249 
     -      0 -13315 -14357   -894  -1115  -1776   -498      *      * 
   331  -1669   -426  -7931  -4184  -1557  -3352  -6004   -466  -6890   1430   1345  -6779  -7183  -3211  -6689  -4450    481   2915  -5869  -3049   689
     -   -148   -503    238     42   -384    396    108   -627    215   -469   -723    274    391     49    101    359    120   -372   -297   -252 
     -   -129  -4022  -5396   -316  -2346  -1776   -498      *      * 
   332  -2811  -2717   3392    354  -7040  -3217    613  -2452  -1080  -2709  -2890   1624  -6315  -1467  -1273   -332  -3558  -3296  -6903  -2459   697
     -   -149   -500    233     43   -381    399    106   -626    210   -466   -720    275    394     45     96    359    117   -369   -294   -249 
     -      0 -13280 -14322   -894  -1115  -2634   -253      *      * 
   333    -27  -2513  -1483    323  -2942  -1831   -911  -2067  -1246  -2273  -3085  -2319   3218      8    785    -72   -918  -1073  -6904  -6222   698
     -   -147   -486    234     41   -382    407    115   -630    205   -471   -727    286    390     43     94    361    118   -374   -301   -254 
     -   -327  -2584  -4803     -4  -8448   -651  -1461      *      * 
   334   -797  -2338   1541   1331  -2476    218    213  -6770   -334  -3113  -1182   1816  -6292    923   -557    305    433  -2910  -6881  -1551   700
     -   -147   -502    233     43   -382    400    108   -628    209   -465   -722    274    392     43     94    361    119   -365   -296   -251 
     -   -174  -5959  -3354  -1566   -595   -385  -2093      *      * 
   335  -2326   -380   2770  -1276  -6930   -685   -995  -6681  -1149  -2792  -2274   2693  -6203   1177   -860   -783  -1327  -3540  -6792  -6109   704
     -   -149   -500    233     43   -381    399    106   -626    210   -466   -720    275    394     45     96    359    117   -369   -294   -249 
     -    -15 -13166  -6604   -894  -1115  -5097    -43      *      * 
   336  -1523   -192  -1427   -392  -3464  -1230   3500  -1117  -1062  -2635  -2756  -1223   2240    580    767   -676   -844  -2367  -1833    233   705
     -   -152   -494    229     45   -380    399    102   -630    208   -468   -724    278    395     47     96    364    120   -371   -298   -249 
     -   -672  -4332  -1632   -999  -1001  -3433   -140      *      * 
   337  -2798  -6066   1806    596  -3821  -1478   1958  -6138  -1106  -6082  -5155   2851  -1826    618  -1042   -277    209  -3658  -1897  -5566   708
     -   -149   -500    233     43   -381    399    106   -626    210   -466   -720    275    394     45     96    359    117   -369   -294   -249 
     -     -4 -12607  -8612   -894  -1115  -6001    -23      *      * 
   338  -1609  -1119  -2339   -529  -2933  -5576     60     59   1546  -1026  -1387  -1203  -1121   1244   2761  -1302  -1076   -379  -6238  -5561   709
     -   -147   -500    232     44   -381    398    105   -627    211   -467   -721    276    393     45     97    359    120   -370   -295   -250 
     -    -67  -5193  -5820    -39  -5236   -441  -1926      *      * 
   339  -3232  -5250  -7770  -7134   -462  -6972  -2627    176  -6728   3049    752  -6618   -397  -4362  -3522  -4930  -3155  -1597  -1818  -5366   711
     -   -149   -500    233     43   -381    399    106   -626    210   -466   -720    275    394     45     96    359    117   -369   -294   -249 
     -  -2302 -13150   -327   -894  -1115  -5220    -39      *      * 
   340   -904  -4415    323    603  -4736  -3916  -1255  -4487   1225  -1298   -497   1085  -4009   1999   1346   -508    258    132  -4598  -3916   712
     -   -149   -500    233     43   -381    399    106   -626    210   -466   -720    275    394     45     96    359    117   -369   -294   -249 
     -    -16 -10850  -6540   -894  -1115  -7422     -8      *      * 
   341   -993  -3064  -5314  -1807  -1137  -4722  -3581    163  -2335    148   -817  -4290   3108   -655    895  -3796   -199    230  -3518    437   713
     -   -149   -500    233     43   -381    399    106   -626    210   -466   -720    275    395     45     97    359    117   -369   -294   -249 
     -    -14  -6686 -11890   -974  -1026    -39  -5221      *      * 
   342   1271   2287  -7910  -4751  -5344  -7112  -5983  -2449  -6868    661   1241  -6758  -3036  -3559  -2972  -1719   -550   2737  -5848  -3495   716
     -   -149   -500    233     43   -381    399    106   -626    210   -466   -720    275    394     45     96    359    117   -369   -294   -249 
     -      0 -13293 -14336   -894  -1115  -3000   -193      *      * 
   343   -664  -2513  -2886  -1831  -6832   -908  -2677  -3085  -2354  -1640  -2080  -4949   3936  -2218   -945  -1395  -3557  -4427  -6805  -3095   717
     -   -147   -500    234     44   -381    398    105   -627    210   -464   -714    275    393     45     95    359    117   -370   -295   -250 
     -    -41  -6049  -6286    -44  -5071   -615  -1527      *      * 
   344   -695  -5700  -1956  -1175   -530  -3433  -2667   2266  -1601    175  -1109  -2698    462  -2510    434  -1967   -732   1884   -973  -1719   719
     -   -149   -500    233     43   -381    399    106   -626    210   -466   -720    275    394     45     96    359    117   -369   -294   -249 
     -      0 -13295 -14337   -894  -1115  -1576   -590      *      * 
   345  -7622  -8642  -2802  -6073  -3690   3748  -2920  -8696  -3975  -3964  -8179   -378  -8215  -6881  -8186  -2953  -7729  -4100  -7692  -2262   720
     -   -149   -500    233     43   -381    399    106   -626    210   -466   -720    275    394     45     96    359    117   -369   -294   -249 
     -      0 -13302 -14344   -894  -1115  -2618   -256      *      * 
   346   1927   2765  -4449    944  -1184   -636  -2065  -3457  -6532  -2566   -453  -6538  -7100   -561  -1999   -149    708   1221   -126  -3209   721
     -   -149   -500    233     43   -381    399    106   -626    210   -466   -720    275    394     45     96    359    117   -369   -294   -249 
     -     -4 -13302  -8607   -894  -1115  -1661   -548      *      * 
   347   -826  -2396  -7911   -901  -1934  -7120  -5991   1472  -2411   -925    695  -3472   1081  -2714  -6675  -2039    500   2731  -5858  -3104   722
     -   -149   -500    233     43   -381    399    106   -626    210   -466   -720    275    394     45     96    359    117   -369   -294   -249 
     -      0 -13303 -14345   -894  -1115  -2581   -264      *      * 
   348  -2402  -2222  -4154  -9856  -9653   3822  -8953  -9482  -9631  -9741  -8762  -8009  -8010  -9044  -4538  -3297  -6785  -8139  -9872  -9857   723
     -   -149   -500    233     43   -381    399    106   -626    210   -466   -720    275    394     45     96    359    117   -369   -294   -249 
     -      0 -13303 -14345   -894  -1115  -2581   -264      *      * 
   349  -7322  -9038  -3326   3876  -9280  -7395  -2841  -4151  -6479  -5659  -8264  -4040  -7857   -984  -3151  -7025  -2018  -2341  -9136  -8287   724
     -   -149   -500    233     43   -381    399    106   -626    210   -466   -720    275    394     45     96    359    117   -369   -294   -249 
     -     -4 -13303  -8423   -894  -1115  -1745   -511      *      * 
   350  -5027  -2313  -9460  -8866  -2009  -8815  -7723   1769  -8528   2839    777  -8472  -8654  -3724  -8296  -4436  -6990    132  -7257  -7064   725
     -   -149   -500    233     43   -381    399    106   -626    210   -466   -720    275    394     45     96    359    117   -369   -294   -249 
     -     -6 -13302  -7939   -894  -1115  -2607   -259      *      * 
   351    363   3031  -7913  -7277   -646  -7115  -1320   -489  -6872   1635  -1988  -6761  -7165  -6495  -6672  -4523  -2948   1827   1892   1647   726
     -   -149   -500    233     43   -381    399    106   -626    210   -466   -720    275    394     45     96    359    117   -369   -294   -249 
     -      0 -13296 -14339   -894  -1115  -2878   -211      *      * 
   352  -1483  -5507  -8048  -7418   -610  -4171  -6146   2820  -7020    987   -843  -3574  -7306  -6647  -6824  -6351  -3831   2315  -6006  -3455   727
     -   -149   -500    233     43   -381    399    106   -626    210   -466   -720    275    394     45     96    359    117   -369   -294   -249 
     -     -3 -13296  -8803   -894  -1115  -2878   -211      *      * 
   353   -177  -6732  -2907   2544  -2755   1678  -1747  -4311  -3321  -4448  -5821  -4870  -6328   1490     64    156   -157  -4062  -6915  -2244   728
     -   -149   -500    233     43   -381    399    106   -626    210   -466   -720    275    394     45     96    359    117   -369   -294   -249 
     -      0 -13293 -14335   -894  -1115  -1832   -476      *      * 
   354  -1024  -6904  -9657 -10011  -9647   3707  -8977  -9475  -9663  -4951  -8755  -3651  -8005  -9079  -9256   -328  -4114  -8130  -9868  -9862   729
     -   -149   -500    233     43   -381    399    106   -626    210   -466   -720    275    394     45     96    359    117   -369   -294   -249 
     -      0 -13299 -14341   -894  -1115  -1713   -525      *      * 
   355    534   -478    765   -920  -7056   -654    936  -2791  -2164  -2207  -5828  -1308   3355  -3148   -933  -1027  -3698  -1276  -6923  -2676   730
     -   -149   -500    233     43   -381    399    106   -626    210   -466   -720    275    394     45     96    359    117   -369   -294   -249 
     -     -5 -13304  -8327   -894  -1115  -2513   -278      *      * 
   356   -978    144  -7604  -3105  -2456   1843   -359   1107  -3042    329  -1064   -525  -3959   2031  -6551   -548   1090  -1133  -1799  -5536   731
     -   -149   -500    233     43   -381    399    106   -626    210   -466   -720    275    394     45     96    359    117   -369   -294   -249 
     -      0 -13300 -14342   -894  -1115   -142  -3414      *      * 
   357   -573   1530    -76   -298    271   -461   1146   -213   -209   -908   1064    152      5    332    -33   -507   -190   -393   1968    624   732
     -   -149   -500    233     43   -381    399    106   -626    210   -466   -720    275    394     45     96    359    117   -369   -294   -249 
     -    -19 -13323  -6271   -894  -1115   -701  -1378      *      * 
   358  -4004  -5424  -7947  -4277  -5382  -4241  -6025     35  -6908   2299  -1400  -6797  -3922  -2186  -6709  -4214  -3686   2741  -5890  -5547   733
     -   -149   -500    233     43   -381    399    106   -626    210   -466   -720    275    394     45     96    359    117   -369   -294   -249 
     -      0 -13304 -14346   -894  -1115  -2513   -278      *      * 
   359   2777     35  -7948  -7318  -1277   1224  -6028  -3594  -6913   -473  -2689  -6791  -2887  -6535  -6712   1020   -420  -2371  -5896  -5554   734
     -   -149   -500    233     43   -381    399    106   -626    210   -466   -720    275    394     45     96    359    117   -369   -294   -249 
     -      0 -13304 -14346   -894  -1115  -2513   -278      *      * 
   360  -1425  -1312  -1187   -275  -3968  -2354   -667  -2136    -80   -404  -2417   -950   -948    960   3338  -1104  -2257  -2133  -2813  -3071   735
     -   -149   -500    233     43   -381    398    111   -626    210   -464   -721    275    394     45     96    359    117   -369   -295   -250 
     -    -20  -7295  -7107    -97  -3946  -1346   -721      *      * 
   361  -6689    700  -3484    668  -8239   3578  -3062  -8001  -3729  -4627  -7144  -5904  -7498  -5619  -2831  -2219  -6623  -7638  -1627  -1944   737
     -   -149   -500    233     43   -381    399    106   -626    210   -466   -720    275    394     45     96    359    117   -369   -294   -249 
     -      0 -13299 -14342   -894  -1115  -1703   -529      *      * 
   362  -4541  -8653 -10266 -10609  -1596  -9758  -6436  -8815 -10128  -8153  -2526  -8747  -9833  -8934  -4093  -4572  -9339  -3986  -5692   4918   738
     -   -149   -500    233     43   -381    399    106   -626    210   -466   -720    275    394     45     96    359    117   -369   -294   -249 
     -     -4 -13304  -8396   -894  -1115  -2498   -281      *      * 
   363  -2561  -5397  -7916  -3131     73  -3350    279    731  -4628   2727  -1518  -6764  -3307  -6498  -1134  -2930   -130   -192    -90   -820   739
     -   -150   -501    234     42   -373    399    105   -627    209   -467   -721    280    393     44    100    358    116   -370   -295   -250 
     -   -197  -6152  -3137   -996  -1004  -1584   -585      *      * 
   364    -97  -6576    172  -1502  -6897   1434    707  -3911    474  -3910  -5665   3275  -3714  -1295   -961  -1006  -3382  -3698  -6759  -6077   742
     -   -150   -501    234     42   -382    397    110   -627    209   -465   -714    276    393     44     97    362    119   -371   -296   -251 
     -    -78  -4790  -5897    -21  -6124   -207  -2905      *      * 
   365  -1791  -2392   2800    -77  -7040  -4189  -4879  -6791  -1750    -70    358   1867  -3503   -314   1575  -1285  -3074  -2588  -6902  -6220   744
     -   -149   -500    233     43   -381    399    106   -626    210   -466   -720    275    394     45     96    359    117   -369   -294   -249 
     -     -9 -13279  -7352   -894  -1115  -2585   -263      *      * 
   366    -84  -1385    -89    540  -3168  -2857   -800  -4062   -922  -1779  -1565  -2567   3412   -293  -2783   -110  -1407  -1818  -6892  -3041   745
     -   -149   -500    233     43   -381    399    106   -626    210   -466   -720    275    394     45     96    359    117   -369   -294   -249 
     -     -9 -13274  -7338   -894  -1115  -1814   -483      *      * 
   367    617  -6717   1713   2637  -7038  -3292  -2412  -2132   -288  -3605  -2665  -1669  -2442    336  -1729   -369   -874   -356  -6901  -2919   746
     -   -149   -500    233     43   -381    399    106   -626    210   -466   -720    275    394     45     96    359    117   -369   -294   -249 
     -      0 -13277 -14319   -894  -1115  -2647   -251      *      * 
   368   -694  -3087  -1688   -258  -2105  -2335  -1810  -1841   2469   1190   -305  -1757  -3725    670   1192  -1617  -1125  -1326  -6897  -6217   747
     -   -149   -500    233     43   -381    399    106   -626    210   -466   -720    275    394     45     96    359    117   -369   -294   -249 
     -  -3911 -13281    -99   -894  -1115  -3418   -142      *      * 
   369   -290  -2756   -515    601    -13   -409    981  -2564  -1170   1072    806  -1538  -2895    448     40    438    -30     88   1414  -2474   748
     -   -149   -500    233     43   -381    399    106   -626    210   -466   -720    275    394     45     96    359    117   -369   -294   -249 
     -    -45  -9373  -5087   -894  -1115    -32  -5493      *      * 
   370  -1670  -6721   -468  -3388  -3689  -2763  -4896  -6782  -3379  -4583  -3073    933  -3747  -2012  -2129   -171   3626  -1814  -6907  -6228   749
     -   -149   -500    233     43   -381    399    106   -626    210   -466   -720    275    394     45     96    359    117   -369   -294   -249 
     -      0 -13292 -14335   -894  -1115  -2368   -311      *      * 
   371   2298  -6736   -225    388  -7057  -2125  -1663  -2359   1074  -2704  -3266    -20  -1291    814     73    263   -640  -2663  -6919  -6236   750
     -   -149   -500    233     43   -381    399    106   -626    210   -466   -720    275    394     45     96    359    117   -369   -294   -249 
     -      0 -13295 -14337   -894  -1115  -1462   -651      *      * 
   372   1623   -284    624   1788  -3680  -1031  -2831  -3442    920  -2099  -2234   -646  -2828    416   -840    333   -392  -2778  -6926  -2372   751
     -   -149   -500    233     43   -381    399    106   -626    210   -466   -720    275    394     45     96    359    117   -369   -294   -249 
     -      0 -13303 -14346   -894  -1115  -2547   -271      *      * 
   373   1995   -880  -3600  -3572  -3540  -1897  -1744  -6812   1356  -6758  -5831  -1505  -2234  -2850   1614   1297  -1176    627  -6926  -3114   752
     -   -149   -500    233     43   -381    399    106   -626    210   -466   -720    275    394     45     96    359    117   -369   -294   -249 
     -      0 -13303 -14346   -894  -1115  -1612   -572      *      * 
   374  -5579  -2359  -4109  -7289   4309  -7127  -2381   -986  -6883  -2945  -3425  -6773  -2122  -3265  -6683  -4221   -926  -1623    175    614   753
     -   -162   -675    279     17   -321    281     77   -444     71   -452   -796    219    654     -6     82    262     37   -302    646   -371 
     -  -8472     -4 -14350  -3571   -127   -196  -2980      *      * 
   375   -573   1530    -76   -298    271   -461   1146   -213   -209   -908   1064    152      5    332    -33   -507   -190   -393   1968    624   793
     -   -151   -503    230     44   -384    406    106   -630    213   -468   -718    272    396     42     95    357    114   -370   -250   -248 
     -   -691  -3614  -1742     -8  -7465   -701  -1378      *      * 
   376   -187   -634   -716     53   -738   1124   1751  -3156    474  -2201  -1616  -1185    640   1074    433    882    -49  -2910  -6445  -1633   795
     -   -149   -500    233     43   -381    399    106   -626    210   -466   -720    275    394     45     96    359    117   -369   -294   -249 
     -    -67 -12810  -4465   -894  -1115  -3824   -106      *      * 
   377  -1313  -6232   -404    194  -1698   1442    199  -2379   -259  -1715   -902   -328   -163      3   1281    299   -807  -1442   3295   -954   796
     -   -149   -500    233     43   -381    399    106   -626    210   -466   -720    275    394     45     96    359    117   -369   -294   -249 
     -  -2881 -12783   -211   -894  -1115  -5741    -27      *      * 
   378   -925    744    613   -554   1155    341    987   -515    982     72   -366   -486  -3291    -30   -173  -2117     -4  -2981    342   1510   797
     -   -149   -500    233     43   -381    399    106   -626    210   -466   -720    275    394     45     96    359    117   -369   -294   -249 
     -   -108  -9946  -3818   -894  -1115  -3766   -110      *      * 
   379     85  -4123     79  -1382  -1065   -808    908  -1732   -756   -498  -3222   -845   -799    202   -406      3  -1158   -323   3848   2206   798
     -   -149   -500    233     43   -381    399    106   -626    210   -466   -720    275    394     45     96    359    117   -369   -294   -249 
     -    -60 -10616  -4638   -894  -1115  -7101    -11      *      * 
   380   -197  -4176  -1098    152     90   -410    442  -1882   1329   -148    704   -255   1315   -169      6    376   -396   -836  -4361  -3680   799
     -   -149   -500    233     43   -381    399    106   -626    210   -466   -720    275    394     45     96    359    117   -369   -294   -249 
     -    -47 -10587  -4980   -894  -1115  -7085    -11      *      * 
   381   -797      3   -359  -2000  -4472   2855   -103  -4218   -577  -4170  -3247  -2310  -1205   -276     96    359     88  -1711  -4343   -643   800
     -   -149   -500    233     43   -381    399    106   -626    210   -466   -720    275    394     45     96    359    117   -369   -294   -249 
     -    -32 -10572  -5538   -894  -1115  -7545     -8      *      * 
   382  -1677    152  -3609   -501  -3172    610  -2868    569  -1041   -494  -2335  -3143   2294  -2757   1725    364  -1537   -296  -3556   -587   801
     -   -149   -500    233     43   -381    399    106   -626    210   -466   -720    275    394     45     96    359    117   -369   -294   -249 
     -    -34 -10555  -5468   -894  -1115  -6492    -16      *      * 
   383  -1419  -3961   -876   -398   -810  -2088  -2417  -1268  -2043   -837  -3075    841    360   1401   2632  -2663    474   -870   1812  -1030   802
     -   -149   -500    233     43   -381    399    106   -626    210   -466   -720    275    394     45     96    359    117   -369   -294   -249 
     -     -1 -10585 -11627   -894  -1115   -993  -1007      *      * 
   384   -296   -332   1364   -786  -1669    984   -155  -2179   -431  -3762  -1303    271    245    211    991    354    786   -363  -6171  -2479   803
     -   -149   -500    233     43   -381    399    106   -626    210   -466   -720    275    394     45     96    359    117   -369   -294   -249 
     -      0 -12528 -13570   -894  -1115   -884  -1126      *      * 
   385  -5061  -1252  -5106  -3845  -3318  -2647  -2980  -3843   -187  -2251  -5252  -3483  -2200   -851   3956  -2987   -875  -2508  -6395  -5817   804
     -   -153   -504    229     44   -385    396    102   -630    210   -468   -720    271    390     41    143    359    113   -373   -298   -253 
     -   -141  -3451  -9420   -469  -1848    -55  -4746      *      * 
   386     -9   -425  -7930  -7293   2173  -4272  -1710    868  -3418   1511   3020  -6777  -7181  -6511  -6688  -2530  -3783    687   -414   -921   808
     -   -149   -500    233     43   -381    399    106   -626    210   -466   -720    275    394     45     96    359    117   -369   -294   -249 
     -      0 -13313 -14355   -894  -1115  -1891   -453      *      * 
   387  -9902  -2368  -4173  -4189    976 -10177    -45  -3875 -10203  -3320  -8214  -4839 -10038  -8935  -9577  -9427  -9755  -8955  -5630   4769   809
     -   -149   -500    233     43   -381    399    106   -626    210   -466   -720    275    394     45     96    359    117   -369   -294   -249 
     -     -4 -13313  -8418   -894  -1115  -1891   -453      *      * 
   388  -4030   -244  -3755  -4678  -6871  -6310  -2776  -3671   2440   -469  -1986   -432  -2883  -3071   3269  -3244  -2914  -6202  -6836  -1531   810
     -   -149   -500    233     43   -381    399    106   -626    210   -466   -720    275    394     45     96    359    117   -369   -294   -249 
     -      0 -13309 -14351   -894  -1115  -2206   -352      *      * 
   389  -6310  -2246  -9735 -10086  -2994  -7204  -8961  -9464  -9686  -9706  -3107  -8054  -8022  -9102  -9269    964   3878  -8138  -9753  -9602   811
     -   -151   -491    231     41   -378    397    109   -625    208   -460   -722    273    392     47     99    359    115   -366   -296   -246 
     -    -16  -8248  -7074  -3708   -115  -1766   -503      *      * 
   390  -4593  -8962  -6073  -3857  -9905   3807  -2616  -9493  -2735  -9190  -8577  -3785  -8249  -6415  -2422  -3454  -7779  -9047  -9121  -8680   827
     -   -149   -500    233     43   -381    400    105   -627    210   -466   -721    275    395     48     96    359    117   -370   -295   -250 
     -    -20  -7324  -7101   -633  -1493   -725  -1340      *      * 
   391  -4319  -9791   4165  -3938  -9470  -7521   -649  -3814  -7472  -4727  -9196  -3385  -8123  -6701  -8515  -7412  -7920  -3999  -9699  -1918   830
     -   -149   -500    233     43   -381    399    106   -626    210   -466   -720    275    394     45     96    359    117   -369   -294   -249 
     -      0 -13303 -14345   -894  -1115  -2548   -270      *      * 
   392  -2803  -2156  -7917  -3432  -2264  -7121  -5992    -20   -161   2840    762  -6766  -7171  -3621    700  -3412  -5515  -2154  -5859    349   831
     -   -149   -500    233     43   -381    399    106   -626    210   -466   -720    275    394     45     96    359    117   -369   -294   -249 
     -      0 -13303 -14345   -894  -1115  -2548   -270      *      * 
   393   1484    794  -7921  -7285  -2766   1953  -5994  -3481  -6880  -3625   -535  -6769  -7173  -6503  -6680  -3025  -3677   2738  -1789  -3161   832
     -   -149   -500    233     43   -381    399    106   -626    210   -466   -720    275    394     45     96    359    117   -369   -294   -249 
     -      0 -13303 -14345   -894  -1115  -2548   -270      *      * 
   394  -5517   -428  -3593  -6246   -343  -6913   -317  -3709    233  -3240  -2485  -6173  -6976     34   3728  -1022  -3793  -1782  -6014    828   833
     -   -149   -500    233     43   -381    399    106   -626    210   -466   -720    275    394     45     96    359    117   -369   -294   -249 
     -     -5 -13303  -8211   -894  -1115  -1502   -629      *      * 
   395  -2470  -1752  -7920  -7284    713  -7122  -1877    330  -3048     76   1492  -6768  -7172    834   -846  -2900  -5515  -1469   3017   3736   834
     -   -151   -502    231     41   -383    398    114   -628    210   -462   -723    279    392     43    102    358    121   -371   -297   -251 
     -  -1088  -4190  -1074    -12  -6879  -2542   -272      *      * 
   396  -2701   -507   -603   -957  -2235  -3125    566   -332  -1661   1820    981    933   -598  -1520   1390  -1190    227   -458  -2063  -5191   836
     -   -149   -500    233     43   -381    399    106   -626    210   -466   -720    275    394     45     96    359    117   -369   -294   -249 
     -     -8 -12374  -7521   -894  -1115   -161  -3247      *      * 
   397    -26   -626   1011    179  -4238  -1678   1007  -4036  -1059  -2654  -2892   2391   2114  -1552  -1472   -151   -192  -2660  -1216  -3221   837
     -   -150   -501    231     41   -382    398    106   -624    212   -466   -722    276    394     44    104    359    118   -371   -284   -251 
     -  -1058  -4439  -1078    -15  -6577  -1932   -438      *      * 
   398   1132   -409     46      1  -2897  -1130     48  -5889   -868  -2220  -1113  -1142   2181  -1417  -1443   1495   -129   -726  -6003  -2560   839
     -   -148   -502    234     43   -375    397    108   -625    209   -464   -722    274    392     48     94    359    116   -369   -284   -246 
     -   -153  -3509  -6319    -15  -6615    -95  -3978      *      * 
   399  -2120  -6777   3782   -274  -2725  -2468  -1683  -6849  -3141  -6792  -5867    786  -4119   -820  -3579   -908  -1629  -6398  -6960  -6273   841
     -   -152   -475    234     54   -387    398    109   -629    207   -470   -727    279    392     43     97    364    113   -373   -301   -247 
     -   -195  -3499  -4710   -859  -1156   -420  -1985      *      * 
   400  -3338  -6982  -1910  -2397  -3209   3701  -5130  -7040  -2559  -4372  -2655  -5057  -3410  -1990  -2896  -1418  -5470  -6603  -7167  -6485   844
     -   -151   -503    235     46   -380    397    116   -630    209   -469   -724    274    401     54     99    357    114   -373   -298   -253 
     -   -114  -4488  -4998   -999  -1001  -1243   -792      *      * 
   401  -2038   -183   -244   -314  -6994  -2455  -1808  -2345  -1072   -743  -2293    566  -6275    398   -551   2188   2005  -1340  -6860  -1676   847
     -   -150   -502    233     45   -383    408    103   -629    211   -469   -723    279    391     43     93    361    115   -372   -297   -247 
     -    -58  -4932  -7292  -1095   -911   -196  -2977      *      * 
   402  -2951  -1496  -8171  -7542    766  -7391  -6273   2241  -7146   2256   1163  -7038  -4223  -6762  -6947  -6482  -3949    971  -6115  -2178   851
     -   -149   -500    233     43   -381    399    106   -626    210   -466   -720    275    394     45     96    359    117   -369   -294   -249 
     -      0 -13306 -14348   -894  -1115  -1439   -664      *      * 
   403  -2643    323    106   2461  -2282  -6107   1358    300  -2268  -1558   -340  -1085  -6093    389  -1511   -142    -27    872   -958   -622   852
     -   -147   -500    233     43   -381    398    105   -620    210   -466   -721    275    393     45     95    359    117   -367   -295   -250 
     -    -17  -6416 -14352    -55  -4744   -221  -2814      *      * 
   404   -573   1530    -76   -298    271   -461   1146   -213   -209   -908   1064    152      5    332    -33   -507   -190   -393   1968    624   854
     -   -149   -500    233     45   -381    398    105   -621    210   -466   -721    275    393     45     95    359    117   -367   -295   -250 
     -    -34  -6429  -6379    -55  -4744   -701  -1378      *      * 
   405  -3047   2447  -7922  -7286   3141  -7124   -179    904  -6881   -886  -1987  -6770  -3491  -6503  -6680  -3013  -2689  -1352  -2079   3236   856
     -   -149   -500    233     43   -381    399    106   -626    210   -466   -720    275    394     45     96    359    117   -369   -294   -249 
     -      0 -13305 -14348   -894  -1115  -2437   -295      *      * 
   406  -1412   1386  -7918  -2771   1197  -3743   -290   1300  -3131   1693    709  -4238  -7173  -1731  -2005  -1079   -505   1551  -1058  -1320   857
     -   -149   -500    233     43   -381    399    106   -626    210   -466   -720    275    394     45     96    359    117   -369   -294   -249 
     -      0 -13305 -14348   -894  -1115  -2437   -295      *      * 
   407  -2274  -2439  -4276  -8816  -9651   3609  -8665  -9482  -9162  -9712  -8756  -2618  -8010  -1763  -1160    236  -1972  -8180  -9846  -9731   858
     -   -149   -500    233     43   -381    399    106   -626    210   -466   -720    275    394     45     96    359    117   -369   -294   -249 
     -     -6 -13305  -7943   -894  -1115  -2437   -295      *      * 
   408  -4391  -8860  -7243  -4132  -9820  -8280  -1868  -9124  -5175  -8729  -8105  -3569  -8416  -3610   4228  -2878  -7817  -8869  -8551  -8422   859
     -   -149   -500    233     43   -381    399    106   -626    210   -466   -720    275    394     45     96    359    117   -369   -294   -249 
     -  -3520 -13300   -132   -894  -1115  -2738   -234      *      * 
   409   -935  -3578  -6705  -6329  -3880  -6456  -6101   3334  -6229   -397   2516  -6112  -6186  -5999  -6269  -5778  -4045   1303  -5466  -5105   860
     -   -145   -503    246     42   -384    397    102   -629    207   -469   -706    277    391     48     95    360    118   -371   -298   -253 
     -  -3854   -104 -10824     -8  -7435    -27  -5772      *      * 
   410    222  -6730  -2811  -2367  -7045     83  -2587    290   2765  -2021   1600   -550  -6338  -1659    712   -979  -1468   -114  -6916  -6237   862
     -   -149   -500    233     43   -381    399    106   -626    210   -466   -720    275    394     45     96    359    117   -369   -294   -249 
     -     -5 -13301  -8316   -894  -1115  -2660   -248      *      * 
   411  -7820  -9954   4091  -2805 -10044   -579  -2759 -10066  -7464  -9881  -9360  -1647  -8111  -6682  -3310  -2468  -7933  -4359 -10090  -8904   863
     -   -148   -500    234     42   -381    399    105   -627    210   -467   -710    275    393     45     95    360    117   -367   -295   -250 
     -  -1090  -6619   -943   -995  -1005  -1332   -730      *      * 
   412    274  -5657   -152  -2465  -1334   -379    298  -5674  -3504  -1812  -1816    887  -5341   -953   -945    874   2895  -2754  -1031  -2694   866
     -   -149   -500    233     43   -381    399    106   -626    210   -466   -720    275    394     45     96    359    117   -369   -294   -249 
     -  -3161 -12256   -171   -894  -1115   -139  -3449      *      * 
   413  -1455  -1388   2364   -271    -42    325   -418  -5938  -3612  -1727  -2020    743  -5466    849    383    827    815  -5490  -6053  -1549   867
     -   -149   -500    233     43   -381    399    106   -626    210   -466   -720    275    394     45     96    359    117   -369   -294   -249 
     -      0 -12406 -13448   -894  -1115    -72  -4369      *      * 
   414  -5453  -6052  -2227  -1630  -6121  -6609  -5329  -3003  -5143  -1832     75  -5478  -3466   4385  -1063  -2623  -3027  -2191  -6410  -5932   868
     -   -149   -500    233     43   -381    399    106   -626    210   -466   -720    275    394     45     96    359    117   -369   -294   -249 
     -      0 -13292 -14334   -894  -1115  -3049   -186      *      * 
   415  -2294  -2146  -7919  -3112  -2599  -7122  -5994   2001  -3964  -1290  -1776  -6768  -7172  -6502  -2950  -4159  -1316   3319  -5859  -5517   869
     -   -149   -500    233     43   -381    399    106   -626    210   -466   -720    275    394     45     96    359    117   -369   -294   -249 
     -      0 -13292 -14334   -894  -1115  -1062   -940      *      * 
   416  -4293  -8509  -2374  -4158  -9116  -4696  -6236  -8649   4001  -8389  -2890  -3608  -7950  -3415  -3450  -7153  -3722  -3273  -8338  -7973   870
     -   -149   -500    233     43   -381    399    106   -626    210   -466   -720    275    394     45     96    359    117   -369   -294   -249 
     -      0 -13306 -14348   -894  -1115   -846  -1172      *      * 
   417  -3380  -2180  -4035  -7295   -591  -7133  -6004   2947  -6890   1823   -288  -1297  -7183  -6513  -6690  -3422  -2831    895  -1800  -2470   871
     -   -149   -500    233     43   -381    399    106   -626    210   -466   -720    275    394     45     96    359    117   -369   -294   -249 
     -      0 -13315 -14357   -894  -1115  -1748   -510      *      * 
   418  -2558  -6765  -2492  -4593  -3477  -1961   2262  -6836   -220  -4482  -5854   1433  -6360  -1354   3586  -1834  -2899  -6388  -6946  -3370   872
     -   -149   -500    233     43   -381    399    106   -626    210   -466   -720    275    394     45     96    359    117   -369   -294   -249 
     -      0 -13315 -14357   -894  -1115  -1748   -510      *      * 
   419  -6838  -2329  -6775  -4500  -9796   3823  -7603  -9568  -7194  -9563  -8778  -2484  -8114  -3686  -2816  -6944  -4060  -8548  -9612  -9240   873
     -   -149   -500    233     43   -381    399    106   -626    210   -466   -720    275    394     45     96    359    117   -369   -294   -249 
     -     -5 -13315  -8186   -894  -1115  -1748   -510      *      * 
   420  -4008  -2308  -7658  -2922   1777  -7087   1365   -637  -4368   -138    -88  -1621  -3732   3647   -248  -3408  -3805  -2137  -5891    544   874
     -   -149   -500    233     43   -381    399    106   -626    210   -466   -720    275    394     45     96    359    117   -369   -294   -249 
     -     -6 -13310  -7947   -894  -1115  -1099   -908      *      * 
   421  -7392  -8364  -4128  -3958  -9048  -7980  -6147  -3035  -2786  -1362  -7491  -3644  -4293  -2102   4128  -2680  -2472  -8201  -8133  -7884   875
     -   -149   -500    233     43   -381    399    106   -626    210   -466   -720    275    394     45     96    359    117   -369   -294   -249 
     -    -10 -13309  -7249   -894  -1115  -2206   -352      *      * 
   422  -2995  -2359  -8465  -7864  -1376  -7731  -6667   2699  -7491    494    724  -4029  -4080  -7137  -7317  -6837  -2604   2654  -6510  -6158   876
     -   -149   -500    233     43   -381    399    106   -626    210   -466   -720    275    394     45     96    359    117   -369   -294   -249 
     -      0 -13300 -14342   -894  -1115  -2735   -235      *      * 
   423  -4344  -8871    507   3736  -9111  -7288  -1820  -4165  -4043  -8834  -8071   -890  -7725  -1267  -2293  -6841  -7139  -2440  -8998  -8125   877
     -   -149   -500    233     43   -381    399    106   -626    210   -466   -720    275    394     45     96    359    117   -369   -294   -249 
     -      0 -13300 -14342   -894  -1115  -2735   -235      *      * 
   424  -1491  -5910  -8485  -7863  -3244  -7723  -6612    750  -7476   2952  -1406  -7374    872  -7064  -7270  -2919  -3204  -1038  -6401  -6093   878
     -   -149   -501    235     48   -377    398    104   -628    209   -467   -722    274    396     44     98    359    116   -371   -296   -251 
     -    -42  -5305  -8170   -628  -1502  -1002   -998      *      * 
   425    670  -6743    645    147  -2595   2962  -2899  -3166  -2668  -4529  -5833  -1163  -2430  -1805  -1915    -53  -1350  -2695  -2003  -3190   885
     -   -149   -500    233     43   -381    399    106   -626    210   -466   -720    275    394     45     96    359    117   -369   -294   -249 
     -      0 -13305 -14348   -894  -1115  -2433   -295      *      * 
   426   -882  -7615    933   3571  -7911   -745  -1743  -7690  -1706  -7620  -6731  -3443  -6982  -1384  -2749  -3054  -4301  -7227  -7791  -7049   886
     -   -149   -500    233     43   -381    399    106   -626    210   -466   -720    275    394     45     96    359    117   -369   -294   -249 
     -      0 -13305 -14348   -894  -1115  -2433   -295      *      * 
   427  -4598  -6975 -10166  -9863  -7743  -9857  -2659   3293  -9824  -2792  -6435  -9614  -3100  -9789  -9987  -4599  -7461   2645  -9463  -8922   887
     -   -149   -500    233     43   -381    399    106   -626    210   -466   -720    275    394     45     96    359    117   -369   -294   -249 
     -      0 -13305 -14348   -894  -1115  -2433   -295      *      * 
   428  -1171  -2315    498   3476  -7069  -4270  -1565  -4030  -4489  -6764  -5838    -53  -6342   -664  -2856   -287  -1988  -2120  -6932  -6249   888
     -   -149   -500    233     43   -381    399    106   -626    210   -466   -720    275    394     45     96    359    117   -369   -294   -249 
     -      0 -13305 -14348   -894  -1115  -2433   -295      *      * 
   429    907  -6733  -1822  -1182   -821  -1814   3569  -2214  -2313  -2610  -2903     49  -2377    450   -770   1039    311  -2573  -2138   1474   889
     -   -149   -500    233     43   -381    399    106   -626    210   -466   -720    275    394     45     96    359    117   -369   -294   -249 
     -      0 -13305 -14348   -894  -1115  -2433   -295      *      * 
   430   1384   1192  -3235  -4075  -2661  -2984   3506   -865  -1133  -3051  -1985    541  -3878    960    -87  -1497    -39    606    708  -1446   890
     -   -149   -500    233     43   -381    399    106   -626    210   -466   -720    275    394     45     96    359    117   -369   -294   -249 
     -     -4 -13305  -8505   -894  -1115  -2433   -295      *      * 
   431  -1311   -178  -7942  -7307  -2140  -7146  -6019   2469  -6903   2193    743  -3773  -3961  -6526  -6704  -4015  -3161   1105  -5884  -5541   891
     -   -147   -494    232     43   -383    396    103   -629    209   -465   -723    273    391     53     96    361    115   -361   -297   -252 
     -   -289  -5985  -2595  -1871   -461  -2643   -252      *      * 
   432   -283  -2225  -3374  -1285  -6762  -1574    863  -1204    419    517    739   -890  -3562    970   1898   1078   -444   -441  -1771  -1052   897
     -   -144   -506    227     44   -383    396    100   -632    214   -467   -708    272    389     57    101    362    121   -370   -300   -255 
     -  -8205  -2581   -270   -107  -3804  -4461    -67      *      * 
   433   1852    265   -936  -1442  -1162    -36   -250  -3591   -886   -238  -2894  -1337  -3853    255  -2583    909    825    206    664   -531   903
     -   -149   -500    233     43   -381    399    106   -626    210   -466   -720    275    394     45     96    359    117   -369   -294   -249 
     -     -1 -10541 -11583   -894  -1115  -8088     -5      *      * 
   434   1434  -4138  -1150   -314  -4457    732    768  -1980    -85   -285  -3227    168    351   -635  -1199   1135  -2608    352  -4322  -3640   904
     -   -144   -505    242     44   -383    403    100   -632    208   -467   -719    282    391     46     93    358    115   -372   -300   -255 
     -  -5705    -54  -5812     -5  -8237    -56  -4727      *      * 
   435    879  -1879   -181    597  -2209    -90   -300  -1754     12   -781   -708   -562  -2208   1703    849    381    232   -554  -6896  -2539   906
     -   -149   -500    233     43   -381    399    106   -626    210   -466   -720    275    394     45     96    359    117   -369   -294   -249 
     -     -9 -13274  -7372   -894  -1115  -2538   -273      *      * 
   436    214   2572    252  -1531   -969  -2477   2705   -834   -623   -792  -2116    206  -6328     92   -561   1137   -420   -166  -6840   -291   907
     -   -149   -500    233     43   -381    399    106   -626    210   -466   -720    275    394     45     96    359    117   -369   -294   -249 
     -    -63 -13271  -4547   -894  -1115  -1803   -487      *      * 
   437  -1263     49    270   -387    681  -1267    751     10  -1714   1519    425   -496   1273  -1186  -2157   -118  -1788   -490   -796  -1122   908
     -   -149   -500    232     43   -381    400    105   -627    211   -465   -721    277    393     45     95    360    117   -370   -295   -250 
     -     -4  -8544 -14263  -2388   -306    -39  -5213      *      * 
   438   -573   1530    -76   -298    271   -461   1146   -213   -209   -908   1064    152      5    332    -33   -507   -190   -393   1968    624   915
     -    181   -280    258      2   -287    158     12   -469    -71   -313   -759    -76    236      6    -91    287     80    424   -688   -670 
     -  -8487     -4 -14365  -5136    -42   -701  -1378      *      * 
   439   -573   1530    -76   -298    271   -461   1146   -213   -209   -908   1064    152      5    332    -33   -507   -190   -393   1968    624  1037
     -   -147   -501    235     44   -381    397    115   -628    210   -463   -722    275    392     44     97    358    116   -371   -290   -249 
     -  -1479  -6049   -676  -1236   -797   -701  -1378      *      * 
   440   -440    837   1123     19  -2338   -276      9   -626   -789   -521  -1525    425    485     -8   -662   1094   -220    363  -5561  -1390  1041
     -   -149   -500    233     43   -381    399    106   -626    210   -466   -720    275    394     45     96    359    117   -369   -294   -249 
     -   -201 -11904  -2945   -894  -1115  -6198    -20      *      * 
   441    568    809   1043    340  -1553   -400  -3392   -598     65    -29  -1390   -577   -553   -227   -943    751    881   -490  -5390  -4714  1042
     -   -149   -500    233     43   -381    399    106   -626    210   -466   -720    275    394     45     96    359    117   -369   -294   -249 
     -   -113 -11727  -3738   -894  -1115  -4372    -71      *      * 
   442   -555  -5221   1677    463  -1479    678  -1467    547   -577    200  -1998     93   -930    422  -1253    -70   -659   -619   -527   -976  1043
     -   -149   -500    233     43   -381    399    106   -626    210   -466   -720    275    394     45     96    359    117   -369   -294   -249 
     -   -316 -11747  -2346   -894  -1115  -5841    -25      *      * 
   443   -250   -620     43    -55  -1140    231  -3184    239   -143    503  -1206  -1815   -658    898    622    396    368     11  -5100  -1581  1044
     -   -149   -500    233     43   -381    399    106   -626    210   -466   -720    275    394     45     96    359    117   -369   -294   -249 
     -   -454 -11477  -1890   -894  -1115  -6454    -17      *      * 
   444    103   -596    262     66     46  -2208  -2936   -735   -835   1411    190   -210    510    785  -1367   -866  -1156    564    -30  -3905  1045
     -   -149   -500    233     43   -381    399    106   -626    210   -466   -720    275    394     45     96    359    117   -369   -294   -249 
     -    -59 -11059  -4667   -894  -1115  -3242   -161      *      * 
   445   -472  -4855   -493   -207  -1040   -570  -1239   1283  -1203    -28    164    206    566     87    320    350  -1320    885    353  -1695  1046
     -   -149   -500    233     43   -381    399    106   -626    210   -466   -720    275    394     45     96    359    117   -369   -294   -249 
     -   -187 -11492  -3044   -894  -1115  -7840     -6      *      * 
   446   -979  -4809    661    876   2222   -108     58   -490   -904    -57  -3900   -732   -885   -841  -1202    299   -388    255  -4998  -1625  1047
     -   -149   -500    233     44   -381    399    105   -627    210   -467   -721    275    399     45     95    359    119   -370   -295   -250 
     -  -6470  -5731    -44  -1915   -444  -7076    -11      *      * 
   447   -762  -1113  -1400   -908  -1369  -1851   -694    -57   1735   -925   -429   -957  -2020   -451   -243  -1026   -749   2342  -1734  -1314  1052
     -   -149   -500    233     43   -381    399    106   -626    210   -466   -720    275    394     45     96    359    117   -369   -294   -249 
     -    -21  -6671  -7713   -894  -1115  -1870   -461      *      * 
   448   -226  -4948    511   1092   -679   -560    398   -416  -1225    594   1115  -1744  -1226    233   -757    274    761   -277   -291  -4474  1053
     -   -149   -500    233     43   -381    399    106   -626    210   -466   -720    275    394     45     96    359    117   -369   -294   -249 
     -    -30 -11481  -5633   -894  -1115  -3642   -120      *      * 
   449    158   -931   1057   1087   -965  -1486  -1773   -466  -2204  -1701  -1422  -1048   2249   -666  -1184    640    -40   -687  -5364  -2715  1054
     -   -149   -500    233     43   -381    399    106   -626    210   -466   -720    275    394     45     96    359    117   -369   -294   -249 
     -   -177 -11716  -3115   -894  -1115  -6267    -19      *      * 
   450  -1184   -954    849    541  -5107  -1133     60    587   -939   1236   1271  -1309    347    -83  -3419   -410   -223    332  -5110  -1559  1055
     -   -149   -500    233     43   -381    399    106   -626    210   -466   -720    275    394     45     96    359    117   -369   -294   -249 
     -  -1178 -11567   -842   -894  -1115  -4817    -52      *      * 
   451   -230  -4124    950    469  -1371    817  -2392    114  -1988  -1308  -3223    -83    877   1420  -1277    567   -690   -804    545   -288  1056
     -   -149   -500    233     43   -381    399    106   -626    210   -466   -720    275    394     45     96    359    117   -369   -294   -249 
     -   -104 -10614  -3860   -894  -1115  -5873    -25      *      * 
   452   -292   -182    127    139  -4427   -835  -2397   -231    107    106   -511   -686   -751   1430   -535    -65    851    803    411   -946  1057
     -   -149   -500    233     43   -381    399    106   -626    210   -466   -720    275    394     45     96    359    117   -369   -294   -249 
     -     -1 -10623 -11665   -894  -1115  -5697    -28      *      * 
   453    681  -4025   -138    124    761  -1702   -447    520   -657   1126  -3147   -930  -4002    301  -2712   -693    135   1021  -4285  -3684  1058
     -   -149   -500    233     43   -381    399    106   -626    210   -466   -720    275    394     45     96    359    117   -369   -294   -249 
     -   -202 -10742  -2943   -894  -1115  -4360    -72      *      * 
   454    297  -4277  -1215    -54  -1244    -72  -2652   -174  -1517    922  -1082   -566    156    349   -188    483   -135   1090  -4503  -3865  1059
     -   -149   -500    233     43   -381    399    106   -626    210   -466   -720    275    394     45     96    359    117   -369   -294   -249 
     -     -1 -10873 -11916   -894  -1115  -3937    -97      *      * 
   455   -816  -4751    423   1252   -829     57    205    424   -344  -1508  -1065   -719    863    733   -308    463   -273   -537  -4936   -155  1060
     -   -149   -500    233     43   -381    399    106   -626    210   -466   -720    275    394     45     96    359    117   -369   -294   -249 
     -     -1 -11225 -12267   -894  -1115  -1955   -430      *      * 
   456   -976    232   -536   -488    745   -496  -4025   -136  -1131    820   1748   -799   1133    204   -834   -455   -753    804   -842  -4786  1061
     -   -149   -500    233     43   -381    399    106   -626    210   -466   -720    275    394     45     96    359    117   -369   -294   -249 
     -      0 -12103 -13145   -894  -1115   -957  -1045      *      * 
   457   -288  -3037   1484   -430   -480  -1089   -852  -1456    277   -845  -1508    280   -536   -376    318    878   1111   -801   1300  -2906  1062
     -   -149   -500    233     43   -381    399    106   -626    210   -466   -720    275    394     45     96    359    117   -369   -294   -249 
     -      0 -12855 -13897   -894  -1115  -3623   -122      *      * 
   458     57  -6343   1743   1247  -3176   -415  -1403  -2538   -467  -2049  -5432   -511    507    893    267    668    201  -1105  -6526  -3214  1063
     -   -149   -500    233     43   -381    399    106   -626    210   -466   -720    275    394     45     96    359    117   -369   -294   -249 
     -    -17 -12894  -6411   -894  -1115  -4905    -49      *      * 
   459    108  -2002   1248   1640   -655   -523   -306  -1921   -529   -853   -537   -570   -980    886   -256    154     85  -1401  -1657     14  1064
     -   -149   -500    233     43   -381    399    106   -626    210   -466   -720    275    394     45     96    359    117   -369   -294   -249 
     -      0 -12888 -13930   -894  -1115  -3869   -102      *      * 
   460    706  -5975  -1043  -1516   1188  -1550    920    796  -1645   1242    809   -660   -714   -315   -223   -603   -494   -232  -2590  -2002  1065
     -   -149   -500    233     43   -381    399    106   -626    210   -466   -720    275    394     45     96    359    117   -369   -294   -249 
     -  -1780 -12917   -497   -894  -1115  -6309    -18      *      * 
   461   -483  -4674   1122    138    419     28    621  -1012    706  -1422  -3763   -430   -481   -114    235    786    374   -995     87   -213  1066
     -   -149   -500    233     43   -381    399    106   -626    210   -466   -720    275    394     45     96    359    117   -369   -294   -249 
     -    -12 -11138  -6983   -894  -1115   -520  -1724      *      * 
   462    131   -233    136    193   -321  -1430   -774  -1347   -233  -1230  -1145  -1875   -789   1706   1931    335   -200  -1397    -79    -51  1067
     -   -149   -500    233     43   -381    399    106   -626    210   -466   -720    275    394     45     96    359    117   -369   -294   -249 
     -  -1071 -12932   -933   -894  -1115  -5643    -29      *      * 
   463    240  -5319    629    296    568   -503    880   -435  -1428  -1461    116     98   -153   -636   -330    512    853    282   -709   -462  1068
     -   -149   -500    233     43   -381    399    106   -626    210   -466   -720    275    394     45     96    359    117   -369   -294   -249 
     -     -1 -11868 -12911   -894  -1115   -118  -3666      *      * 
   464    938   -388    715   1184  -2748   -156     74  -1102   -267  -1070  -1426  -1635   -144    397    468    674     82  -1178  -6873  -3605  1069
     -   -149   -500    233     43   -381    399    106   -626    210   -466   -720    275    394     45     96    359    117   -369   -294   -249 
     -     -7 -13251  -7752   -894  -1115  -1899   -450      *      * 
   465    338  -1266    150   -207   -115  -1553   -666   -136   -764    603    154   -442  -2012    660    579   -113    757     70  -2074     -4  1070
     -   -149   -500    233     43   -381    399    106   -626    210   -466   -720    275    394     45     96    359    117   -369   -294   -249 
     -      0 -13261 -14304   -894  -1115  -3032   -188      *      * 
   466    382    120  -1794  -1004   -122  -2846   -908   1579  -1996   1430    455  -2936   -974  -1768  -1203   -838  -1012   1097    548  -1074  1071
     -   -149   -500    233     43   -381    399    106   -626    210   -466   -720    275    394     45     96    359    117   -369   -294   -249 
     -     -4 -13265  -8503   -894  -1115  -2113   -379      *      * 
   467   1105   -405    478    496  -3675   -792   -453  -1258    519  -2221  -1249   -102   -775    898    913    801    433  -1993  -6896  -6213  1072
     -   -141   -500    238     52   -387    395     95   -619    210   -473   -731    270    388     62     94    361    118   -371   -305   -260 
     -   -349  -2316  -6184   -379  -2115  -1527   -615      *      * 
   468    759  -6708   1304    921  -2107   -375    641  -1679    173  -1376  -5797  -1090  -6303   1003    -19    786    211   -712   -750  -1530  1075
     -   -149   -500    233     43   -381    399    106   -626    210   -466   -720    275    394     45     96    359    117   -369   -294   -249 
     -      0 -13268 -14310   -894  -1115  -2040   -402      *      * 
   469    693   -866  -7896  -7259  -2150  -4310  -2794   2068  -4061   2003   1335  -6743  -7147  -3410  -6654  -2364  -1769   1044  -5834  -3124  1076
     -   -149   -500    233     43   -381    399    106   -626    210   -466   -720    275    394     45     96    359    117   -369   -294   -249 
     -     -5 -13279  -8187   -894  -1115  -3478   -136      *      * 
   470   -800  -6710   -280    702   -622  -4703   -445   -421    980   -403   -617   -965  -3737   1254   2341  -1027   -396  -1092  -6894   -399  1077
     -   -149   -500    233     43   -381    399    106   -626    210   -466   -720    275    394     45     96    359    117   -369   -294   -249 
     -     -9 -13274  -7377   -894  -1115  -3606   -124      *      * 
   471    851  -6706   1274   1177  -7027    -33   -629  -1853    553  -4121  -1873     94  -1625    908    234    724    133  -2381  -6889  -6207  1078
     -   -147   -490    233     41   -383    397    104   -625    210   -462   -722    275    394     49     96    357    117   -369   -296   -251 
     -   -152  -5260  -3758   -998  -1002  -1523   -617      *      * 
   472    752  -1172  -1044    125    744  -1087   1867  -1261    385  -1204   -104   -159  -6222    641    819    368   -286  -1250   -947    785  1081
     -   -149   -500    233     43   -381    399    106   -626    210   -466   -720    275    394     45     96    359    117   -369   -294   -249 
     -      0 -13174 -14216   -894  -1115  -4155    -83      *      * 
   473     26   2006  -7797  -7161  -5231  -6999  -5870    126  -6756   2806    680  -6645  -7049  -3274  -3798  -2816  -2704   -119  -2152  -2086  1082
     -   -147   -500    233     46   -381    398    105   -627    210   -466   -721    275    395     45     96    359    117   -370   -295   -250 
     -    -25  -6372  -7555    -58  -4663   -644  -1474      *      * 
   474    565  -1912  -1368    334  -3911   -699    218  -2061   1019   -561   -578   -529  -1983    603   1615   1151   -476  -1360  -6888  -1821  1084
     -   -149   -500    233     43   -381    399    106   -626    210   -466   -720    275    394     45     96    359    117   -369   -294   -249 
     -      0 -13265 -14308   -894  -1115  -3801   -107      *      * 
   475    662  -2498    663    513  -3639   -965   -827  -1715    766   -407   -825     19  -2669    952    387    684    525   -334  -6889  -6206  1085
     -   -149   -500    233     43   -381    399    106   -626    210   -466   -720    275    394     45     96    359    117   -369   -294   -249 
     -    -31 -13265  -5558   -894  -1115  -2920   -204      *      * 
   476   -480   -925  -1106  -2981  -1727  -6267   1476   -199   1186   -228   -875   -207   -605    160   1547    357    281    469    842  -1895  1086
     -   -146   -502    233     46   -375    400    107   -626    210   -468   -723    275    392     43     94    360    118   -372   -297   -248 
     -    -39  -6076  -6392  -1994   -417   -626  -1505      *      * 
   477  -3565  -5375  -7895  -4228  -1294  -7096  -5968   -581  -6853   3063     64  -6742  -4189   -699  -3637  -3130  -5489    253  -2745  -2202  1093
     -   -149   -500    233     43   -381    399    106   -626    210   -466   -720    275    394     45     96    359    117   -369   -294   -249 
     -      0 -13277 -14320   -894  -1115  -2166   -364      *      * 
   478   -308  -2491  -1100  -1870  -3244  -4233  -3319  -6636  -3683  -3575  -5814  -5073   4087  -4675  -4143  -2241  -2443  -6271  -6933  -6300  1094
     -   -149   -500    233     43   -381    399    106   -626    210   -466   -720    275    394     45     96    359    117   -369   -294   -249 
     -      0 -13285 -14327   -894  -1115  -3304   -154      *      * 
   479    707  -1547  -1195   -837  -3903    -37   1284  -2945   -960  -2461  -2105  -1803    902    749   1150   1628     10  -1330  -1878    -77  1095
     -   -149   -500    233     43   -381    399    106   -626    210   -466   -720    275    394     45     96    359    117   -369   -294   -249 
     -     -5 -13285  -8246   -894  -1115  -2401   -303      *      * 
   480  -2555  -2628  -2877  -4478    815  -7090   2004  -2916  -6791  -4055  -4595  -2414  -3117  -6432  -3741  -1597  -2442  -2306    482   4479  1096
     -   -149   -500    233     43   -381    399    106   -626    210   -466   -720    275    394     45     96    359    117   -369   -294   -249 
     -    -15 -13284  -6631   -894  -1115  -3323   -152      *      * 
   481    250   -454  -7213  -3667  -1413  -4514  -1949  -2329  -2963  -1859   4986  -3871  -6693  -1574  -6316  -1565  -1873  -2234  -5183  -2879  1097
     -   -149   -500    233     43   -381    399    106   -626    210   -466   -720    275    394     45     96    359    117   -369   -294   -249 
     -      0 -13269 -14312   -894  -1115    -71  -4388      *      * 
   482   -573   1530    -76   -298    271   -461   1146   -213   -209   -908   1064    152      5    332    -33   -507   -190   -393   1968    624  1098
     -   -147   -500    233     43   -379    398    105   -627    210   -465   -716    275    394     45     96    359    117   -368   -295   -250 
     -    -23  -9270  -6142  -2497   -281   -701  -1378      *      * 
   483  -2868    238  -4777  -4096  -3581  -3549  -3051   2361  -1826  -1490   -286  -3710  -7144  -1860      2  -2716  -3062   2946  -5875  -5528  1106
     -   -149   -500    233     43   -381    399    106   -626    210   -466   -720    275    394     45     96    359    117   -369   -294   -249 
     -      0 -13302 -14344   -894  -1115  -2606   -259      *      * 
   484  -4506  -9336  -2778  -2478  -9984  -2201  -7040  -9965  -7432  -5159  -9241  -6168   4251  -2632  -2627  -4251  -4921  -9304 -10004  -8925  1107
     -   -149   -500    233     43   -381    399    106   -626    210   -466   -720    275    394     45     96    359    117   -369   -294   -249 
     -    -14 -13302  -6747   -894  -1115  -2606   -259      *      * 
   485    800  -3262   -372   -777  -2836  -1200  -1343  -3227   -815  -3667  -2640    -11  -3165    557   -287   2032   2001  -3334  -2029  -2314  1108
     -   -149   -500    233     43   -381    399    106   -626    210   -466   -720    275    394     45     96    359    117   -369   -294   -249 
     -    -10 -13289  -7194   -894  -1115  -1087   -918      *      * 
   486    299  -2805   -800  -1451    434  -4538   1064    288   -514    659   1109  -6225  -6987   -880    511  -1468   -216   1632  -5980    952  1109
     -   -146   -501    232     42   -381    399    105   -627    210   -465   -721    275    393     44     97    358    116   -365   -295   -250 
     -    -32  -6266  -6860   -809  -1221  -1342   -724      *      * 
   487  -2244  -1578  -7908  -5019   2565  -4369  -5981   1363  -4172   -179  -1693  -6756  -7160  -6490  -3710  -3053  -2510    154   4009   2590  1112
     -   -149   -500    233     43   -381    399    106   -626    210   -466   -720    275    394     45     96    359    117   -369   -294   -249 
     -      0 -13291 -14334   -894  -1115  -3072   -183      *      * 
   488  -1409  -1448  -3652  -3305    720  -4135   -208   2552  -2100   1127   -446  -6751  -7158  -2780  -2319  -3204  -2141   1924  -5847  -2137  1113
     -   -149   -500    233     43   -381    399    106   -626    210   -466   -720    275    394     45     96    359    117   -369   -294   -249 
     -      0 -13291 -14334   -894  -1115  -3072   -183      *      * 
   489    581    -29  -3334  -2350  -1056   -518  -1902   -669  -3417  -1581  -2822  -4107   3011    -31   -985     35   -774    960  -2107  -5792  1114
     -   -149   -500    233     43   -381    399    106   -626    210   -466   -720    275    394     45     96    359    117   -369   -294   -249 
     -      0 -13291 -14334   -894  -1115  -3072   -183      *      * 
   490  -5562   1789  -3876  -7272   -258  -7110  -5981    961  -3993   1747   1549  -4531  -7160  -2682  -1631  -4221  -2991   2379    951  -3493  1115
     -   -148   -501    235     46   -382    400    104   -622    209   -467   -722    274    392     47     96    358    117   -371   -296   -251 
     -    -55  -6518  -5240  -1614   -571  -1579   -588      *      * 
   491    -43  -1742   1666    923  -3574  -2437   -140  -3040    892  -3322  -5791    414    144    617    146    994     43  -1250  -2318  -3250  1121
     -   -149   -500    233     43   -381    399    106   -626    210   -466   -720    275    394     45     96    359    117   -369   -294   -249 
     -      0 -13262 -14304   -894  -1115  -3885   -101      *      * 
   492    164   -733   -594    600    265   -628   1496  -3943    951  -6462  -3137   -329  -5947    790    979    975     -6  -1642   -909    919  1122
     -   -148   -500    232     43   -381    400    105   -627    210   -467   -712    275    393     45     95    360    119   -370   -295   -250 
     -    -25  -5886 -14304    -40  -5195  -1507   -626      *      * 
   493  -3601  -4875  -7076  -6762   1596  -6675  -5408   1979  -2476   1780   3452  -6256  -6572  -6016  -6241  -5956  -3741  -1069   -372  -3061  1124
     -   -150   -501    231     42   -382    406    104   -628    209   -466   -714    274    392     44     97    360    118   -371   -296   -247 
     -    -91  -4706  -5436    -18  -6351  -2111   -380      *      * 
   494  -5232  -5300  -3840  -3827  -5752  -4672  -4847  -5515  -4863  -4266  -4856  -5133   4211  -2688  -2553  -1839  -3614  -5366    431  -3045  1126
     -   -150   -501    235     45   -382    398    104   -628    210   -465   -722    275    392     44     94    359    120   -371   -295   -240 
     -    -78  -4537  -6756    -16  -6490   -722  -1344      *      * 
   495  -5405  -1526  -7021  -3466    -87  -6667     74   -295   -824   1851   1876  -2887  -6565    -59    668   -268   1056    392    168  -1257  1128
     -   -149   -500    233     43   -381    399    106   -626    210   -466   -720    275    394     45     96    359    117   -369   -294   -249 
     -      0 -13283 -14325   -894  -1115  -2761   -230      *      * 
   496  -1133  -2527  -3900  -2225  -2857  -2556   -616   -324  -3572    384    593   1926  -6218  -1557  -2095    845   2649  -2078  -5261  -5462  1129
     -   -149   -500    233     43   -381    399    106   -626    210   -466   -720    275    394     45     96    359    117   -369   -294   -249 
     -      0 -13286 -14328   -894  -1115  -3273   -158      *      * 
   497   1526  -2166  -1648  -2250  -3429  -1553   -768   -458  -2686  -1810   -210  -1359   2037   -958  -2320    832   1224    311  -5390  -1069  1130
     -   -151   -502    236     40   -383    398    103   -629    208   -467   -701    273    391     43     93    356    115   -357   -277   -222 
     -   -136  -3802  -5760    -10  -7243   -983  -1017      *      * 
   498  -1030  -5665  -1051  -4469  -6382  -1838   -945  -6343  -4383  -3603  -2645   2432  -3898  -2345  -3379   2934    355  -6036  -5501  -5729  1132
     -   -149   -500    233     43   -381    399    106   -626    210   -466   -720    275    394     45     96    359    117   -369   -294   -249 
     -      0 -13277 -14319   -894  -1115  -3077   -182      *      * 
   499   -747   -284  -1106  -3573  -3505   3340  -1678  -6291  -3335  -2378   -677     28  -5979  -1475  -1315   -967   -406  -3858  -5492  -5718  1133
     -   -151   -502    233     43   -382    401    104   -621    209   -465   -708    277    392     43     94    360    115   -371   -296   -244 
     -    -28  -6388  -7077  -1965   -427  -1371   -705      *      * 
   500  -3965  -5682  -4954  -2008  -5247  -4612  -2251  -6377   3946  -3273  -5320  -3184  -3932  -2854  -3597  -2057  -3522  -6064  -5513  -5742  1138
     -   -149   -501    237     43   -382    397    104   -628    209   -461   -722    274    398     44     95    358    118   -371   -296   -251 
     -    -58  -4822  -7910    -19  -6240  -2417   -299      *      * 
   501   -540  -4875  -7077  -6762  -2177  -4834  -5408   2117  -2842   1522    145  -6256  -6573  -2677  -6242  -4119   1283   1798  -1856  -5184  1140
     -   -149   -500    233     43   -381    399    106   -626    210   -466   -720    275    394     45     96    359    117   -369   -294   -249 
     -     -9 -13282  -7287   -894  -1115  -2392   -305      *      * 
   502  -2856  -5678   3901  -1175  -3564  -3760  -1717  -6379  -3561  -6478  -5317   1218  -1784  -2379  -3862  -3271  -3318  -6063  -5509  -5737  1141
     -   -149   -500    233     43   -381    399    106   -626    210   -466   -720    275    394     45     96    359    117   -369   -294   -249 
     -      0 -13277 -14320   -894  -1115  -3512   -132      *      * 
   503  -2691  -5415  -5274  -2974  -3423  -3266   -755  -1946   1189  -1081  -1021  -1880  -3951  -2341   3664  -2837  -1342  -1634  -5355   -945  1142
     -   -149   -500    233     43   -381    398    105   -626    210   -464   -714    275    394     45     96    359    117   -369   -295   -249 
     -    -13  -7510  -8144   -112  -3737  -1361   -711      *      * 
   504   -409  -2381  -3790  -2349  -6412  -2154   -799  -3904   2750  -2724  -2346    462    343  -1312   2284  -2528  -1215  -1114  -1911  -1726  1144
     -   -149   -500    233     43   -381    399    106   -626    210   -466   -720    275    394     45     96    359    117   -369   -294   -249 
     -      0 -13289 -14331   -894  -1115  -3176   -169      *      * 
   505   1767  -1102  -1519     61  -1549  -1707  -2292  -2524   1140   -504   -158  -2219  -2846    683   1568    -21   -697   -804  -5515  -2738  1145
     -   -149   -500    233     43   -381    399    106   -626    210   -466   -720    275    394     45     96    359    117   -369   -294   -249 
     -     -5 -13289  -8261   -894  -1115  -2244   -342      *      * 
   506  -1888  -4881  -7083  -6768  -3797  -6682  -5414    719  -3674   2907   1231  -6263  -6579  -6023  -6248  -5962  -2590    608  -1145  -5190  1146
     -   -151   -503    229     56   -384    396    107   -626    208   -468   -724    275    390     47     99    356    114   -373   -193   -253 
     -    -46  -5002 -14330  -1575   -590   -102  -3867      *      * 
   507   -573   1530    -76   -298    271   -461   1146   -213   -209   -908   1064    152      5    332    -33   -507   -190   -393   1968    624  1150
     -      *      *      *      *      *      *      *      *      *      *      *      *      *      *      *      *      *      *      *      * 
     -      *      *      *      *      *      *      *      *      0 
//
