# Supplementary material for: Phylogenomics reveals subfamilies of fungal nonribosomal peptide synthetases and their evolutionary relationships
Source: BMC Evol Biol. 2010 Jan 26;10:26. doi: 10.1186/1471-2148-10-26 (PMC2823734; doi:10.1186/1471-2148-10-26)
Supplement: Additional file 4 — Profile HMMs for fungal-specific NRPS A, T, and C domains. Zipped text file (file name extension .hmm to be used with the program package HMMER (http://hmmer.janelia.org). See Additional file 15 for detailed description. [file 1471-2148-10-26-S4.ZIP › FungalCON.hmm]

HMMER2.0  [2.2g]
NAME  ALLGENOME_808_FASTAplusFKP_CONMUSCLE2
LENG  209
ALPH  Amino
RF    no
CS    no
MAP   yes
COM   hmmbuild FungalCON.hmm ALLGENOME_808_FASTAplusFKP_CONMUSCLE2.afa
COM   hmmcalibrate FungalCON.hmm
NSEQ  540
DATE  Mon Jun  8 14:57:40 2009
CKSUM 7796
XT      -8455     -4  -1000  -1000  -8455     -4  -8455     -4 
NULT      -4  -8455
NULE     595  -1558     85    338   -294    453  -1158    197    249    902  -1085   -142    -21   -313     45    531    201    384  -1998   -644 
EVD   -71.832886   0.174421
HMM        A      C      D      E      F      G      H      I      K      L      M      N      P      Q      R      S      T      V      W      Y    
         m->m   m->i   m->d   i->m   i->i   d->m   d->d   b->m   m->e
           -4      *  -8516
     1  -1793  -2393  -3238  -2463  -1788  -7475  -2932   2976  -3244   -511  -1947  -2823  -1176  -2282  -2110  -3508  -1304   2329  -6243  -2003     5
     -   -152   -503    230     47   -384    399    103   -611    207   -461   -723    272    391     45     95    360    117   -364   -297   -252 
     -  -8845  -4092    -90     -9  -7346   -701  -1378     -4      * 
     2   -581  -4338    782    410     10    593   1443  -4408   -935   -542  -3427  -1097   -555   -468   1315   -684   -488   -748  -4522   2028     7
     -   -149   -500    233     43   -381    399    106   -626    210   -466   -720    275    394     45     96    359    117   -369   -294   -249 
     -     -1 -10766 -11808   -894  -1115    -21  -6136      *      * 
     3   -401  -1998    644   2775  -3058  -2043   -615  -1095  -1016  -2346  -1379   -957  -2667   1306   -811  -1116   -127   -237  -7503  -4100     8
     -   -149   -500    233     43   -381    399    106   -626    210   -466   -720    275    394     45     96    359    117   -369   -294   -249 
     -      0 -13892 -14934   -894  -1115  -2686   -244      *      * 
     4    -61  -2829   2924    801  -4016   -472  -1653  -3019   -488  -2349  -2331   -378  -6917    178   -214    -90   -475  -1229  -7504   -788     9
     -   -149   -500    233     43   -381    399    106   -626    210   -466   -720    275    394     45     96    359    117   -369   -294   -249 
     -     -4 -13892  -8688   -894  -1115  -2686   -244      *      * 
     5    805   -430  -2045  -2793  -1205  -3028  -3310   2223  -2645   -292    369  -3037    494  -1968  -1639   -958  -1334   1936   -853  -3481    10
     -   -146   -506    229     42   -386    398    100   -632    206   -462   -706    277    397     50     98    357    112   -366   -270   -245 
     -   -220  -4518  -3358  -1143   -870  -1115   -893      *      * 
     6   -350   -963  -8428  -7791   2132  -2758  -1980   -547  -4399   1020  -1547  -4040  -7679  -2825  -1925  -2581  -2448   -496   -617   3637    19
     -   -149   -500    233     43   -381    399    106   -626    210   -466   -720    275    394     45     96    359    117   -369   -294   -249 
     -      0 -13818 -14860   -894  -1115  -5665    -29      *      * 
     7  -1309  -2736   -974    119  -3695  -2930  -2232  -4713  -2355  -3771  -6333  -1755   3861  -3151   -746  -1475  -1200  -2631  -7428  -2101    20
     -   -154   -493    234     37   -387    407    106   -628    209   -472   -716    269    403     39    100    358    116   -356   -286   -255 
     -    -78  -4813  -5892  -1579   -588   -132  -3520      *      * 
     8    651   4540  -3333  -2962  -4028  -1843  -2995  -1498  -4307    766     75  -7241   -854  -1082  -4260   -966    456    224  -6534  -6183    24
     -   -149   -500    233     43   -381    399    106   -626    210   -466   -720    275    394     45     96    359    117   -369   -294   -249 
     -     -7 -13952  -7746   -894  -1115  -3691   -116      *      * 
     9  -1654  -2935  -3869  -3353  -1829  -1179  -3026  -7219  -3154   -566  -1214  -2308  -2836  -1197  -1698   2289   2881  -3080  -1197  -6818    25
     -   -149   -500    233     43   -381    399    106   -626    210   -466   -720    275    394     45     96    359    117   -369   -294   -249 
     -      0 -13945 -14987   -894  -1115  -2173   -362      *      * 
    10    -66  -7379    218  -1624     34  -1739   -234  -4495   -323  -3608  -1941  -2571   3371  -1277   -624    306  -1559  -4325  -2718   -744    26
     -   -149   -500    233     43   -381    399    106   -626    210   -466   -720    275    394     45     96    359    117   -369   -294   -249 
     -     -2 -13952  -9639   -894  -1115  -2599   -260      *      * 
    11   -263  -2763  -4626  -3660    525   -346  -3183   1390  -7518   1908   2463  -4133  -3478  -2026  -3328  -1091   -617    132  -2207  -1229    27
     -   -149   -500    233     43   -381    399    106   -626    210   -466   -720    275    394     45     96    359    117   -369   -294   -249 
     -     -4 -13954  -8510   -894  -1115  -2535   -273      *      * 
    12  -1528  -7379  -1517  -1444  -3077  -1521  -1036  -3833  -2654  -2770  -2171  -2441  -4025   4321  -1975  -2065  -3005  -3331  -7563  -6881    28
     -   -149   -500    233     43   -381    399    106   -626    210   -466   -720    275    394     45     96    359    117   -369   -294   -249 
     -     -3 -13953  -8829   -894  -1115  -3644   -120      *      * 
    13   -177  -1991    180   2319  -3092  -1649   -290  -2246   -166  -1964   -317   -894  -2508   1961    477      2   -731  -1041  -7562  -6880    29
     -   -153   -507    233     43   -363    398     88   -632    202   -451   -713    265    378     57    158    349    112   -387   -281   -262 
     -   -294  -2684  -5121   -880  -1131   -880  -1131      *      * 
    14    414  -7077  -1880  -1481    -82   2443   -407  -1751  -2680    416    659  -1784  -3399   -945   -906     19  -1751  -1958   1823   -157    33
     -   -149   -500    233     43   -381    399    106   -626    210   -466   -720    275    394     45     96    359    117   -369   -294   -249 
     -      0 -13931 -14973   -894  -1115  -3384   -145      *      * 
    15  -1141  -6024  -1984  -7904   1604  -5210    584    747  -4251   1699   3015  -3891  -7794  -3081  -4211  -1619  -2271  -1112   2320    914    34
     -   -149   -500    233     43   -381    399    106   -626    210   -466   -720    275    394     45     96    359    117   -369   -294   -249 
     -      0 -13934 -14976   -894  -1115  -3231   -163      *      * 
    16  -1479  -6028  -3401  -4728   1992  -7747  -1598   1072  -4412   2037   2319  -3130  -3268  -3977  -2381  -2280  -2923    651  -1326   -801    35
     -   -149   -500    233     43   -381    399    106   -626    210   -466   -720    275    394     45     96    359    117   -369   -294   -249 
     -     -3 -13937  -8812   -894  -1115  -3122   -176      *      * 
    17   1772  -2834   -708   -256   -216  -1380    100   -107  -1096    177    499  -1436  -3417    125   -540    635    300   -645  -1368   -776    36
     -   -149   -500    233     43   -381    399    106   -626    210   -466   -720    275    394     45     96    359    117   -369   -294   -249 
     -    -10 -13938  -7165   -894  -1115  -4241    -78      *      * 
    18    176   -516   -487    240  -1551   -214    416   -640   -643    853   -421  -1372  -2362    983    269   1151     51  -1473   -415  -2769    37
     -   -156   -502    225     40   -376    395    114   -638    198   -462   -694    272    386     65     98    355    133   -373   -253   -219 
     -   -430  -2279  -4269   -196  -2977  -1108   -899      *      * 
    19    -85  -1730  -1714  -1912    244   -791   -132  -3417  -2846  -1616    -25   -733   -817   1869   -560   1651   1574  -1764   1682   -646    40
     -   -149   -502    232     40   -379    399    103   -624    208   -463   -715    279    391     43     99    361    115   -369   -297   -246 
     -    -66  -6245  -4995  -1775   -499   -754  -1296      *      * 
    20    683  -2665  -1152   -588   -540  -3589    -82    726  -1505   1357    982   -353  -2748    511  -1013    -55   -640    778  -7262  -1751    45
     -   -150   -501    231     46   -382    398    110   -628    211   -468   -722    274    392     44     97    361    122   -371   -296   -246 
     -    -13  -6765 -14943  -1564   -596  -3567   -127      *      * 
    21   -813  -7336   -201   -204  -1551     58    425  -2287   1849  -1272    -23    301   -613   1145   1184    -58    158  -2465  -2225  -1580    49
     -   -149   -500    233     43   -381    399    106   -626    210   -466   -720    275    394     45     96    359    117   -369   -294   -249 
     -     -3 -13906  -8775   -894  -1115  -4878    -50      *      * 
    22   -586  -1275   1617   -645  -2430   -478    818  -2705   -673  -2518  -3180   1040    212   1602    -58   1193    188  -1753  -2563  -2907    50
     -   -149   -500    233     43   -381    399    106   -626    210   -466   -720    275    394     45     96    359    117   -369   -294   -249 
     -  -3905 -13903   -100   -894  -1115  -4929    -48      *      * 
    23    -53  -3679    919   -362  -4000    494  -1838   -788    871  -1169  -2768   1171   1608     99   -304    406   -505  -3301  -3862  -3179    51
     -   -149   -500    233     43   -381    399    106   -626    210   -466   -720    275    394     45     96    359    117   -369   -294   -249 
     -   -627 -10000  -1508   -894  -1115  -2708   -240      *      * 
    24    281  -5045    357    432  -5367   1030   -848  -5117   -707  -2827  -4135  -1487   2628   -640  -1688   -234    719  -1198  -5229  -4546    52
     -   -149   -500    233     43   -381    399    106   -626    210   -466   -720    275    394     45     96    359    117   -369   -294   -249 
     -  -3312 -11537   -154   -894  -1115  -7609     -7      *      * 
    25    318  -2598   1550    735  -2905  -2067   -765  -2652   -373   -101  -1696   -704  -2186   2070   -887   1254  -1085  -2214  -2789  -2104    53
     -   -150   -503    232     42   -380    397    109   -625    211   -469   -715    272    391     49     98    365    117   -372   -297   -243 
     -  -2424   -529  -3054  -1709   -527  -1241   -793      *      * 
    26  -1143  -1658    -26   -661  -6550    876   -237  -3298     -9  -1915  -1680   -879   2931  -1358   -289    636   -548  -2069  -6413  -5730    58
     -   -149   -500    233     43   -381    399    106   -626    210   -466   -720    275    394     45     96    359    117   -369   -294   -249 
     -  -4227 -12777    -79   -894  -1115  -7183    -10      *      * 
    27    154   2251  -2922  -2330    828     32  -1619   -856  -2073  -1195   -534    699    549  -1832  -2139    -34    598   1262  -1779   1262    59
     -   -149   -500    233     43   -381    399    106   -626    210   -466   -720    275    394     45     96    359    117   -369   -294   -249 
     -     -5  -8672  -9714   -894  -1115  -6603    -15      *      * 
    28     13  -2782  -1442   1767   1334   1033  -1193  -2725   1476   -412  -1897  -1194  -2614   -764  -1300    -52  -1456  -2364  -3018  -2387    60
     -   -149   -500    233     43   -381    399    106   -626    210   -466   -720    275    394     45     96    359    117   -369   -294   -249 
     -     -4  -9074 -10116   -894  -1115     -2  -9605      *      * 
    29   -581   1540    -79   -313    279   -458   1150   -207   -223   -906   1072    149     11    325    -37   -516   -194   -390   1979    631    61
     -   -145   -507    236     43   -364    394    109   -623    209   -469   -719    273    388     47     91    358    117   -374   -302   -224 
     -   -286  -3796  -3213   -647  -1468   -701  -1378      *      * 
    30   -660  -1821    287    -72  -7576   2525   -175  -2892   -969  -3916  -3171    592  -1080    -70    683    231    109  -5209  -7438  -6755    64
     -   -149   -500    233     43   -381    399    106   -626    210   -466   -720    275    394     45     96    359    117   -369   -294   -249 
     -     -3 -13824  -8796   -894  -1115  -3867   -102      *      * 
    31   1292  -7241   -450  -1441  -1198  -1611   1749  -2878  -1216   -146   -770   -661  -1041   -810    180   1298    814  -1756   1834   -136    65
     -   -149   -500    233     43   -381    399    106   -626    210   -466   -720    275    394     45     96    359    117   -369   -294   -249 
     -  -4664 -13830    -58   -894  -1115  -5753    -27      *      * 
    32   1108  -2331     71  -1369  -2419  -2761  -1470     62  -1253    296  -1488    287  -2844  -1175   1085   1135    780    -24  -2674  -2172    66
     -   -151   -502    235     43   -383    397    104   -626    208   -466   -722    273    394     46    101    360    120   -368   -296   -247 
     -  -4334  -1144  -1006   -998  -1002  -7835     -6      *      * 
    33    458  -1172  -2471  -1890  -1156    180  -1334   -705  -1664    371   -369  -1801  -2585    975  -1799    283  -1060   1824  -1609   1624    69
     -   -148   -501    232     42   -382    402    110   -617    209   -467   -722    274    393     44     95    359    116   -370   -296   -250 
     -  -3513   -135  -9391    -23  -6000  -7200    -10      *      * 
    34  -2292  -3950   1610    921  -4220   2021  -1747  -4040    491  -3953  -3125  -1286  -3042  -1353  -2281   1775  -2291  -3558  -4132  -3305    71
     -   -149   -500    233     43   -381    399    106   -626    210   -466   -720    275    394     45     96    359    117   -369   -294   -249 
     -     -5  -8652  -9694   -894  -1115  -7803     -6      *      * 
    35     65  -2717   1559    942  -3019  -2270   1676  -2756   -519   -268  -1811   -912  -2363   -478   1368    791  -1229    -74  -2912  -2241    72
     -   -149   -500    233     43   -381    399    106   -626    210   -466   -720    275    394     45     96    359    117   -369   -294   -249 
     -     -5  -8785  -9827   -894  -1115  -4268    -77      *      * 
    36    621  -3884    622   -616   -561    475  -2070  -3940   -494     95  -2976   1342     70  -1613   -600    766    225    209  -4073  -3396    73
     -   -149   -500    233     43   -381    399    106   -626    210   -466   -720    275    394     45     96    359    117   -369   -294   -249 
     -   -802 -10267  -1233   -894  -1115  -7260     -9      *      * 
    37    870   1219   -179  -1278   -103  -2903   2280  -3116  -1187  -1061  -2282     42  -2994    386   1640    547   -277  -2753   2633  -2770    74
     -   -149   -500    233     43   -381    399    106   -626    210   -466   -720    275    394     45     96    359    117   -369   -294   -249 
     -     -3  -9597 -10639   -894  -1115   -181  -3084      *      * 
    38  -2226  -1540  -4408  -3366   1943  -4485   -592  -3903  -4331  -1847   -896  -1357  -2262  -6852  -2680   -475  -1740  -3203    399   4277    75
     -   -149   -500    233     43   -381    399    106   -626    210   -466   -720    275    394     45     96    359    117   -369   -294   -249 
     -     -4 -13818  -8385   -894  -1115  -3590   -125      *      * 
    39  -1323     10  -1328  -1344    964  -2740   -207   1265  -3551     86    -35   1600  -4099   -468  -1504   -856   -248   1267   2233    356    76
     -   -151   -509    228     39   -365    391    102   -623    203   -450   -730    300    386     50     96    350    112   -372   -290   -218 
     -   -131  -3614  -7532  -1000  -1000   -179  -3100      *      * 
    40   1092    323  -1460  -1526   -523  -1981    454   -120  -2722  -1014    829   1595   -375   1389  -1525   -329   -516    814  -7403    305    79
     -   -149   -500    233     43   -381    399    106   -626    210   -466   -720    275    394     45     96    359    117   -369   -294   -249 
     -      0 -13965 -15007   -894  -1115  -1609   -573      *      * 
    41  -1107  -1439  -1316  -1182  -1489  -1900   2207  -1623    247  -2248  -2348   -296    383   1645    940   1001    664  -1144   -534    907    80
     -   -149   -500    233     43   -381    399    106   -626    210   -466   -720    275    394     45     96    359    117   -369   -294   -249 
     -      0 -13971 -15013   -894  -1115  -1753   -508      *      * 
    42   -327  -1108  -1144  -2151   2592  -1428   1367    163  -3151    -92    967  -1128  -2248   -591   -394   -561    -60     12   1261    978    81
     -   -149   -500    233     43   -381    399    106   -626    210   -466   -720    275    394     45     96    359    117   -369   -294   -249 
     -      0 -13975 -15017   -894  -1115   -807  -1223      *      * 
    43    604   -324  -2444   -969     45  -2169   -164    762  -2338    507    148  -2441  -1806   -566   -540   -410    363   1916  -2415   -516    82
     -   -149   -500    233     43   -381    399    106   -626    210   -466   -720    275    394     45     96    359    117   -369   -294   -249 
     -      0 -13982 -15025   -894  -1115  -1896   -451      *      * 
    44  -1397    183  -8591  -3263   2392  -1180   -210    242  -7549   1400   -281  -3105  -7843  -1834  -3307  -3406  -1458    303   1632   2481    83
     -   -149   -500    233     43   -381    399    106   -626    210   -466   -720    275    394     45     96    359    117   -369   -294   -249 
     -      0 -13982 -15025   -894  -1115  -1896   -451      *      * 
    45  -1345  -1620    771   1292  -4494  -4264    191  -3261   1116  -2874  -1893   -598  -1331    718   2532   -169   -788  -2929  -3141  -1297    84
     -   -149   -500    233     43   -381    399    106   -626    210   -466   -720    275    394     45     96    359    117   -369   -294   -249 
     -      0 -13982 -15025   -894  -1115  -1896   -451      *      * 
    46  -1777  -1256  -8591  -7955    927  -2379  -2020   1636  -4523   2164   -130  -2266  -7843  -7172  -2962  -2633  -1679   1522  -6529   -698    85
     -   -148   -503    234     50   -383    399    103   -625    211   -469   -723    275    391     42     96    359    117   -364   -297   -252 
     -   -920  -5905  -1137  -1448   -659  -1896   -451      *      * 
    47    459  -6551    481    -84  -6873   -951   -544   -627    345  -2019  -1270   -721   2247  -1071    442    971    -14  -2027  -6735  -6052    89
     -   -150   -505    234     41   -381    396    101   -624    210   -463   -718    274    395     50     97    354    115   -358   -276   -251 
     -  -1528  -6410   -641  -3521   -132  -5439    -34      *      * 
    48    649    102    373  -1695  -1654    459    857  -1323   -537  -2865  -4274  -1685   1760   -442  -1117   1593    249  -1255  -5369  -4688   102
     -   -149   -500    233     43   -381    399    106   -626    210   -466   -720    275    394     45     96    359    117   -369   -294   -249 
     -   -171 -11690  -3164   -894  -1115  -1293   -757      *      * 
    49    611  -6450    894    503  -3593    155   -315  -1898   -165  -1941  -5539   -473   1034   -264   1240    934   -161  -1664  -6633  -2327   103
     -   -146   -494    235     43   -387    394     99   -618    210   -470   -717    277    391     56     92    360    116   -364   -301   -245 
     -  -3155  -2961   -397   -677  -1416  -5859    -25      *      * 
    50   -186  -4571   1400   -811  -1196    213   -289  -1677   -150   -390   -307   1053   -127    331    310    709    309  -1788  -4755   -891   106
     -   -149   -500    233     43   -381    399    106   -626    210   -466   -720    275    394     45     96    359    117   -369   -294   -249 
     -    -51 -11025  -4865   -894  -1115  -4786    -53      *      * 
    51    325   -637     35    353  -5131    378     77   -923   -585   -740  -3900    812     51   -361    142    949    549    179  -4994  -4312   107
     -   -149   -500    233     43   -381    399    106   -626    210   -466   -720    275    394     45     96    359    117   -369   -294   -249 
     -    -17 -11285  -6478   -894  -1115   -263  -2583      *      * 
    52    193  -7199   1323     60  -1255    583   1931  -2921   -386  -2340  -2079    561    107   -202    374    796    265  -2936  -1670  -2926   108
     -   -149   -500    233     43   -381    399    106   -626    210   -466   -720    275    394     45     96    359    117   -369   -294   -249 
     -  -3371 -13767   -147   -894  -1115  -3159   -171      *      * 
    53   -111  -4216    328  -1118  -4537    798    176  -4287     45   -378   1883    662    245    358   -754    264    960   -371  -4400  -3717   109
     -   -149   -500    233     43   -381    399    106   -626    210   -466   -720    275    394     45     96    359    117   -369   -294   -249 
     -     -1 -10627 -11669   -894  -1115   -874  -1139      *      * 
    54   -903  -6668    833    200   -658   1726    -18  -2285    341  -2161  -2609   -302    736   -404   1109    118   -991  -1336  -6851  -1377   110
     -   -149   -500    233     43   -381    399    106   -626    210   -466   -720    275    394     45     96    359    117   -369   -294   -249 
     -    -84 -13227  -4148   -894  -1115  -5384    -35      *      * 
    55     99  -6606    291    474  -3057   -167   1084  -2410   -334  -2256   -309    319   1804    605    713    431   -530  -1881  -2437   -365   111
     -   -149   -500    233     43   -381    399    106   -626    210   -466   -720    275    394     45     96    359    117   -369   -294   -249 
     -    -13 -13163  -6851   -894  -1115    -93  -4000      *      * 
    56   -833   -912  -2639  -2420    201  -2192  -1173   1860  -2204    986   -436  -4135  -1619  -2639  -1962  -1902   -494   2297  -2407  -1482   112
     -   -149   -500    233     43   -381    399    106   -626    210   -466   -720    275    394     45     96    359    117   -369   -294   -249 
     -      0 -13943 -14985   -894  -1115  -1534   -611      *      * 
    57  -1294   -725   3086    108  -4086  -1494  -1682  -2900   -641  -2439  -3043    981  -1348   -624   -604    683   -406  -2704  -2276  -6887   113
     -   -149   -500    233     43   -381    399    106   -626    210   -466   -720    275    394     45     96    359    117   -369   -294   -249 
     -      0 -13958 -15000   -894  -1115  -1366   -709      *      * 
    58    445   -883  -2568   -794   -290  -2859    269   1157  -2254    815    425  -4045    746   -526   -842   -611    149   1268  -1846   -493   114
     -   -149   -500    233     43   -381    399    106   -626    210   -466   -720    275    394     45     96    359    117   -369   -294   -249 
     -      0 -13969 -15011   -894  -1115  -3088   -180      *      * 
    59    648   -542   1656   1338  -3153   -176   -311  -7470   -236  -2388  -6487   -281   -414    465   -530    810    -92   -791  -7581  -2190   115
     -   -149   -500    233     43   -381    399    106   -626    210   -466   -720    275    394     45     96    359    117   -369   -294   -249 
     -      0 -13969 -15011   -894  -1115  -1882   -457      *      * 
    60    156  -1418    -40   -116  -2901  -1073   -418  -3128   1079  -1504   -225  -1669  -4037   1224   2661   -841   -492   -765  -7583  -3677   116
     -   -149   -500    233     43   -381    399    106   -626    210   -466   -720    275    394     45     96    359    117   -369   -294   -249 
     -      0 -13972 -15014   -894  -1115  -2848   -216      *      * 
    61  -2074  -6062  -4547  -2625   2267  -4526  -6654    163  -7540   2497    330  -7429  -7833  -2615  -7340  -3206  -6176    595    833  -1470   117
     -   -149   -500    233     43   -381    399    106   -626    210   -466   -720    275    394     45     96    359    117   -369   -294   -249 
     -      0 -13972 -15014   -894  -1115  -2848   -216      *      * 
    62    117    346  -1470    819  -1281  -2227   -155   -456   1879  -1908   -828  -1804  -3594   1453   1713   -489  -1961   -591  -7581  -1691   118
     -   -149   -500    233     43   -381    399    106   -626    210   -466   -720    275    394     45     96    359    117   -369   -294   -249 
     -      0 -13972 -15014   -894  -1115  -1740   -513      *      * 
    63   1240  -2087    711    232  -2010  -1753    314  -2440    622  -1914  -1244    338  -7000    981   1437    405   -403   -798  -1782  -2843   119
     -   -149   -500    233     43   -381    399    106   -626    210   -466   -720    275    394     45     96    359    117   -369   -294   -249 
     -      0 -13976 -15018   -894  -1115  -2595   -261      *      * 
    64   3277   -893  -2616  -1368  -2931  -2270  -2869  -2756  -4031  -3060  -3871  -2629  -2300  -2723  -4015    549   -873  -2695  -7361  -2930   120
     -   -149   -500    233     43   -381    399    106   -626    210   -466   -720    275    394     45     96    359    117   -369   -294   -249 
     -    -10 -13976  -7120   -894  -1115  -2595   -261      *      * 
    65  -2011   1655  -4263  -4698   1078  -4525  -2962    -24  -7533    729  -1672  -7422  -4154  -3828  -7333  -4637  -2590    162   5343  -1405   121
     -   -149   -500    233     43   -381    399    106   -626    210   -466   -720    275    394     45     96    359    117   -369   -294   -249 
     -      0 -13965 -15007   -894  -1115    -97  -3941      *      * 
    66   -581   1540    -79   -313    279   -458   1150   -207   -223   -906   1072    149     11    325    -37   -516   -194   -390   1979    631   122
     -   -150   -501    232     42   -373    401    105   -627    210   -467   -721    277    393     44     95    360    116   -370   -295   -250 
     -    -61  -6233  -5140    -31  -5557   -701  -1378      *      * 
    67   -232  -2925    541   1573  -2110  -1379    249  -1457    554  -1184  -1194    654  -2370   1809   1074   -755   -596  -1787  -7559   -996   124
     -   -149   -500    233     43   -381    399    106   -626    210   -466   -720    275    394     45     96    359    117   -369   -294   -249 
     -      0 -13947 -14989   -894  -1115  -2779   -227      *      * 
    68   1053  -1973    177    342  -2356   -961     80  -1297    586  -1545   -273   -940  -4919   1560   1246    109    594   -950  -7562  -3277   125
     -   -149   -502    238     46   -383    400    104   -628    210   -466   -722    273    398     43     96    359    115   -371   -296   -251 
     -    -45  -6449  -5688  -1537   -610   -426  -1968      *      * 
    69   -823  -1366  -2817  -7917  -2835  -2197  -3001    653  -4375   1537    471  -3355  -4089  -3937  -4117  -1799    964   2528  -6500  -6157   132
     -   -149   -500    233     43   -381    399    106   -626    210   -466   -720    275    394     45     96    359    117   -369   -294   -249 
     -      0 -13952 -14994   -894  -1115  -2096   -384      *      * 
    70    171    386  -3434   -833  -1553  -2521  -2361   1142  -3756   -323    195  -5052  -7800   -984  -1950  -1376   -358   2819  -1546   -917   133
     -   -149   -500    233     43   -381    399    106   -626    210   -466   -720    275    394     45     96    359    117   -369   -294   -249 
     -     -2 -13959  -9613   -894  -1115  -2351   -315      *      * 
    71    847  -1865    885    987  -4165  -2065    998  -3099    620  -1964   -735   -230  -1998   1898    797    501   -807  -3459  -2451  -3468   134
     -   -149   -500    233     43   -381    399    106   -626    210   -466   -720    275    394     45     96    359    117   -369   -294   -249 
     -     -4 -13961  -8580   -894  -1115  -2790   -225      *      * 
    72    436  -1110   -834    -68  -7706  -2594   1615  -1151    228  -1039   -673    -61  -4024   -341   2658    174   -235  -2300  -1489  -1388   135
     -   -149   -500    233     43   -381    399    106   -626    210   -466   -720    275    394     45     96    359    117   -369   -294   -249 
     -     -7 -13959  -7665   -894  -1115  -2535   -273      *      * 
    73  -1610   1728  -1860   -906     52  -3869   4390   -923  -3978   -897  -1570    915  -2605  -1028  -2152   -759   -212  -1709  -7273   -383   136
     -   -145   -488    233     43   -383    396    103   -626    208   -466   -723    273    392     43    101    358    115   -361   -297   -251 
     -    -86  -4827  -5455    -12  -6893  -1899   -450      *      * 
    74    656  -7359   1253   1505  -7680  -1317  -1174  -4373  -2645  -3745  -3160  -3649   2591   -146  -3031    906  -1092  -2757  -7542  -6859   138
     -   -149   -500    233     43   -381    399    106   -626    210   -466   -720    275    394     45     96    359    117   -369   -294   -249 
     -      0 -13929 -14971   -894  -1115  -4447    -68      *      * 
    75    737  -1225  -8535  -4456  -3643  -3428  -3912   2740  -4250   -728   2617   -137  -2450  -7118  -4111   -172   -129    468  -1357  -6135   139
     -   -148   -502    231     41   -377    400    104   -628    209   -464   -722    274    398     43     96    360    117   -368   -296   -251 
     -    -25  -6064  -8664   -998  -1002   -479  -1823      *      * 
    76  -6242  -2794  -8588  -4449   1002  -7790  -6661  -1272  -7547   3127   -351  -7436  -4291  -2307  -7346  -2851  -4272  -2205  -6525  -1187   142
     -   -149   -500    233     43   -381    399    106   -626    210   -466   -720    275    394     45     96    359    117   -369   -294   -249 
     -      0 -13969 -15011   -894  -1115  -3059   -184      *      * 
    77  -2504  -1319  -3873  -2789  -7716  -3664  -1126  -4271  -2458  -7412  -2989  -1848  -2661  -2324   4090  -2497  -2757  -3537  -7580  -6898   143
     -   -149   -500    233     43   -381    399    106   -626    210   -466   -720    275    394     45     96    359    117   -369   -294   -249 
     -      0 -13969 -15011   -894  -1115  -3059   -184      *      * 
    78    621   -757  -1903  -2913  -3922  -2520  -2223  -4228  -6049  -3558   -921  -3053  -2649  -3760  -2654    226   3542  -1278  -6875  -3781   144
     -   -149   -500    233     43   -381    402    105   -627    210   -466   -721    275    393     45     96    359    117   -370   -295   -250 
     -     -7  -8531  -8727   -988  -1012  -1339   -726      *      * 
    79   -442   1855  -4085  -2581  -1746   -250   -853    -92  -1378  -2077  -2389  -1840  -7388  -1549   2721   -711    640   1341  -2552  -1018   147
     -   -149   -500    233     43   -381    399    106   -626    210   -466   -720    275    394     45     96    359    117   -369   -294   -249 
     -     -3 -13972  -8734   -894  -1115  -2847   -216      *      * 
    80  -3038  -6059  -8578  -4441   3877  -4583  -6651   1572  -3732   -211  -1738  -7426  -3328  -7159  -7336  -4480  -2854   -497  -6516    891   148
     -   -149   -500    233     43   -381    399    106   -626    210   -466   -720    275    394     45     96    359    117   -369   -294   -249 
     -      0 -13969 -15011   -894  -1115  -3061   -184      *      * 
    81    367   -108  -1893   -564    237  -3235   -205   1211  -1625   -363  -1100  -2271  -1521   -489  -1772   -538   -357   2322  -7013   -195   149
     -   -149   -500    233     43   -381    399    106   -626    210   -466   -720    275    394     45     96    359    117   -369   -294   -249 
     -      0 -13969 -15011   -894  -1115  -3061   -184      *      * 
    82   -545  -1431    516   1126  -1231  -4429    662  -1315   -169   -257    -18   -486    761   1315    699   -399    -55   -524     82   -285   150
     -   -146   -501    237     44   -382    397    104   -628    209   -464   -722    274    396     44     94    358    118   -368   -296   -251 
     -  -1723  -6359   -546   -997  -1003  -3061   -184      *      * 
    83  -1018    321   1619   -108  -6091  -1048   1158    -35   -936   -561  -4860    418  -1818    460   -775    563   1450   -115  -5954  -5272   153
     -   -146   -519    266     53   -395    392    141   -628    201   -475   -730    285    392     54     84    359    121   -381   -314   -269 
     -  -5713    -28 -13345     -1 -10018   -644  -1473      *      * 
    84     89  -1135   1177    -68  -1336    339   1468   -991  -1471   -541  -2219    258  -1799   -675  -1032    910    463    458  -2173   -587   155
     -   -149   -500    233     43   -381    399    106   -626    210   -466   -720    275    394     45     96    359    117   -369   -294   -249 
     -   -350 -13577  -2215   -894  -1115  -4552    -63      *      * 
    85    262  -2681    452    236  -7009    977   -906  -1713   -485   -966  -2845   -579    932    129   -183    846    497    147  -6872  -2803   156
     -   -149   -500    233     43   -381    399    106   -626    210   -466   -720    275    394     45     96    359    117   -369   -294   -249 
     -   -480 -13248  -1821   -894  -1115  -5985    -23      *      * 
    86   -184    348    581    174  -2118   1266  -1158  -1505   -540  -1299  -2332     56  -1782    324    -45   1007    952   -896   -250  -1725   157
     -   -149   -500    233     43   -381    399    106   -626    210   -466   -720    275    394     45     96    359    117   -369   -294   -249 
     -   -762 -12783  -1286   -894  -1115  -6133    -21      *      * 
    87   -172    449  -1277     56  -1169    466    847  -1311   -399    121  -1649     13    814    115    138    100    380    242    131   -986   158
     -   -149   -500    233     43   -381    399    106   -626    210   -466   -720    275    394     45     96    359    117   -369   -294   -249 
     -   -187 -12056  -3045   -894  -1115  -5171    -41      *      * 
    88    460  -5464    134    384  -5784  -1750    350  -1082   -645    314    973   -336   1564   1291   -888    324    -63  -1899  -5647  -2228   159
     -   -149   -500    233     43   -381    399    106   -626    210   -466   -720    275    394     45     96    359    117   -369   -294   -249 
     -    -88 -11982  -4085   -894  -1115  -2309   -325      *      * 
    89   -830    227    219    583   -645   -236   -444   -284    107  -1820    849  -1895    875   1311   1042    436   -306   -674  -6244  -2238   160
     -   -149   -500    233     43   -381    399    106   -626    210   -466   -720    275    394     45     96    359    117   -369   -294   -249 
     -    -31 -12609  -5559   -894  -1115   -640  -1481      *      * 
    90  -1101   -599   1873    920  -1452    721   -481  -1382      4  -3567  -6137    667   -236    760   -367   -201    400   -535  -7232  -6549   161
     -   -149   -500    233     43   -381    399    106   -626    210   -466   -720    275    394     45     96    359    117   -369   -294   -249 
     -    -21 -13614  -6153   -894  -1115  -5902    -24      *      * 
    91   -274  -2538    902   -250   -439   2102    556  -1792   -990  -1122  -2218   -376  -1565   -392   -435    557    300  -1843  -7210  -1066   162
     -   -152   -508    243     46   -384    395    109   -622    209   -465   -728    275    388     44     93    357    121   -356   -302   -257 
     -   -632  -3190  -2028   -566  -1623  -4169    -83      *      * 
    92   -378   -564    401   -921  -2360   1671   1155  -1466   -536   -468  -1361   -330    -85    532    232    684     22   -984  -6839  -3018   166
     -   -149   -500    233     43   -381    398    105   -626    210   -464   -721    275    396     45     96    359    117   -369   -295   -250 
     -  -8384  -7147    -15    -93  -4001  -7707     -7      *      * 
    93   -734  -1955   2447    294  -2661  -1162   -541  -2491   -537  -2526  -1750    -17  -1632   -200  -1147   1950   -852  -1971  -2708  -1958   168
     -   -147   -501    232     44   -381    398    105   -627    212   -467   -721    277    393     45     95    358    119   -367   -295   -250 
     -  -1754  -1448  -1569  -2438   -294  -4586    -61      *      * 
    94   -319  -3252    770    778  -3573  -2752  -1411  -3324   1641   -149  -2341   1484   1220    447     -7   -343  -1718  -2874  -3435  -2753   175
     -   -149   -500    233     43   -381    399    106   -626    210   -466   -720    275    394     45     96    359    117   -369   -294   -249 
     -     -3  -9466 -10508   -894  -1115  -6849    -13      *      * 
    95  -1934  -3374   1376    645  -3681     17    735   -670   1159    951  -2466  -1554  -3006  -1118     14   -416    556   -615  -3565  -2891   176
     -   -149   -500    233     43   -381    399    106   -626    210   -466   -720    275    394     45     96    359    117   -369   -294   -249 
     -     -3  -9662 -10704   -894  -1115  -6786    -13      *      * 
    96    886   1834  -3156    192    -66   -961   2885  -2028  -2414   -899  -1647   -153  -3613  -2266  -2675   1510  -2170    260  -2874    313   177
     -   -149   -500    233     43   -381    399    106   -626    210   -466   -720    275    394     45     96    359    117   -369   -294   -249 
     -     -2  -9842 -10885   -894  -1115  -6463    -16      *      * 
    97   -215  -3723   -520   -342  -4043   -112    632  -3793   -351  -3738  -2812   -146   2681  -1425  -1973   1013   1006   -910  -3907  -3224   178
     -   -149   -500    233     43   -381    399    106   -626    210   -466   -720    275    394     45     96    359    117   -369   -294   -249 
     -    -52 -10050  -4864   -894  -1115   -365  -2160      *      * 
    98  -1214    733  -4123  -7623   2692  -2396  -2168   -165  -7217    591    181  -7107  -2822  -2950  -3479   -627   -395   -108   3542   1924   179
     -   -149   -500    233     43   -381    398    110   -627    210   -464   -721    275    393     48     96    359    117   -370   -295   -250 
     -     -4  -8668 -14689  -1498   -631     -8  -7425      *      * 
    99   -581   1540    -79   -313    279   -458   1150   -207   -223   -906   1072    149     11    325    -37   -516   -194   -390   1979    631   183
     -   -121   -270    354     88   -232   -219    221   -218   -219    -67   -393   -224    170    388     96    192     28    142    179   -353 
     -  -9153     -3 -15031  -5650    -29   -701  -1378      *      * 
   100   -581   1540    -79   -313    279   -458   1150   -207   -223   -906   1072    149     11    325    -37   -516   -194   -390   1979    631   366
     -   -149   -500    233     43   -381    399    106   -626    210   -466   -720    275    394     45     96    359    117   -369   -294   -249 
     -  -1224 -13988   -806   -894  -1115   -701  -1378      *      * 
   101   -548  -2352   1476   -289  -1875   2209    270  -6290    -20  -4214  -2025    446  -2663    203   -406    397   -102  -1968  -6401  -5718   367
     -   -149   -500    233     43   -381    399    106   -626    210   -466   -720    275    394     45     96    359    117   -369   -294   -249 
     -    -21 -12765  -6155   -894  -1115  -2926   -204      *      * 
   102   -898   -535    882    838  -1552    320    116  -6496    857  -3496  -5513    218   -740   1073    739   1177    -66  -1421  -6607  -5924   368
     -   -149   -500    233     43   -381    399    106   -626    210   -466   -720    275    394     45     96    359    117   -369   -294   -249 
     -  -1378 -12976   -701   -894  -1115  -2302   -327      *      * 
   103   -940  -5684   1250     -7  -6005   2328   -585  -5756   -150  -3207  -1560   -106   -748   1185   -645    478  -1645  -1940  -5867  -2178   369
     -   -149   -500    233     43   -381    399    106   -626    210   -466   -720    275    394     45     96    359    117   -369   -294   -249 
     -  -3899 -12211   -100   -894  -1115  -8480     -4      *      * 
   104  -1002   1881    955   1593  -2425  -2021   -694  -2107   -325    126   1748   -707  -2112   -276    793    526   -942  -1771  -2452  -1837   370
     -   -149   -500    233     43   -381    399    106   -626    210   -466   -720    275    394     45     96    359    117   -369   -294   -249 
     -   -545  -8319  -1683   -894  -1115  -8947     -3      *      * 
   105  -1393  -2847   1784   -277  -3222  -1938   3535  -3025   -806  -2989  -2149   -616   1326   -586  -1390   1094  -1403  -2561  -3176  -2418   371
     -   -149   -500    233     43   -381    399    106   -626    210   -466   -720    275    394     45     96    359    117   -369   -294   -249 
     -   -272  -7784  -2581   -894  -1115  -8956     -3      *      * 
   106   -738  -1711  -1132   -701  -2740   1304   -918  -2449   -481  -2494  -1625   -836   1520   -524   1856   1338   -860  -1905  -2697  -2156   372
     -   -149   -500    233     43   -381    399    106   -626    210   -466   -720    275    394     45     96    359    117   -369   -294   -249 
     -   -345  -7524  -2272   -894  -1115  -1990   -418      *      * 
   107   -725    580    109      1   -919  -1990   -269   -999   1308   -404  -1300   -109   -879    182   2038   -219    345  -1005  -5689  -5007   373
     -   -149   -500    233     43   -381    399    106   -626    210   -466   -720    275    394     45     96    359    117   -369   -294   -249 
     -  -3308 -12027   -154   -894  -1115  -8550     -4      *      * 
   108  -1253   1941   1290   1181  -3041  -2223   -885  -2791   -468  -2738  -1813    896    421   -426    858   1067    477  -2343  -2907  -2225   374
     -   -150   -501    236     42   -382    397    110   -625    211   -465   -722    274    392     47     97    358    118   -368   -296   -251 
     -  -3888   -235  -3592    -19  -6266  -7324     -9      *      * 
   109   1467  -2792    305   1164  -3113    -12   -952  -2863    667  -2808  -1882   -927  -2386   -493    658    979    271  -2414  -2976  -2293   376
     -   -149   -500    233     43   -381    399    106   -626    210   -466   -720    275    394     45     96    359    117   -369   -294   -249 
     -     -5  -8829  -9872   -894  -1115   -134  -3493      *      * 
   110  -1138    -20   -330  -3403  -1588  -1584   2228   -623   -338  -1096    251     14    -32    856   1051    299    352    869    187     93   377
     -   -149   -500    233     43   -381    399    106   -626    210   -466   -720    275    394     45     96    359    117   -369   -294   -249 
     -    -25 -13860  -5841   -894  -1115   -803  -1228      *      * 
   111   -942    -53  -1260  -1911   1740  -3552   1129    292  -1673   -277    -54  -2324  -7478   -478    551   -573    330    388    818   2522   378
     -   -149   -500    233     43   -381    399    106   -626    210   -466   -720    275    394     45     96    359    117   -369   -294   -249 
     -      0 -13911 -14953   -894  -1115  -1613   -571      *      * 
   112   -997   1854  -4271  -7908   2482  -3857  -2029    705  -7503   1938   1123  -1989  -7796  -2824  -7303  -2754  -2751    675  -6482  -1048   379
     -   -147   -507    226     46   -383    395    106   -629    214   -463   -703    271    398     48     99    362    116   -374   -301   -250 
     -   -123  -4170  -5241   -999  -1001   -714  -1356      *      * 
   113   -283   -201  -4466  -2664    814  -2784    420   1080   -458    463   -141  -1612  -7686  -1425   -273    379   -183   1881   -726   -723   382
     -   -149   -500    233     43   -381    399    106   -626    210   -466   -720    275    394     45     96    359    117   -369   -294   -249 
     -      0 -13930 -14972   -894  -1115  -3323   -152      *      * 
   114  -2057  -1798  -8543  -7907   1527  -7744  -6616   1379  -7501   2049    834  -7390  -7794  -3853  -3493  -2702  -2673    507   3557  -1376   383
     -   -149   -500    233     43   -381    399    106   -626    210   -466   -720    275    394     45     96    359    117   -369   -294   -249 
     -      0 -13934 -14976   -894  -1115  -4348    -73      *      * 
   115   -306    -61    185    -84  -4235   -250    867   -215  -1061  -2587  -6450   -354  -1753   -432   1011    807   1602    891  -7544  -3614   384
     -   -152   -504    231     41   -385    397    107   -623    210   -465   -715    276    391     43     97    363    122   -365   -299   -250 
     -    -92  -4697  -5415   -999  -1001   -597  -1561      *      * 
   116   1134    925  -4222  -3054   -149  -1694  -3082   2319  -4713    452   2587  -3161  -3206  -4133  -3144  -2846  -1159    289  -2361    201   387
     -   -149   -500    233     43   -381    399    106   -626    210   -466   -720    275    394     45     96    359    117   -369   -294   -249 
     -      0 -13937 -14979   -894  -1115  -4264    -77      *      * 
   117  -1451  -1761  -2148  -2797   -131  -3109   4740  -3979  -5203  -3540  -2269    346  -3255  -1214  -1485   1255  -3085  -6782  -2212  -3423   388
     -   -148   -501    234     41   -377    399    111   -628    209   -463   -722    277    397     44     94    357    116   -368   -296   -251 
     -    -54  -5111  -7027    -15  -6596   -255  -2627      *      * 
   118  -2837  -7395  -3936  -2207  -2906  -4462   5209  -7464  -1895  -4903  -6485  -3201  -2301   -775  -1383  -1797  -2201  -3514  -1501  -1257   390
     -   -149   -500    233     43   -381    399    106   -626    210   -466   -720    275    394     45     96    359    117   -369   -294   -249 
     -      0 -13971 -15013   -894  -1115  -2966   -198      *      * 
   119   2586   -671  -8402  -2135  -3103   -854  -2961    906  -3013    365    170  -2498  -4282  -2999  -2007    469   -523   -694  -2255  -3459   391
     -   -149   -500    233     43   -381    399    106   -626    210   -466   -720    275    394     45     96    359    117   -369   -294   -249 
     -      0 -13971 -15013   -894  -1115  -2966   -198      *      * 
   120   -665   -225  -8572  -2703  -1750  -4530  -6651   2184  -4496   1687   -527  -1502  -4159    609  -4125  -2951  -1125   1674  -6518  -2601   392
     -   -149   -500    233     43   -381    399    106   -626    210   -466   -720    275    394     45     96    359    117   -369   -294   -249 
     -      0 -13971 -15013   -894  -1115  -1888   -454      *      * 
   121  -1221    379  -2992  -3686   1487  -2755    -41    891  -3602  -1116   1339  -3003  -2188  -3777  -2424   -669  -1189    722   -509   3483   393
     -   -149   -500    233     43   -381    399    106   -626    210   -466   -720    275    394     45     96    359    117   -369   -294   -249 
     -      0 -13974 -15016   -894  -1115  -2744   -233      *      * 
   122  -3419  -9817   4079  -1408  -3996  -4738  -2232  -9902  -2505  -9779  -9053  -1822  -2236  -3747  -8222  -2188  -2606  -9387  -9969  -9000   394
     -   -150   -486    232     42   -381    398    105   -627    210   -467   -721    275    393     48     98    360    119   -370   -295   -250 
     -    -64  -6256  -5030    -32  -5521  -1191   -831      *      * 
   123    786  -6836  -2458   -825  -2118   3082  -1012  -2095  -2775   -266   -820  -3961  -2722  -2256  -2863  -1510  -1674  -1153  -2553  -1648   396
     -   -149   -500    233     43   -381    399    106   -626    210   -466   -720    275    394     45     96    359    117   -369   -294   -249 
     -      0 -13935 -14977   -894  -1115  -4319    -74      *      * 
   124   -682  -6540  -3376  -1811   -756  -1142    641   -459  -2504   -829     38  -1030  -1326   -845  -2538   -888    117   1576   4653   -262   397
     -   -151   -502    231     41   -383    398    109   -619    210   -466   -723    273    391     51    106    357    122   -372   -297   -252 
     -    -40  -6260  -6151  -1570   -592   -741  -1317      *      * 
   125   -687    778  -3939  -4051  -4083  -3722  -3129  -4647  -2625  -2601  -3277  -3637  -2585  -1315  -1243   3282    883  -1867  -7431  -6799   401
     -   -142   -503    235     48   -384    403    103   -629    210   -469   -723    272    393     42     93    359    114   -369   -297   -246 
     -    -79  -4343  -7969     -9  -7362   -206  -2913      *      * 
   126  -1144  -6085  -4442  -3722    110  -4554  -2704    980  -2062   1944   2368  -2130  -4203  -2069  -2480  -2414  -1050    165   3502  -1497   403
     -   -149   -500    233     43   -381    399    106   -626    210   -466   -720    275    394     45     96    359    117   -369   -294   -249 
     -      0 -13979 -15021   -894  -1115  -2331   -320      *      * 
   127   -199  -7408   1099    604  -4051    111   -541  -3615   -773  -3151  -1847    -70   1775   1079   1507    410  -1438  -2421  -7591  -3366   404
     -   -149   -500    233     43   -381    399    106   -626    210   -466   -720    275    394     45     96    359    117   -369   -294   -249 
     -      0 -13979 -15021   -894  -1115  -2331   -320      *      * 
   128  -1222  -2714  -4294  -1801   -921  -7694   -110   2063  -1003   1509    890   -560  -2165  -1528   -144  -1480   -614   1106  -2146  -1213   405
     -   -149   -500    233     43   -381    399    106   -626    210   -466   -720    275    394     45     96    359    117   -369   -294   -249 
     -      0 -13979 -15021   -894  -1115  -2331   -320      *      * 
   129  -2314  -6069  -8588  -7952    874  -7790  -6661   2493  -3629   1940   1673  -3121  -4167  -7169  -2859  -6874  -1716    770  -6526  -3479   406
     -   -149   -500    233     43   -381    399    106   -626    210   -466   -720    275    394     45     96    359    117   -369   -294   -249 
     -      0 -13979 -15021   -894  -1115  -2331   -320      *      * 
   130  -1443  -1782  -3363  -1715   1237  -3024   -700    184  -3408   2251   1862  -7399   -887   -263   -868  -2565  -2073    260    614  -1485   407
     -   -149   -500    233     43   -381    399    106   -626    210   -466   -720    275    394     45     96    359    117   -369   -294   -249 
     -      0 -13979 -15021   -894  -1115  -2331   -320      *      * 
   131   -194  -2697   1075    857  -4211   -952    285  -4288    269  -4271  -2305    757  -4336   1832   1904    311  -1172  -2276  -7591  -1416   408
     -   -149   -500    233     43   -381    399    106   -626    210   -466   -720    275    394     45     96    359    117   -369   -294   -249 
     -      0 -13979 -15021   -894  -1115  -2331   -320      *      * 
   132   -486  -2324   2858   1350  -7729  -1696    559  -3813   -629  -2412  -3215  -2288  -3137    805    527  -1435    267  -2035  -7591  -1909   409
     -   -145   -504    236     48   -375    395    101   -626    215   -465   -725    271    389     51     91    357    115   -374   -267   -242 
     -   -125  -3829  -6287     -6  -7902  -2331   -320      *      * 
   133  -1766  -2555  -8570  -7934    684  -7772  -6643    360  -4299   2596   -353  -7418  -7821  -7151  -7328  -3712  -2553   1707   -122  -2085   411
     -   -149   -500    233     43   -381    399    106   -626    210   -466   -720    275    394     45     96    359    117   -369   -294   -249 
     -      0 -13960 -15002   -894  -1115  -3511   -132      *      * 
   134    759   -796    319   1541  -1650   -510    954  -1533   -731  -1599   -768   -357  -3295   1248    276    821  -1156  -1485  -1223   -249   412
     -   -141   -504    234     44   -385    396    102   -630    218   -470   -724    271    392     41     97    360    116   -363   -298   -247 
     -   -163  -3969  -4538     -7  -7745  -1189   -833      *      * 
   135    986    -21    634    368  -1821  -1138   -113  -2066    346   -430    587   -285  -1693   1480    741    416   -696  -1298  -7520  -3398   414
     -   -149   -500    233     43   -381    399    106   -626    210   -466   -720    275    394     45     96    359    117   -369   -294   -249 
     -      0 -13909 -14951   -894  -1115  -4836    -51      *      * 
   136   2070    298  -4229  -1331    719  -1858  -1260    425  -1230   1384  -1139   -862  -7590  -1869  -1427  -1022  -1176   -252  -2498  -1903   415
     -   -149   -500    233     43   -381    399    106   -626    210   -466   -720    275    394     45     96    359    117   -369   -294   -249 
     -      0 -13909 -14951   -894  -1115  -4836    -51      *      * 
   137  -2188    271  -8518  -7882   -222  -4503  -1513   -535  -4314   1013  -3048  -4083  -7770  -3149  -2382  -3665  -4125   -603  -6456   4261   416
     -   -148   -498    231     45   -390    397    123   -623    209   -468   -722    281    393     47     99    359    119   -374   -304   -255 
     -    -46  -5008 -14951  -2342   -317    -32  -5513      *      * 
   138   -581   1540    -79   -313    279   -458   1150   -207   -223   -906   1072    149     11    325    -37   -516   -194   -390   1979    631   427
     -     36   -406     -1   -149    -51   -308    217   -406   -248    -45   -535   -208    434    414    165    385    228   -267    393   -119 
     -  -9153     -3 -15031  -6447    -17   -701  -1378      *      * 
   139   -581   1540    -79   -313    279   -458   1150   -207   -223   -906   1072    149     11    325    -37   -516   -194   -390   1979    631   671
     -   -137   -495    226     36   -388    399     99   -605    203   -460   -707    275    387     50     89    361    117   -368   -301   -250 
     -    -71  -4735  -6608  -1514   -622   -701  -1378      *      * 
   140   2789  -1125  -3312  -7776  -1204   -500  -1659  -3898  -4280    261  -1781  -3990  -2650  -1693  -2837    -64    892   -731   -948  -1220   675
     -   -149   -500    233     43   -381    399    106   -626    210   -466   -720    275    394     45     96    359    117   -369   -294   -249 
     -      0 -13974 -15016   -894  -1115  -1717   -523      *      * 
   141   3038    624  -2598  -3589  -6452  -1178  -1465   -845  -2814  -1670  -2406  -6425  -4073  -2451  -2360    -34   -239    320  -6836  -2730   676
     -   -149   -500    233     43   -381    399    106   -626    210   -466   -720    275    394     45     96    359    117   -369   -294   -249 
     -      0 -13977 -15019   -894  -1115  -2511   -278      *      * 
   142  -2738   -581  -8585  -3160   1446  -7787   -721   -866  -4516    309  -1356  -3969  -4077  -7167  -7344  -6872  -2616   -562   5507    816   677
     -   -149   -500    233     43   -381    399    106   -626    210   -466   -720    275    394     45     96    359    117   -369   -294   -249 
     -      0 -13977 -15019   -894  -1115  -2511   -278      *      * 
   143   2737   -778  -2628  -3508  -1211    535   -405  -1239  -2855   -515  -1142  -1627  -7250   -471   -148    173  -1130  -1382  -7108  -2229   678
     -   -149   -500    233     43   -381    399    106   -626    210   -466   -720    275    394     45     96    359    117   -369   -294   -249 
     -  -3201 -13977   -166   -894  -1115  -2511   -278      *      * 
   144   1463  -4303   -352   -371   -224  -1483   1660  -1357    300   -713  -3398  -2507  -1010    656    740   -605    304    -83    438    188   679
     -   -149   -500    233     43   -381    399    106   -626    210   -466   -720    275    394     45     96    359    117   -369   -294   -249 
     -    -26 -10777  -5861   -894  -1115  -8812     -3      *      * 
   145   1534  -3046  -1153   -379   -682   -768  -3383   -975  -3898   -358    897  -3960  -4609  -3640   -993   1311   1324    459  -3490    357   680
     -   -149   -500    233     43   -381    399    106   -626    210   -466   -720    275    394     45     96    359    117   -369   -294   -249 
     -    -28 -10752  -5738   -894  -1115  -7631     -7      *      * 
   146  -1251    391  -1125     52   2341  -1456   3535   -317  -3335    620  -2412  -3540  -4459   -622   -939   -732  -2990  -1195  -3643   -317   681
     -   -149   -500    233     43   -381    399    106   -626    210   -466   -720    275    394     45     96    359    117   -369   -294   -249 
     -     -1 -10760 -11802   -894  -1115  -7260     -9      *      * 
   147     40    269  -4284  -3707   1407   -855   -179   -227  -1429   -511  -2417  -1207  -4543   1044    817   1010   -218   -468  -3653   2217   682
     -   -149   -500    233     43   -381    399    106   -626    210   -466   -720    275    394     45     96    359    117   -369   -294   -249 
     -    -29 -10811  -5680   -894  -1115    -23  -6012      *      * 
   148   -986    -54  -3383  -3888   -674  -2748    436   1326   -431   1912   1195  -3912  -7789  -2076    745   -672  -1179    325  -1418   -641   683
     -   -149   -500    233     43   -381    399    106   -626    210   -466   -720    275    394     45     96    359    117   -369   -294   -249 
     -      0 -13967 -15009   -894  -1115  -3171   -170      *      * 
   149   -309    137  -2731  -7932  -1129  -3240  -1664    284  -4318   1083   -293  -2317  -2654  -3772  -2763   -134    532   2644  -2368  -3723   684
     -   -149   -500    233     43   -381    399    106   -626    210   -466   -720    275    394     45     96    359    117   -369   -294   -249 
     -      0 -13967 -15009   -894  -1115  -3171   -170      *      * 
   150  -1217  -2980  -8575  -3621   1448  -3646   -728    127  -7534   2599   -312  -4010  -2656  -1405  -4170  -2735   -561    460  -6514  -1231   685
     -   -149   -500    233     43   -381    399    106   -626    210   -466   -720    275    394     45     96    359    117   -369   -294   -249 
     -      0 -13967 -15009   -894  -1115  -3171   -170      *      * 
   151   1971    223  -4134  -2559  -1515    684   1026  -2293  -1376  -3593  -1826  -1471  -1682    149   1161   1414  -1271  -2231  -1691   -311   686
     -   -149   -489    233     43   -383    398    103   -628    211   -466   -723    276    392     47    102    359    115   -365   -297   -252 
     -  -1095  -6380   -944  -1569   -593  -3171   -170      *      * 
   152    641   1123  -1998  -1568  -6672  -1845    885  -1733    -59  -1540   -865   -177  -3174   1622   2350    640    -30  -1675  -1640  -2759   690
     -   -149   -500    233     43   -381    398    112   -627    210   -464   -721    275    393     45     98    359    117   -370   -295   -250 
     -  -8073  -6003    -28    -54  -4755  -8056     -5      *      * 
   153   1634   3575  -2055  -1560  -2024  -1539  -1269  -1565   -917  -1858  -1130  -1313  -2013  -1080   2178   -768   -756  -1201  -2270  -1907   692
     -   -148   -501    232     42   -382    399    104   -618    209   -467   -722    274    397     44     95    360    118   -370   -296   -251 
     -  -2383   -888  -1900  -1948   -433  -8963     -3      *      * 
   154   -771  -1499  -1331   -762  -2240  -1619   -536  -1803    336  -1894  -1182   -785  -1891   -186   2600   -840   2144  -1472  -2098  -1727   697
     -   -149   -500    233     43   -381    398    106   -626    210   -466   -721    275    396     45     96    359    117   -369   -294   -249 
     -  -1939  -1336  -1543   -137  -3461  -6787    -13      *      * 
   155   -722   3097  -1318   1263  -1343   1187   -843   -885   -782    736   -488   -985  -2051   -677  -1100   -933   -726   -714  -1702  -1261   699
     -   -149   -500    233     43   -381    399    106   -626    210   -466   -720    275    394     45     96    359    117   -369   -294   -249 
     -    -12  -7545  -8587   -894  -1115   -615  -1528      *      * 
   156  -1867   -520  -2285  -1382    730  -6451   1730   -842  -1288   -665  -1373  -1355  -3710    -33   1068   -473  -1875  -1620  -6735   3670   700
     -   -148   -501    231     42   -382    400    104   -628    210   -467   -722    276    394     44     94    360    120   -367   -296   -241 
     -  -8547  -7317    -13  -2505   -280  -7440     -8      *      * 
   157  -1339  -1960   -639   -861  -2503  -1659  -1377  -2892  -1349  -2973  -2417   3946  -2197  -1240  -1637  -1371  -1563  -2418  -2544  -2057   707
     -   -147   -493    232     42   -373    397    104   -625    209   -463   -722    278    393     44     95    358    116   -370   -296   -247 
     -  -1750  -1963  -1164  -3443   -139  -7866     -6      *      * 
   158   -639  -1204   1888   -264  -1498  -1485   -711   -154   -674  -1118   -623   -488  -1814   -464  -1114   -793   -693   2218  -1959  -1398   721
     -   -149   -500    233     43   -381    399    106   -626    210   -466   -720    275    394     45     96    359    117   -369   -294   -249 
     -    -24  -6504  -7546   -894  -1115  -2965   -198      *      * 
   159  -1768   -849  -1767  -1812   -187  -4921    433    278  -4547   1524   -213  -1579  -4974    420  -4424  -1124   -430  -1568  -3713   3383   722
     -   -149   -500    233     43   -381    399    106   -626    210   -466   -720    275    394     45     96    359    117   -369   -294   -249 
     -     -1 -11060 -12102   -894  -1115   -984  -1016      *      * 
   160   -309   2424  -3819  -1631  -1698  -2290  -2433  -1032  -3539    217  -1055   -975  -6850  -1816  -3655   1042   2672    184  -5885  -1466   723
     -   -145   -504    229     39   -380    398    108   -630    208   -461   -724    271    392     49     92    358    126   -358   -298   -253 
     -  -8342  -4786    -58  -1608   -574  -5443    -34      *      * 
   161     59  -2811  -1277   1112  -3105  -2388   2409  -2836    510    110   1517   1409  -2481   -600  -1143    964  -1344  -2418  -3011  -2345   728
     -   -150   -503    237     42   -384    397    108   -630    209   -465   -724    282    390     52     98    359    114   -368   -298   -247 
     -  -3060   -186  -9992   -999  -1001   -272  -2541      *      * 
   162   -328  -2682   1093   -236  -3818   2192    157  -4210    -97  -2995  -2573    537  -1827    194    745    424   -728  -4357  -1969  -2643   731
     -   -149   -500    233     43   -381    399    106   -626    210   -466   -720    275    394     45     96    359    117   -369   -294   -249 
     -      0 -13727 -14769   -894  -1115    -11  -7085      *      * 
   163   -581   1540    -79   -313    279   -458   1150   -207   -223   -906   1072    149     11    325    -37   -516   -194   -390   1979    631   732
     -   -154   -519    215     30   -328    394    141   -625    193   -450   -740    275    379     44     99    346    148   -366   -282   -224 
     -   -625  -1726  -4344     -1 -10006   -701  -1378      *      * 
   164    -75    151   -965   -519   -341  -1658  -1241  -1659   -360   -963  -1724   -741   -892    393   -608   1926   1697   -410  -2275  -3615   734
     -   -149   -500    233     43   -381    399    106   -626    210   -466   -720    275    394     45     96    359    117   -369   -294   -249 
     -     -7 -13916  -7740   -894  -1115  -4718    -56      *      * 
   165  -1115  -2729   2352   1047  -2136  -1248   -157  -4471  -1235  -1759  -3273    946    417    142    459    515     -6  -3211  -7522  -1813   735
     -   -146   -500    224     44   -392    393    119   -625    206   -466   -699    264    389     40    118    358    131   -361   -305   -260 
     -   -330  -2486  -5260     -3  -9169   -685  -1404      *      * 
   166  -1440  -2990   3581    130  -3954  -3066    -71  -4797  -1213  -4202  -6441   -149  -2493   -867  -2034     99   -955  -3264  -7535  -3623   737
     -   -143   -509    231     32   -382    386    116   -635    196   -455   -690    260    397     43    139    361    116   -361   -299   -264 
     -   -272  -3136  -4110  -1554   -601   -744  -1312      *      * 
   167    160  -2698  -1229  -4557  -1278  -7677  -2984    979  -3513   -384   -892  -2615    230  -3913  -2684  -2037  -1714   3078  -6434  -3460   741
     -   -149   -510    230     36   -377    390    102   -622    205   -463   -720    265    444     35     89    355    115   -357   -304   -259 
     -   -296  -2570  -5873     -3  -9055   -230  -2760      *      * 
   168      6   3589  -4309  -2647  -2939  -2656  -2457    274  -3382   -752   -617  -2607  -3430  -3077  -4250   -732   1886   2021  -6561  -6203   743
     -   -149   -500    233     43   -381    399    106   -626    210   -466   -720    275    394     45     96    359    117   -369   -294   -249 
     -      0 -13951 -14993   -894  -1115  -2934   -202      *      * 
   169  -3258  -1303  -8574  -7938   3780  -7776  -6647   1599  -7533    115    349  -7422  -7825  -7155  -7333  -4621  -2908   -290   -727    525   744
     -   -150   -503    229     42   -384    400    102   -605    214   -463   -712    272    393     46     92    356    114   -365   -298   -253 
     -   -123  -4164  -5254     -8  -7545   -576  -1603      *      * 
   170   -255  -2882  -2529  -3461    128   3382  -1097  -4032  -4190  -3105  -3772  -2923  -3396  -2865  -2647  -1385  -1718  -2095    -26     96   746
     -   -149   -500    233     43   -381    399    106   -626    210   -466   -720    275    394     45     96    359    117   -369   -294   -249 
     -      0 -13940 -14982   -894  -1115  -1266   -776      *      * 
   171    -50   -975  -2408    268     70  -2998   -468    556  -3387   -317    431    647  -3179   -682  -1482   -380   1305    889  -7114   2019   747
     -   -149   -500    233     43   -381    399    106   -626    210   -466   -720    275    394     45     96    359    117   -369   -294   -249 
     -     -3 -13959  -8894   -894  -1115  -2392   -305      *      * 
   172   -622   -746  -3482    614  -2433  -7677  -2016    656  -4257    330   -336  -1879    631  -1356  -2439  -1548   1712   1869  -2256   -164   748
     -   -149   -500    233     43   -381    399    106   -626    210   -466   -720    275    394     45     96    359    117   -369   -294   -249 
     -    -10 -13960  -7142   -894  -1115  -1765   -503      *      * 
   173   -999  -6671   -555  -2149   -475    219  -1205    671  -1805   1082   -381   -844  -3141  -1107  -2197    289    535   1663  -2362   -227   749
     -   -149   -500    233     43   -381    399    106   -626    210   -466   -720    275    394     45     96    359    117   -369   -294   -249 
     -     -3 -13957  -9023   -894  -1115  -2017   -409      *      * 
   174   1228  -7315  -1638  -1961  -1806  -1324   2334  -2174  -3797  -2445   -724   -594  -3371  -3634  -1886   2682    115  -3177  -1629  -6858   750
     -   -149   -500    233     43   -381    399    106   -626    210   -466   -720    275    394     45     96    359    117   -369   -294   -249 
     -     -3 -13960  -8863   -894  -1115  -3511   -132      *      * 
   175  -2150  -1400   -809  -2237  -7397   3379   -881  -2256  -5256  -2096  -6284   1432  -7050  -2887  -4025  -1878  -2380  -4433  -7412  -2110   751
     -   -149   -500    233     43   -381    399    106   -626    210   -466   -720    275    394     45     96    359    117   -369   -294   -249 
     -     -7 -13957  -7628   -894  -1115  -3637   -121      *      * 
   176  -2650  -7018  -6004  -3936  -2883  -4539  -1623  -4223  -1429  -3139  -2962  -1712  -1895  -2775   4067  -3082  -2395  -2982  -7296  -3476   752
     -   -149   -500    233     43   -381    399    106   -626    210   -466   -720    275    394     45     96    359    117   -369   -294   -249 
     -  -1735 -13950   -515   -894  -1115  -3898   -100      *      * 
   177  -1228  -5688   2774    978  -6009   -159   -429  -2558  -1614  -5704  -4777    833  -1123    622  -3935    298    689  -1811  -5872  -5189   753
     -   -149   -500    233     43   -381    399    106   -626    210   -466   -720    275    394     45     96    359    117   -369   -294   -249 
     -    -23 -12215  -6022   -894  -1115   -878  -1134      *      * 
   178    607  -2308    836   -880  -2029   -763    569   -181  -3131   -450   -658   1765  -1580   1016  -1590    782    101     27  -6994  -2233   754
     -   -149   -500    233     43   -381    399    106   -626    210   -466   -720    275    394     45     96    359    117   -369   -294   -249 
     -   -345 -13417  -2234   -894  -1115  -6272    -19      *      * 
   179   1900  -5433     99  -1424  -1048   -776   -293    655  -5563    513   -883  -1017   -123  -1975  -3361   -371   -925    651   1982  -5456   755
     -   -148   -495    234     49   -378    397    104   -630    209   -457   -708    277    390     41     90    361    117   -377   -290   -252 
     -   -647  -3545  -1859  -1409   -682  -1208   -818      *      * 
   180   -170  -2396   1235   -897  -2476  -1171   -889  -2215  -3042  -2350  -2648    714   3022  -1340  -2332    628    -97  -2357  -6838  -6159   759
     -   -149   -502    233     42   -378    396    108   -626    208   -464   -712    278    394     43     96    359    120   -368   -297   -252 
     -    -78  -5809  -4835  -1764   -503   -692  -1392      *      * 
   181   -938  -5988   -713    246   -354  -2696     13   1443  -3963    752    177  -3264  -7355  -1568   -615   -671  -1356   2262  -1137  -2529   765
     -   -149   -500    233     43   -381    399    106   -626    210   -466   -720    275    394     45     96    359    117   -369   -294   -249 
     -     -7 -13706  -7632   -894  -1115  -4882    -50      *      * 
   182    295  -7139   1869    340  -7460  -1236   -350  -2788  -1124  -2670  -2994  -1600   2918   -401  -1468   -407  -1311  -2002  -7322  -3443   766
     -   -153   -497    230     44   -375    401    109   -630    202   -468   -720    272    393     40     90    360    111   -374    -91   -251 
     -   -375  -2680  -3781     -3  -8773  -1486   -637      *      * 
   183   -814  -7143   1410    670  -3230   2709    183  -3513  -4884  -3599  -6232    501  -3006   -779  -1375   -274   -385  -4468  -7326  -3686   768
     -   -149   -500    233     43   -381    399    106   -626    210   -466   -720    275    394     45     96    359    117   -369   -294   -249 
     -  -3900 -13711   -100   -894  -1115  -5428    -34      *      * 
   184   -395   1076    433    954   -188  -1255  -1901    288   -202  -1009    444    250   -792  -1530   -256    571   -310    678   1683  -2854   769
     -   -144   -496    241     38   -378    394    105   -629    206   -467   -727    278    389     54     99    359    118   -372   -259   -256 
     -  -3884   -102 -10911   -999  -1001   -138  -3457      *      * 
   185    553  -2684  -1888  -2630  -1018  -2839  -2092   2362  -4363    835     86  -1316   -801  -1755  -2708   -474   -414   1429  -6508  -6141   772
     -   -149   -500    233     43   -381    399    106   -626    210   -466   -720    275    394     45     96    359    117   -369   -294   -249 
     -      0 -13860 -14903   -894  -1115  -3856   -103      *      * 
   186  -1251  -7297   2223   2334  -3087  -2578   -762  -2499  -1343  -1176     44   -739  -1498    178   -858     46     71  -1938  -7480  -3675   773
     -   -150   -484    227     37   -381    391    101   -591    200   -438   -731    270    408     41     85    355    112   -371   -288   -249 
     -  -2318  -2529   -675    -21  -6122  -5398    -35      *      * 
   187   -736  -5911   2459    689  -6232   -409    384  -2255  -1505   -964    135    545  -2588  -2099    126   1137   -126  -1684  -6094  -5411   776
     -   -149   -500    233     43   -381    399    106   -626    210   -466   -720    275    394     45     96    359    117   -369   -294   -249 
     -   -636 -12447  -1490   -894  -1115  -7367     -9      *      * 
   188    759  -4360   -838   -944    409   -713  -1134    683  -4019    953  -1020   -109   -390  -1842    487    309   -501    424    -90   -538   777
     -   -149   -500    233     43   -381    399    106   -626    210   -466   -720    275    394     45     96    359    117   -369   -294   -249 
     -     -1 -11826 -12868   -894  -1115   -975  -1025      *      * 
   189   -436  -6735   1218   1313  -3442  -1893  -1108  -4104   -264  -1642   -330    729  -2265    736    747   1373    436  -2107  -6918  -1614   778
     -   -149   -500    233     43   -381    399    106   -626    210   -466   -720    275    394     45     96    359    117   -369   -294   -249 
     -  -5881 -13294    -25   -894  -1115  -6551    -15      *      * 
   190  -1556  -3216   1672   2320  -3475  -1923  -1004  -3296   -916  -3213  -2391   1769  -2294   -614  -1567  -1325   1386  -2817  -3397  -2565   779
     -   -149   -500    233     43   -381    399    106   -626    210   -466   -720    275    394     45     96    359    117   -369   -294   -249 
     -    -10  -7689  -8731   -894  -1115  -1941   -435      *      * 
   191   -632  -5571    691    578  -2018     74    875   -339   -674  -2604  -4660    983  -5165    319   2036    836    -22  -2800  -5754  -5071   780
     -   -149   -500    233     43   -381    399    106   -626    210   -466   -720    275    394     45     96    359    117   -369   -294   -249 
     -      0 -12093 -13135   -894  -1115   -233  -2743      *      * 
   192    451    324  -8433  -7797  -2439  -4759  -2131   1965  -5205    381   2632  -3169  -4232  -3986  -7191  -1445   1467   1383  -6371  -6029   781
     -   -150   -501    237     44   -377    397    104   -619    209   -468   -722    277    392     44     98    358    122   -371   -296   -251 
     -    -21  -7358  -6963  -2266   -336   -223  -2802      *      * 
   193      3   -872  -2194  -2121  -1459  -2765  -1705   1703  -7517   -471   1365  -1187    408  -4346  -7320  -2509  -1039   2632  -6504  -1774   787
     -   -149   -500    233     43   -381    399    106   -626    210   -466   -720    275    394     45     96    359    117   -369   -294   -249 
     -      0 -13956 -14999   -894  -1115  -3657   -119      *      * 
   194    -38  -2900  -2519  -6741     98   3501  -1217  -2894  -4164  -3788  -5452  -2425  -5065  -2778  -3357  -1862  -4043  -1969  -6688  -2238   788
     -   -149   -500    233     43   -381    399    106   -626    210   -466   -720    275    394     45     96    359    117   -369   -294   -249 
     -      0 -13956 -14999   -894  -1115  -1404   -684      *      * 
   195  -1000    727  -2824  -3557    747  -4559  -2150  -2153  -3422   -843  -1709   -673   3518  -2922  -3285  -1756  -2017  -2722   3118  -1733   789
     -   -149   -500    233     43   -381    399    106   -626    210   -466   -720    275    394     45     96    359    117   -369   -294   -249 
     -      0 -13968 -15010   -894  -1115  -1949   -433      *      * 
   196   -498   3146  -4494  -4555   2711  -3637  -6653  -1298  -4510    709    825  -7427  -7832  -3773  -4116  -2516   1669    120  -6518   -340   790
     -   -149   -500    233     43   -381    399    106   -626    210   -466   -720    275    394     45     96    359    117   -369   -294   -249 
     -      0 -13971 -15013   -894  -1115  -2918   -205      *      * 
   197   -772  -2548  -2481  -3588   1109  -3997  -3194   2221  -4325   1024   1226  -2110  -4101  -3193  -4388  -1587    910   1153     58   -852   791
     -   -149   -500    233     43   -381    399    106   -626    210   -466   -720    275    394     45     96    359    117   -369   -294   -249 
     -     -9 -13971  -7269   -894  -1115  -2918   -205      *      * 
   198   1188     -7   -871  -3208  -4026  -1722  -2173  -4550  -3109  -3177  -2329   3065  -2127   -243  -2695    167   1714  -1886  -7559  -3548   792
     -   -149   -500    233     43   -381    399    106   -626    210   -466   -720    275    394     45     96    359    117   -369   -294   -249 
     -      0 -13962 -15004   -894  -1115    -86  -4104      *      * 
   199   -581   1540    -79   -313    279   -458   1150   -207   -223   -906   1072    149     11    325    -37   -516   -194   -390   1979    631   793
     -   -151   -504    234     39   -384    400    108   -626    206   -467   -724    275    400     45     95    363    116   -363   -298   -253 
     -    -72  -5650  -5114  -1598   -579   -701  -1378      *      * 
   200  -1451  -3710  -2437  -1540  -1044  -2738  -6537    508  -4455    440   2301  -2952  -1790  -3223   -991  -1250   2847     -3  -6537   -494   798
     -   -149   -500    233     43   -381    399    106   -626    210   -466   -720    275    394     45     96    359    117   -369   -294   -249 
     -      0 -13946 -14988   -894  -1115  -4009    -92      *      * 
   201  -1430    857  -8552  -4890  -1346  -4735  -1869    939  -3528   1535   -104  -2834  -4135    275  -4204  -1628   -493   2331   -326    435   799
     -   -149   -500    233     43   -381    399    106   -626    210   -466   -720    275    394     45     96    359    117   -369   -294   -249 
     -      0 -13946 -14988   -894  -1115  -1758   -506      *      * 
   202   -544   1583  -4254  -4422  -2963  -7766  -6637   -873  -2621  -1344  -3096  -4000   3840  -3982  -4565  -6850  -1818    -21  -2154  -2019   800
     -   -149   -500    233     43   -381    399    106   -626    210   -466   -720    275    394     45     96    359    117   -369   -294   -249 
     -      0 -13957 -14999   -894  -1115  -2651   -250      *      * 
   203  -1333   2219  -3517  -4891    855  -2342  -3274   1456  -2925   1019   1161  -4002  -7819  -1684  -1743   -928  -1032   2052  -2694   -835   801
     -   -149   -500    233     43   -381    399    106   -626    210   -466   -720    275    394     45     96    359    117   -369   -294   -249 
     -     -6 -13960  -7841   -894  -1115  -2359   -313      *      * 
   204  -1375   -967  -2020  -2839   -651  -1693   1029  -1794  -1632  -2479  -3221  -1333   -903  -1172   3538  -1154  -1544   -387   -850   -531   802
     -   -149   -500    233     43   -381    399    106   -626    210   -466   -720    275    394     45     96    359    117   -369   -294   -249 
     -      0 -13957 -15000   -894  -1115  -3620   -122      *      * 
   205   -106      3  -4480  -5488    689  -3388  -2216   1766  -4687    504   -542  -4263  -7817  -1104  -2438  -1586   -649   2563  -6505  -1885   803
     -   -149   -500    232     42   -381    401    105   -627    210   -467   -721    275    395     45     95    360    117   -370   -295   -244 
     -    -16  -6480 -15000    -37  -5292   -302  -2406      *      * 
   206   -415  -2831    791   -719  -1450  -1783    639  -1056    851  -1483  -2449    240    538   1050   1763   -243    373   -512  -7594  -3016   805
     -   -149   -500    233     43   -381    399    106   -626    210   -466   -720    275    394     45     96    359    117   -369   -294   -249 
     -      0 -13984 -15026   -894  -1115  -1731   -517      *      * 
   207   -891  -2852  -1582  -2123   1741  -3340  -1188   1136  -3052   1663  -1278  -1574  -1370  -1035  -1903  -1577     76   1340  -6655  -1070   806
     -   -149   -500    233     43   -381    399    106   -626    210   -466   -720    275    394     45     96    359    117   -369   -294   -249 
     -     -3 -13984  -8791   -894  -1115  -1731   -517      *      * 
   208   -397   -265   2340    -81  -2618   -640    784  -2751   -744  -2327  -1817    452    578     70   -416    874   -100   -741  -7592  -6909   807
     -   -145   -501    236     44   -382    397    111   -624    209   -465   -722    274    395     44     94    359    116   -371   -296   -251 
     -    -15  -6628 -15022  -1285   -762   -219  -2825      *      * 
   209   -581   1540    -79   -313    279   -458   1150   -207   -223   -906   1072    149     11    325    -37   -516   -194   -390   1979    631   812
     -      *      *      *      *      *      *      *      *      *      *      *      *      *      *      *      *      *      *      *      * 
     -      *      *      *      *      *      *      *      *      0 
//
