# Supplementary material for: Phylogenomics reveals subfamilies of fungal nonribosomal peptide synthetases and their evolutionary relationships
Source: BMC Evol Biol. 2010 Jan 26;10:26. doi: 10.1186/1471-2148-10-26 (PMC2823734; doi:10.1186/1471-2148-10-26)
Supplement: Additional file 4 — Profile HMMs for fungal-specific NRPS A, T, and C domains. Zipped text file (file name extension .hmm to be used with the program package HMMER (http://hmmer.janelia.org). See Additional file 15 for detailed description. [file 1471-2148-10-26-S4.ZIP › FungalTHIOL.hmm]

HMMER2.0  [2.2g]
NAME  ALLGENOME_808_FASTAplusFKP_THIOLMUSCLE2
LENG  86
ALPH  Amino
RF    no
CS    no
MAP   yes
COM   hmmbuild FungalTHIOL.hmm ALLGENOME_808_FASTAplusFKP_THIOLMUSCLE2.afa
COM   hmmcalibrate FungalTHIOL.hmm
NSEQ  536
DATE  Mon Jun  8 15:05:32 2009
CKSUM 5503
XT      -8455     -4  -1000  -1000  -8455     -4  -8455     -4 
NULT      -4  -8455
NULE     595  -1558     85    338   -294    453  -1158    197    249    902  -1085   -142    -21   -313     45    531    201    384  -1998   -644 
EVD   -38.938965   0.263003
HMM        A      C      D      E      F      G      H      I      K      L      M      N      P      Q      R      S      T      V      W      Y    
         m->m   m->i   m->d   i->m   i->i   d->m   d->d   b->m   m->e
           -4      *  -8492
     1     26  -2674    515    871  -2057  -1940   -272   -431   1121   -492   -600  -1122  -1964   1018   1388    436   -344  -1351  -1473  -2416     6
     -   -149   -500    233     43   -381    399    106   -626    210   -466   -720    275    394     45     96    359    117   -369   -294   -249 
     -      0 -13657 -14699   -894  -1115   -701  -1378     -4      * 
     2    658   -484   -920    345  -3686  -2106  -1074    237   1521   -570   -465  -1680  -6701    628   1196  -1188    871    165  -1482  -3360     7
     -   -149   -500    233     43   -381    399    106   -626    210   -466   -720    275    394     45     96    359    117   -369   -294   -249 
     -      0 -13657 -14699   -894  -1115   -701  -1378      *      * 
     3  -2867  -5893  -8438  -3483   -681  -4542  -6542   2111  -7413   2355   1185  -7302  -7697  -7040  -7218  -5487  -3426   1354  -6399  -6056     8
     -   -149   -500    233     43   -381    399    106   -626    210   -466   -720    275    394     45     96    359    117   -369   -294   -249 
     -      0 -13657 -14699   -894  -1115   -701  -1378      *      * 
     4    970   1806  -3973  -2369  -2940  -3092    915   -759   -728    -97  -3207  -5969  -7085   2242   2257   -823  -1078   -554  -1080  -2585     9
     -   -149   -500    233     43   -381    399    106   -626    210   -466   -720    275    394     45     96    359    117   -369   -294   -249 
     -      0 -13657 -14699   -894  -1115   -701  -1378      *      * 
     5    478  -2810    830   1357  -7411   -320   -226  -3030    617  -1927  -3514     72  -6684   1681    887    694   -802  -2190  -7274  -6591    10
     -   -149   -500    235     43   -381    398    105   -626    210   -464   -721    275    394     45     96    359    117   -369   -295   -249 
     -    -15  -8818  -6969   -983  -1018   -701  -1378      *      * 
     6    905   -110  -8132   -322  -3261  -1813  -1130   2053  -1416   1609   -356  -3776  -3938  -1958  -2934  -2382   -717    844  -2464  -3567    13
     -   -149   -500    233     43   -381    399    106   -626    210   -466   -720    275    394     45     96    359    117   -369   -294   -249 
     -      0 -13645 -14687   -894  -1115  -1260   -780      *      * 
     7  -1934    841  -4643  -4693    819  -7463  -2912    739  -7220    353   -304  -7109  -7513  -6842  -7019  -6547  -3526    481   5362   -510    14
     -   -149   -500    233     43   -381    399    106   -626    210   -466   -720    275    394     45     96    359    117   -369   -294   -249 
     -      0 -13649 -14691   -894  -1115  -1923   -442      *      * 
     8   2402    934  -3686    251  -2381  -1017  -2009  -2528   -797  -1461  -3145  -5291  -3273   -493   -249   1654  -1591  -1389  -7163  -1492    15
     -   -149   -500    233     43   -381    399    106   -626    210   -466   -720    275    394     45     96    359    117   -369   -294   -249 
     -      0 -13649 -14691   -894  -1115  -1923   -442      *      * 
     9     42  -7083   1145   1355  -2062  -2257    544  -2729    880  -2195  -6172    110  -4019   1391    923    414    238  -1227  -7266  -6583    16
     -   -149   -500    233     43   -381    399    106   -626    210   -466   -720    275    394     45     96    359    117   -369   -294   -249 
     -      0 -13649 -14691   -894  -1115  -1923   -442      *      * 
    10   -120   -342  -4149  -3125   -111  -3786   -775   1154  -3380    727    244  -2922  -7501  -2228  -1305  -1293   -544   2711  -2204  -5863    17
     -   -149   -500    233     43   -381    399    106   -626    210   -466   -720    275    394     45     96    359    117   -369   -294   -249 
     -      0 -13649 -14691   -894  -1115  -1923   -442      *      * 
    11   -714   -191  -4151  -7624   -472  -3142  -6334   -106  -3487   2941  -1470  -7108  -2493  -3176  -7019   -935  -1344   -860  -6199  -3173    18
     -   -147   -504    237     44   -385    397    116   -631    209   -466   -725    278    398     45     96    358    117   -369   -299   -254 
     -   -111  -5192  -4419  -1737   -514   -905  -1101      *      * 
    12  -1038   -399    214  -1190  -4075   2221    104  -7091    455  -7035  -3043   1875    109    714    -82    109  -2121  -4645  -7202  -3873    23
     -   -151   -502    238     41   -378    398    104   -628    210   -466   -722    277    393     46     96    359    119   -366   -296   -251 
     -   -261  -4584  -3015    -13  -6767  -3460   -137      *      * 
    13  -1283   -948  -3198  -7317  -2002  -2605  -1183   1956  -1633   1653    986  -3021  -2906  -2107   -163  -2320   -101   1628  -5956  -3298    25
     -   -150   -501    232     42   -378    399    105   -627    211   -467   -721    274    395     44     97    359    124   -371   -295   -250 
     -  -8561  -6258    -23  -1344   -722  -4927    -48      *      * 
    14  -1056  -1823  -1464  -1512  -3436  -1828  -1926  -3186  -1831  -3340  -2514   2005   3120  -1655  -2165  -1184   1557  -2449  -3555  -3081    29
     -   -149   -500    232     45   -381    398    105   -627    210   -467   -721    275    393     48     95    362    119   -370   -295   -250 
     -  -2873   -216  -8750    -37  -5306  -7599     -7      *      * 
    15  -1166  -2319  -1191   -581  -2669    492   -676  -2314   1489  -2313  -1479   -816   1216   -254   2081  -1096  -1086    776  -2498  -1971    31
     -   -149   -500    233     43   -381    399    106   -626    210   -466   -720    275    394     45     96    359    117   -369   -294   -249 
     -     -9  -7922  -8964   -894  -1115  -7496     -8      *      * 
    16  -1060  -1639    908   -939   1407    548  -1019  -1370   -916    368   -889  -1117  -2316   -795  -1305   1922  -1035  -1181  -2040  -1533    32
     -   -149   -500    233     43   -381    399    106   -626    210   -466   -720    275    394     45     96    359    117   -369   -294   -249 
     -     -8  -8133  -9175   -894  -1115  -5206    -40      *      * 
    17   -538   1429  -3810   -404  -1616  -3288  -2144   1864  -2856    467   -857    -97  -3342  -2537  -2766    582   1520    871  -2109  -1759    33
     -   -149   -500    233     43   -381    399    106   -626    210   -466   -720    275    394     45     96    359    117   -369   -294   -249 
     -    -81  -9209  -4242   -894  -1115  -4277    -76      *      * 
    18   -392  -3837    105    589  -4158  -1153  -1997  -3909    574   -828  -2926    767   1786    591   -506    893     36   -875  -4021   -137    34
     -   -149   -500    233     43   -381    399    106   -626    210   -466   -720    275    394     45     96    359    117   -369   -294   -249 
     -   -364 -10189  -2170   -894  -1115   -619  -1518      *      * 
    19   -831  -6508   1644    574  -6829  -1929    387  -3446   -797  -3711  -2492   -402   2783  -1132   -997    831   -453  -2679  -6691  -6009    35
     -   -132   -504    231     41   -387    394    109   -635    213   -468   -734    276    398     51    100    360    118   -372   -308   -263 
     -   -927  -1300  -3879     -2  -9508  -1153   -862      *      * 
    20    825   -523   -264    453  -3599   -989   -423   -755   -726  -1518   -857   -692   2250    312   -683    583   -262   -593  -6894  -1736    37
     -   -149   -500    233     43   -381    399    106   -626    210   -466   -720    275    394     45     96    359    117   -369   -294   -249 
     -  -6762 -13277    -14   -894  -1115  -5598    -30      *      * 
    21   -312   -845  -1403  -1086  -1570   1478  -1013  -1175   -988   1069   -745   -966  -1769   -865  -1246   1646   -502   -859  -1916  -1487    38
     -   -149   -500    232     42   -381    399    105   -627    211   -465   -712    275    393     45     98    359    117   -368   -295   -250 
     -  -2111   -387  -7989   -994  -1006  -7659     -7      *      * 
    22   -789  -2248   1587   1523  -2517  -1534   -362  -2266    -57    546  -1367   -165  -1742   1890   -594   -644   -748  -1846  -2442  -1734    41
     -   -149   -500    232     42   -381    398    110   -627    210   -461   -721    277    393     45     95    359    117   -367   -295   -250 
     -  -2436   -700  -2324   -994  -1006  -8628     -4      *      * 
    23   1255  -1026   -995   -488   1912  -1600   -417   -727   1554   -970   -293   -615  -1753   -216   -485   -647   -471   -555  -1356   -813    44
     -   -149   -500    233     43   -381    399    106   -626    210   -466   -720    275    394     45     96    359    117   -369   -294   -249 
     -   -424  -6956  -2019   -894  -1115  -2074   -391      *      * 
    24    956  -5085    252    168  -1778   -627   -862    712   -392   -873  -1373  -1082   1180    406   -572   -408   -790   1026  -5275  -1832    45
     -   -149   -500    233     43   -381    399    106   -626    210   -466   -720    275    394     45     96    359    117   -369   -294   -249 
     -     -1 -11603 -12645   -894  -1115   -172  -3157      *      * 
    25   -311  -3389   1959   1784  -7287   -515    282  -7038   -365  -2993  -2220   -150   -858    536  -1086    952    297  -2296  -7149  -6466    46
     -   -150   -501    232     44   -381    399    105   -627    209   -465   -721    277    393     47     95    360    116   -368   -295   -246 
     -  -7655  -6629    -22   -995  -1005  -5134    -42      *      * 
    26   -710  -1804   -750   -170  -2042  -1717   -338  -1692   1236    337   -941   -426  -1801     66   1413    886   1115  -1386  -2036  -1479    49
     -   -149   -500    233     43   -381    399    106   -626    210   -466   -720    275    394     45     96    359    117   -369   -294   -249 
     -   -282  -7481  -2538   -894  -1115  -5088    -43      *      * 
    27   1629  -2487  -1479    104  -2676   -804  -1167  -2333   -833   -640  -1630    316   1379   -777  -1303    702    233    392  -2777  -2196    50
     -   -149   -502    233     41   -378    398    104   -628    210   -466   -715    274    392     46    100    361    117   -369   -296   -246 
     -  -4107    -88  -9985    -15  -6624   -426  -1966      *      * 
    28    388   -850    997    228  -1827  -1915   -290  -2662   -200  -2073   -469   -807  -1954    651    242   1941    935  -2296  -6874  -6191    52
     -   -142   -487    233     43   -385    389    107   -623    211   -470   -734    269    395     56    105    360    110   -360   -279   -255 
     -   -234  -2742 -14292  -1211   -816     -9  -7315      *      * 
    29   -577   1536    -78   -307    276   -459   1148   -210   -217   -907   1068    150      9    328    -35   -512   -192   -391   1974    628    61
     -   -149   -500    233     43   -381    399    106   -626    210   -466   -720    275    394     45     96    359    117   -369   -294   -249 
     -    -41 -13660  -5171   -894  -1115   -701  -1378      *      * 
    30  -2468  -1007  -8232  -7596    270  -7434  -6305   3321  -4295    154   -429  -3767  -3243  -6813  -4218  -4305  -3940   1640  -6170  -2010    62
     -   -149   -501    232     47   -382    397    116   -628    209   -460   -722    274    392     44     94    358    118   -368   -296   -251 
     -    -98  -6665  -4166  -1561   -597  -1124   -886      *      * 
    31   -756  -1211    593  -1130  -4716   2215    710  -3373    122  -2906  -2913    217    -44   -384   -114   1158   -192  -6613  -2289  -3204    66
     -   -150   -502    233     46   -375    398    111   -624    211   -468   -723    273    393     46     94    358    117   -365   -297   -252 
     -    -38  -5984  -6570  -1569   -593   -390  -2077      *      * 
    32    155   -889  -1762  -1758  -1983  -2249  -1111    -66     57    998    756  -2832   1799  -1881   1590   -767   -641   -279  -6989   -905    70
     -   -149   -500    233     43   -381    399    106   -626    210   -466   -720    275    394     45     96    359    117   -369   -294   -249 
     -      0 -13622 -14665   -894  -1115  -2058   -396      *      * 
    33  -1988  -2520   2573    619  -2514   -936    789  -4261  -1271  -2211  -1715   1381  -3280    171   -590   1017    -71  -4689    162  -1911    71
     -   -148   -501    231     44   -378    398    104   -628    209   -467   -722    274    398     44     94    358    118   -363   -296   -246 
     -    -40  -7003  -5686  -1936   -437   -706  -1370      *      * 
    34  -1058  -1791   2762   -592  -1398  -2208    144  -2880   -942  -2872  -1509   -342  -3882    475   -350    839   1319  -1041  -7236  -3728    77
     -   -151   -504    228     40   -377    394    105   -627    207   -467   -718    273    389     43     99    367    128   -362   -299   -250 
     -   -145  -3432  -8468     -6  -7940   -534  -1693      *      * 
    35  -1437  -7079    980  -2628  -7400  -1458    365  -7151  -1684  -4995  -6168   2197    150  -3236  -1337   2536    248  -3399  -7262  -6579    79
     -   -149   -500    233     43   -381    399    106   -626    210   -466   -720    275    394     45     96    359    117   -369   -294   -249 
     -      0 -13644 -14686   -894  -1115  -1435   -666      *      * 
    36  -3327  -7511 -10272  -9684   4122  -9684  -8539    738  -9370    728  -5408  -9353  -3116  -8688  -9084  -8857  -2781  -2299  -1977  -7726    80
     -   -149   -500    233     43   -381    399    106   -626    210   -466   -720    275    394     45     96    359    117   -369   -294   -249 
     -      0 -13649 -14691   -894  -1115  -2246   -342      *      * 
    37  -1252  -5746  -2478  -4676   3495  -3598  -1101    191  -4698    883   -237  -7089  -2766  -1559  -1631  -1248   -843   -493  -2128   1146    81
     -   -149   -500    233     43   -381    399    106   -626    210   -466   -720    275    394     45     96    359    117   -369   -294   -249 
     -      0 -13649 -14691   -894  -1115  -2246   -342      *      * 
    38    172  -7083   1242    955  -7404   -568   1595  -4173  -1393  -1953  -2181   -524  -6676   1405   1359   1312   -953  -2775  -7266  -1983    82
     -   -149   -500    233     43   -381    399    106   -626    210   -466   -720    275    394     45     96    359    117   -369   -294   -249 
     -     -4 -13649  -8567   -894  -1115   -583  -1589      *      * 
    39   -690   -820  -8265  -7629  -1605  -3640   -758   1109  -7223   2659    438  -1858  -7516  -1243  -1912  -1271  -5860    161  -1326  -1341    83
     -   -149   -500    233     43   -381    399    106   -626    210   -466   -720    275    394     45     96    359    117   -369   -294   -249 
     -      0 -13653 -14695   -894  -1115  -1851   -468      *      * 
    40  -3510  -2481  -4255 -10261 -10001   3832  -9313  -4187  -9997 -10089  -9110  -4398  -8358  -9408  -9606  -4310  -4068  -8486 -10221 -10209    84
     -   -149   -500    233     43   -381    399    106   -626    210   -466   -720    275    394     45     96    359    117   -369   -294   -249 
     -    -15 -13653  -6623   -894  -1115  -1851   -468      *      * 
    41  -2868  -1886  -8252  -7616  -1517   3312  -6325    351  -7211    557    165  -7100  -7504  -3569  -3981  -4228  -3965   -808  -6190  -5848    85
     -   -151   -492    231     41   -383    399    109   -618    214   -461   -723    275    391     43     94    361    115   -369   -297   -252 
     -    -12  -7493  -8382  -3036   -188   -353  -2203      *      * 
    42  -5626  -6196   3770  -2796  -6918  -4472   2387  -6889  -4876  -6985  -5831    638  -6451  -2512  -5336  -1406   -778  -6570  -6029  -6244   104
     -   -149   -500    233     43   -381    399    106   -626    210   -466   -720    275    394     45     96    359    117   -369   -294   -249 
     -      0 -13652 -14694   -894  -1115  -1934   -438      *      * 
    43  -6210  -6543  -3597  -2872  -6565  -7324  -3423  -2110  -4332  -4007  -2411  -6301  -7471  -2824  -6459   3689  -2227  -3806  -6941  -6511   105
     -   -149   -500    233     43   -381    399    106   -626    210   -466   -720    275    394     45     96    359    117   -369   -294   -249 
     -      0 -13652 -14694   -894  -1115  -1934   -438      *      * 
    44  -5919  -5745  -4466  -7628   -927  -4369  -6337   3138  -7223   1774    389  -4203  -3986  -4175  -4503  -6551  -2810    520  -6203  -3582   106
     -   -149   -500    233     43   -381    399    106   -626    210   -466   -720    275    394     45     96    359    117   -369   -294   -249 
     -      0 -13652 -14694   -894  -1115  -1934   -438      *      * 
    45    604  -1751      1  -2507  -7369   -839  -2102   -819  -1008    787    486  -1952  -3827   -463   -331   1687   1470   -766  -7251  -6575   107
     -   -147   -502    235     43   -383    398    103   -629    208   -457   -723    273    394     46     99    357    115   -372   -297   -240 
     -    -16  -6807  -9127  -2465   -288  -1934   -438      *      * 
    46   3189  -1116  -8262  -7626  -2820  -1643  -6335  -1336  -7220   -426   -430  -7109  -7513  -1568  -7020   -864  -1266    255  -6200  -1880   115
     -   -149   -500    233     43   -381    399    106   -626    210   -466   -720    275    394     45     96    359    117   -369   -294   -249 
     -      0 -13649 -14692   -894  -1115  -1413   -679      *      * 
    47   -666  -5745  -8264  -7628  -2682  -2842  -2770   2411  -7222   -449   3736  -3799  -4238  -1070  -3259  -4769    323   1069  -2442  -5860   116
     -   -149   -500    233     43   -381    399    106   -626    210   -466   -720    275    394     45     96    359    117   -369   -294   -249 
     -      0 -13652 -14694   -894  -1115  -1934   -438      *      * 
    48   -736  -1542  -1265   -163  -3278  -2318    936  -2769   1977  -1947   -972  -1398  -3913   2163   2234   -638  -1197  -3540  -2034  -2084   117
     -   -149   -500    233     43   -381    399    106   -626    210   -466   -720    275    394     45     96    359    117   -369   -294   -249 
     -      0 -13652 -14694   -894  -1115  -1934   -438      *      * 
    49  -1500  -1086  -4019  -7796    848  -7640  -6522    308  -7397   2635   1077  -4212  -3937  -7019  -7200  -6729  -6012   1447  -6376  -6036   118
     -   -149   -500    233     43   -381    399    106   -626    210   -466   -720    275    394     45     96    359    117   -369   -294   -249 
     -      0 -13652 -14694   -894  -1115  -1934   -438      *      * 
    50   1555   -487  -3219  -7024  -2250  -2335  -1120     -4  -2531   -935    -15  -3868  -3106   -130    311    911  -1245   2282  -6274  -5914   119
     -   -149   -500    233     43   -381    399    106   -626    210   -466   -720    275    394     45     96    359    117   -369   -294   -249 
     -      0 -13652 -14694   -894  -1115  -1934   -438      *      * 
    51   1578  -7075  -2288  -1998     80   -123  -1072  -3128   -684  -2731  -2058   -450  -3035   -720    859   2086    190  -1680   -250  -2076   120
     -   -149   -500    233     43   -381    399    106   -626    210   -466   -720    275    394     45     96    359    117   -369   -294   -249 
     -     -3 -13652  -8819   -894  -1115  -1934   -438      *      * 
    52   1099  -1280  -1334    380  -1335  -3722     32   -720    677    497    936  -1550  -6706    849   1611   -612  -2799  -1742   1899  -1804   121
     -   -149   -500    233     43   -381    399    106   -626    210   -466   -720    275    394     45     96    359    117   -369   -294   -249 
     -      0 -13649 -14691   -894  -1115   -207  -2906      *      * 
    53   -577   1536    -78   -307    276   -459   1148   -210   -217   -907   1068    150      9    328    -35   -512   -192   -391   1974    628   122
     -   -149   -500    233     43   -381    399    106   -626    210   -466   -720    275    394     45     96    359    117   -369   -294   -249 
     -    -11 -13660  -7028   -894  -1115   -701  -1378      *      * 
    54   1857   2862  -8263  -7627   -294  -4768  -6336   1164  -7222   1853   -877  -7111  -7515  -6845  -7022  -1470  -2350   -520  -2230  -5859   123
     -   -147   -500    233     43   -381    399    106   -626    210   -466   -720    275    394     45     96    359    117   -369   -294   -249 
     -  -6992  -8682    -15   -181  -3086  -2224   -347      *      * 
    55   -889  -2149   -443   1661  -2577  -1655   -312  -2251    367  -2179  -1348   -340  -1817    110   2601    196   -822  -1863  -2298  -1747   125
     -   -149   -500    233     43   -381    399    106   -626    210   -466   -720    275    394     45     96    359    117   -369   -294   -249 
     -   -395  -7052  -2109   -894  -1115  -4673    -58      *      * 
    56  -1703  -1793  -2952  -2371   1000   -161  -1886     68  -2160    140   1260    306  -3152     18    312   2106  -1644  -1225  -2223    487   126
     -   -149   -500    233     43   -381    399    106   -626    210   -466   -720    275    394     45     96    359    117   -369   -294   -249 
     -     -4  -9166 -10208   -894  -1115    -22  -6030      *      * 
    57  -1724  -7075  -3579  -1833  -3927  -2208   -362  -1937   1174  -1835  -6164   -206  -2522    405   3460   -628  -2093  -6697  -2490  -1352   127
     -   -148   -489    232     44   -382    397    104   -627    215   -467   -712    274    393     46     99    358    116   -371   -296   -251 
     -  -1877  -5296   -510    -21  -6127  -2781   -227      *      * 
    58    -83  -5380    108   1044  -1933  -4881  -1648  -3283   2039  -1187  -1360    262  -4975   1480   1120    417  -1170  -1965  -5564  -4881   129
     -   -149   -500    233     43   -381    399    106   -626    210   -466   -720    275    394     45     96    359    117   -369   -294   -249 
     -    -48 -11893  -4931   -894  -1115    -22  -6065      *      * 
    59    640  -7067    122   1175  -3350  -2228   -614  -1915   1149  -1456  -1959   -900  -3405   1480   1399    403     93  -1724   -805  -6567   130
     -   -149   -500    233     43   -381    399    106   -626    210   -466   -720    275    394     45     96    359    117   -369   -294   -249 
     -    -12 -13633  -6980   -894  -1115   -908  -1098      *      * 
    60    578  -2545   -917    642   1386  -2852   1224  -1354   -419    350    580   -679  -6699   1161    636     87  -1607   -564   -836   -515   131
     -   -143   -503    232     42   -384    397    114   -626    209   -465   -724    272    393     42     98    357    123   -365   -298   -253 
     -  -5147  -5990    -65  -2064   -394  -3059   -184      *      * 
    61    -49  -2629  -1594     61  -2808  -2603  -1283  -2467   -945    925   1175   1057   1377    802  -1417   -310    853  -2173  -2904    719   137
     -   -149   -500    233     43   -381    399    106   -626    210   -466   -720    275    394     45     96    359    117   -369   -294   -249 
     -   -198  -9129  -2986   -894  -1115    -53  -4786      *      * 
    62  -1799  -7038   -135  -1223  -3383   3399   -874  -7110  -1614  -6103  -6127    329  -3123   -956  -3759   -705  -4315  -3639  -7221  -3309   138
     -   -149   -500    233     43   -381    399    106   -626    210   -466   -720    275    394     45     96    359    117   -369   -294   -249 
     -  -5795 -13603    -26   -894  -1115  -3336   -150      *      * 
    63  -1035  -1825  -1846  -1565  -3188   1523   1850  -2910  -1568  -3050  -2199  -1532  -2448  -1454  -1936   1859   2189  -2280  -3308  -2826   139
     -   -149   -500    233     43   -381    399    106   -626    210   -466   -720    275    394     45     96    359    117   -369   -294   -249 
     -     -9  -7954  -8996   -894  -1115    -29  -5652      *      * 
    64  -1223   -550  -8245  -4680   1327  -3696   -345   2252  -2269   1259    487  -3982  -7498  -3184  -1582  -4247   -975   1265   -782   1007   140
     -   -149   -501    231     44   -382    399    113   -623    209   -468   -722    274    394     44     94    361    120   -366   -296   -251 
     -    -61  -4903  -6996    -16  -6503   -589  -1577      *      * 
    65    -62  -2712    604    412  -3997   -433    472  -1233    565  -1691  -1718    685   -510    552    673   1035    385   -551  -7257  -1505   142
     -   -146   -501    234     42   -382    399    110   -620    209   -467   -722    274    393     44     95    361    116   -371   -296   -251 
     -  -3836  -8434   -109  -3007   -192  -1846   -470      *      * 
    66   -186  -3605    256   -365  -3926  -1058    371  -3677   -228  -1366  -2694   1469    802   2142    787    -12    785  -3227  -3788  -3106   152
     -   -149   -500    233     43   -381    399    106   -626    210   -466   -720    275    394     45     96    359    117   -369   -294   -249 
     -     -2  -9910 -10952   -894  -1115    -10  -7120      *      * 
    67   -629   -778  -8265  -7628  -1183  -4481  -2415   1972  -7223   2146   -128  -3746  -1281  -3619  -7023  -4526  -2987   1717  -6203  -3455   153
     -   -149   -500    233     43   -381    399    106   -626    210   -466   -720    275    394     45     96    359    117   -369   -294   -249 
     -      0 -13653 -14695   -894  -1115  -1877   -459      *      * 
    68   -520  -7086   -953  -1956  -3134  -1086  -1104  -4087   -883  -3842  -3311   -463   1528  -1039     78   2136   2050  -3821  -7269  -3702   154
     -   -149   -500    233     43   -381    399    106   -626    210   -466   -720    275    394     45     96    359    117   -369   -294   -249 
     -      0 -13653 -14695   -894  -1115  -1877   -459      *      * 
    69      5  -5745  -4210  -7627   -831  -4711  -2352    738  -7222    511    730  -3194   -208  -3619  -4128  -1110   -943   2915  -6203  -1312   155
     -   -149   -500    233     43   -381    399    106   -626    210   -466   -720    275    394     45     96    359    117   -369   -294   -249 
     -      0 -13653 -14695   -894  -1115  -1877   -459      *      * 
    70   1587  -1702  -1318   -555  -1409     14   -319  -1808    453   -673   -836   -418  -1184    636    759   1101   -303  -1673  -7266  -2950   156
     -   -149   -500    233     43   -381    399    106   -626    210   -466   -720    275    394     45     96    359    117   -369   -294   -249 
     -     -7 -13653  -7790   -894  -1115  -1877   -459      *      * 
    71   -961  -7080   3047    669  -7401  -2197    -86  -1649    255  -1474  -1484   -264  -3137    652  -1171  -1071    165  -1453  -7263  -3783   157
     -   -149   -500    233     43   -381    399    106   -626    210   -466   -720    275    394     45     96    359    117   -369   -294   -249 
     -      0 -13646 -14688   -894  -1115   -971  -1029      *      * 
    72  -3408  -1517  -8286  -7651  -2238  -7490  -3390   2960  -7247   1170    544  -7136  -7539  -6870  -3959  -4222  -2563   2027  -6228  -5885   158
     -   -149   -500    233     43   -381    399    106   -626    210   -466   -720    275    394     45     96    359    117   -369   -294   -249 
     -     -3 -13653  -8832   -894  -1115  -1877   -459      *      * 
    73  -1702  -5743  -8258  -4200   3195  -4632  -6334     49  -3341   1954   1756  -4243  -3944  -3777  -2607  -2970  -4416  -1379  -6200    160   159
     -   -149   -500    233     43   -381    399    106   -626    210   -466   -720    275    394     45     96    359    117   -369   -294   -249 
     -      0 -13649 -14692   -894  -1115  -2180   -360      *      * 
    74   -286  -3170    709    558  -3800   -267    372  -4342    876  -1825  -1764     86  -4014   1913   1768    315   -501  -2309  -7267  -6584   160
     -   -149   -500    233     43   -381    399    106   -626    210   -466   -720    275    394     45     96    359    117   -369   -294   -249 
     -     -5 -13649  -8351   -894  -1115  -2180   -360      *      * 
    75    575   1670    357  -1525   -941   -238   2717  -4433  -1007  -1259  -1680   1617  -3210   -570  -1221   1030   -620  -2911  -2632    626   161
     -   -151   -502    231     41   -382    398    113   -628    214   -468   -722    274    392     46    102    361    120   -371   -296   -251 
     -    -54  -5338  -6381   -558  -1640   -432  -1950      *      * 
    76   -404  -7074  -1054  -1603  -7395  -1160   -395  -4021    546  -3248   -969  -1295   3101    209    349    742   -229  -2703  -7257  -3476   164
     -   -149   -500    233     43   -381    399    106   -626    210   -466   -720    275    394     45     96    359    117   -369   -294   -249 
     -     -4 -13640  -8549   -894  -1115   -332  -2282      *      * 
    77  -2703    -30  -3782  -2860  -7313  -3275  -3196  -1345   -399  -2957  -2467  -1184  -4396  -1830    825   1575   2935    311  -7223  -2764   165
     -   -150   -501    232     42   -372    397    104   -628    209   -465   -714    274    392     44     95    361    124   -371   -296   -251 
     -    -39  -5232 -14695    -20  -6200   -789  -1247      *      * 
    78  -1955     62  -8271  -7635    -68  -3223  -6344   2264  -7230   2321  -2037  -7119  -1422  -6853  -7030  -3476  -3435   1035  -6209  -3674   167
     -   -149   -500    233     43   -381    399    106   -626    210   -466   -720    275    394     45     96    359    117   -369   -294   -249 
     -      0 -13657 -14699   -894  -1115  -1312   -743      *      * 
    79   1294   -303  -1246    605   -806    203  -1084  -1860   -593  -1572  -1440   -948  -3486    834   1259   1270   -658  -1128  -1293  -2480   168
     -   -149   -500    233     43   -381    399    106   -626    210   -466   -720    275    394     45     96    359    117   -369   -294   -249 
     -      0 -13657 -14699   -894  -1115  -1312   -743      *      * 
    80    878  -7091   2187   1216  -7412    307   -153  -7163    143  -3218  -1169   -395  -3966   1008     -8    282  -1720  -3531  -7274  -6591   169
     -   -149   -500    233     43   -381    399    106   -626    210   -466   -720    275    394     45     96    359    117   -369   -294   -249 
     -      0 -13657 -14699   -894  -1115  -1312   -743      *      * 
    81  -2551  -2198  -8270  -7634   -460  -7472   -686   1071  -4203   2309   3350  -7118  -7522   -100  -7029  -6557  -3174    -16  -6208  -4131   170
     -   -149   -500    233     43   -381    399    106   -626    210   -466   -720    275    394     45     96    359    117   -369   -294   -249 
     -      0 -13657 -14699   -894  -1115  -1312   -743      *      * 
    82   3046   1230  -8240  -3559  -3727  -1667  -1939   -913  -4395  -1091  -1022  -7103  -7517  -1795  -3282     93   -762    295  -6210  -3490   171
     -   -149   -500    233     43   -381    399    106   -626    210   -466   -720    275    394     45     96    359    117   -369   -294   -249 
     -      0 -13657 -14699   -894  -1115  -1312   -743      *      * 
    83   1237  -7090     72    748  -3023   -870   -471  -3334    653   -443  -3335    -17  -1874    831   1118    222    170   -808  -2192  -6591   172
     -   -149   -500    233     43   -381    399    106   -626    210   -466   -720    275    394     45     96    359    117   -369   -294   -249 
     -      0 -13657 -14699   -894  -1115  -1312   -743      *      * 
    84    633   1346  -2378   -574   -448  -3210   1246    254    208    578    946   -953  -4420   -220    610   -188    101    474   -788  -1316   173
     -   -149   -500    233     43   -381    399    106   -626    210   -466   -720    275    394     45     96    359    117   -369   -294   -249 
     -     -7 -13657  -7671   -894  -1115  -1312   -743      *      * 
    85   1598    752  -8258  -3714  -1456  -3837  -2167   1750  -3517   1123    672  -7108  -2977  -3885  -2314  -1516   -869   1594  -6200  -5858   174
     -   -149   -500    233     43   -381    399    106   -626    210   -466   -720    275    394     45     96    359    117   -369   -294   -249 
     -      0 -13650 -14692   -894  -1115   -220  -2823      *      * 
    86   -577   1536    -78   -307    276   -459   1148   -210   -217   -907   1068    150      9    328    -35   -512   -192   -391   1974    628   175
     -      *      *      *      *      *      *      *      *      *      *      *      *      *      *      *      *      *      *      *      * 
     -      *      *      *      *      *      *      *      *      0 
//
