# Supplementary material for: Phylogenomics reveals subfamilies of fungal nonribosomal peptide synthetases and their evolutionary relationships
Source: BMC Evol Biol. 2010 Jan 26;10:26. doi: 10.1186/1471-2148-10-26 (PMC2823734; doi:10.1186/1471-2148-10-26)
Supplement: Additional file 11 — HMMER AMP domain models used as the initial model for NRPS identification. HMMER AMP domain models used as the initial model for NRPS identification. Zipped text files (file name extension .hmm to be used with the program package HMMER http://hmmer.janelia.org. [file 1471-2148-10-26-S11.HMM]

Additional File 11.  Initial AMP domain model

HMMER2.0  [2.2g]
NAME  FKP_AMPMUSCLE
LENG  514
ALPH  Amino
RF    no
CS    no
MAP   yes
COM   hmmbuild FKP.hmm FKP_AMPMUSCLE.afa
COM   hmmcalibrate FKP.hmm
NSEQ  123
DATE  Tue May 16 11:59:00 2006
CKSUM 2415
XT      -8455     -4  -1000  -1000  -8455     -4  -8455     -4 
NULT      -4  -8455
NULE     595  -1558     85    338   -294    453  -1158    197    249    902  -1085   -142    -21   -313     45    531    201    384  -1998   -644 
EVD   -418.843262   0.101690
HMM        A      C      D      E      F      G      H      I      K      L      M      N      P      Q      R      S      T      V      W      Y    
         m->m   m->i   m->d   i->m   i->i   d->m   d->d   b->m   m->e
          -16      *  -6518
     1   -977    277  -2002  -1312  -5045  -4775   4456  -1795  -1789  -2012  -3978   -963   -628    547  -3579     66  -1992    847   -137  -1498     1
     -   -149   -500    233     43   -381    399    106   -626    210   -466   -720    275    394     45     96    359    117   -369   -294   -249 
     -     -1 -11668 -12710   -894  -1115   -701  -1378    -16      * 
     2   -175  -5218   2335   1339  -1962  -1217   2312  -5290  -1009  -2648  -4307  -1844  -4812   1162   -737    264   -628  -1254   -427  -1567     2
     -   -149   -500    233     43   -381    399    106   -626    210   -466   -720    275    394     45     96    359    117   -369   -294   -249 
     -     -1 -11721 -12763   -894  -1115   -701  -1378      *      * 
     3    130  -3950  -2450  -1555  -3917  -2516  -4301    452   -928   2097   1508  -4888  -5525  -1854    -30  -1650  -1328   1108    681   -551     3
     -   -149   -500    233     43   -381    399    106   -626    210   -466   -720    275    394     45     96    359    117   -369   -294   -249 
     -    -18 -11721  -6401   -894  -1115   -701  -1378      *      * 
     4  -3062  -4639  -7298  -6722   3589  -6609  -5480   2341  -6368   -152  -3680  -6243  -6588  -5980  -6189  -2785  -4853    286  -5213   -314     4
     -   -149   -500    233     43   -381    399    106   -626    210   -466   -720    275    394     45     96    359    117   -369   -294   -249 
     -     -1 -11704 -12746   -894  -1115  -1508   -625      *      * 
     5   -270   -164    415   2386  -2240  -2600   1315  -2846   -796  -2294  -4291  -1633  -2042   1735    603    159   -531  -4824  -5385   -614     5
     -   -149   -500    233     43   -381    399    106   -626    210   -466   -720    275    394     45     96    359    117   -369   -294   -249 
     -    -15 -11704  -6637   -894  -1115  -1508   -625      *      * 
     6   -587  -5189    848   1942  -2361  -2584   -903  -2389   1530  -2360  -4278     -6  -4783   1846   1251  -1778  -1403  -4811  -5372   -849     6
     -   -149   -500    234     43   -381    399    106   -626    210   -466   -720    275    394     45     96    359    117   -369   -294   -249 
     -    -43  -7143  -5489   -228  -2774   -255  -2627      *      * 
     7  -1392   -620  -3670   -340   -953  -4744   1245   -351    109  -4994   -980  -2172  -2132   3306    624   -528    -55   -754   2042  -1526     8
     -   -149   -500    233     43   -381    399    106   -626    210   -466   -720    275    394     45     96    359    117   -369   -294   -249 
     -     -1 -11689 -12731   -894  -1115  -1956   -430      *      * 
     8   2730   1977  -6890  -6302  -4365  -6067  -5100  -1855  -5927  -2622  -1151  -5779  -6141  -5569  -5748  -1026   -494   2215  -4955  -4605     9
     -   -149   -500    233     43   -381    399    106   -626    210   -466   -720    275    394     45     96    359    117   -369   -294   -249 
     -     -1 -11689 -12731   -894  -1115  -1956   -430      *      * 
     9   1263  -1422    120    318   -666  -4747   -273   -209   1035   -153   -431  -3419  -4838   1450    929      6  -2222   -481  -5237  -1635    10
     -   -149   -500    233     43   -381    399    106   -626    210   -466   -720    275    394     45     96    359    117   -369   -294   -249 
     -     -1 -11689 -12731   -894  -1115   -875  -1137      *      * 
    10   1130    -97  -1839   -119  -5496  -4710  -3369    -18     40     36  -1526   -263  -2715   1326   1231    579    905   -936  -5373  -4695    11
     -   -149   -500    233     43   -381    399    106   -626    210   -466   -720    275    394     45     96    359    117   -369   -294   -249 
     -     -1 -11705 -12747   -894  -1115  -1467   -648      *      * 
    11   -810    599   -711  -1888   -114  -4711   2605  -2823   -848  -5192  -1198   1076  -4804   1974   1854   -602    822  -1066    466  -1450    12
     -   -149   -500    233     43   -381    399    106   -626    210   -466   -720    275    394     45     96    359    117   -369   -294   -249 
     -     -1 -11705 -12747   -894  -1115  -1467   -648      *      * 
    12  -2045   -621  -1918  -1795  -5732  -1120   -884  -5479  -1835  -5440  -4531  -1677   4040  -3149  -3730  -2581  -1933  -5039   -344  -4937    13
     -   -149   -500    233     43   -381    399    106   -626    210   -466   -720    275    394     45     96    359    117   -369   -294   -249 
     -     -1 -11705 -12747   -894  -1115  -1467   -648      *      * 
    13   -825  -5203   2840    566  -5525  -2601   1718  -5275  -1488  -1832  -4293   1377  -1934    475  -1660    404   -632  -2626  -5387  -4704    14
     -   -149   -500    235     43   -381    398    105   -626    210   -466   -715    275    394     45     96    359    118   -369   -295   -250 
     -    -47  -5545  -6520    -88  -4078   -370  -2144      *      * 
    14   2233  -1454   -670  -1431  -1953  -4705    501  -5270   1024  -2112  -4290   -880  -2714   -703    816    965   -254   -934    652  -4703    16
     -   -149   -500    233     43   -381    399    106   -626    210   -466   -720    275    394     45     96    359    117   -369   -294   -249 
     -     -1 -11705 -12748   -894  -1115   -375  -2128      *      * 
    15  -1836  -1208  -2674   -382  -1659  -5357  -1569   1958  -2047    185    656  -1027   1814   -160  -4603  -1180    956   1026  -4482  -4099    17
     -   -149   -500    233     43   -381    399    106   -626    210   -466   -720    275    394     45     96    359    117   -369   -294   -249 
     -     -1 -11721 -12763   -894  -1115   -701  -1378      *      * 
    16   3671  -5328  -8106  -8459  -8072  -5611  -7405  -7900  -8091  -8161  -7180  -6459  -2780  -7508  -7680  -2505  -2120  -6555  -8292  -8287    18
     -   -149   -500    233     43   -381    399    106   -626    210   -466   -720    275    394     45     96    359    117   -369   -294   -249 
     -     -1 -11721 -12763   -894  -1115   -701  -1378      *      * 
    17   -978  -5626  -8795  -8429  -1167  -8625  -8310   2592  -8363    826   -968  -8286  -8229  -8001  -8370  -7993  -6119   2677  -7375  -7145    19
     -   -150   -501    232     42   -381    399    111   -627    214   -467   -721    275    393     44     98    358    116   -367   -295   -250 
     -   -110  -4174  -5778   -291  -2451   -701  -1378      *      * 
    18   -381   3172   1600   1088  -5408  -4716   -352    314   -686  -2428  -4218  -1607  -4808   -488  -1597   -963   -122   1167   -877    333    22
     -   -149   -500    233     43   -381    399    106   -626    210   -466   -720    275    394     45     96    359    117   -369   -294   -249 
     -     -1 -11695 -12737   -894  -1115   -757  -1293      *      * 
    19   1957    504   1624  -5335   1588    623   -461  -1169  -5014  -2811  -3101  -5010  -5558  -1361  -4955   1186  -3945  -1997  -4351   -354    23
     -   -149   -500    233     43   -381    399    106   -626    210   -466   -720    275    394     45     96    359    117   -369   -294   -249 
     -     -1 -11710 -12752   -894  -1115   -429  -1960      *      * 
    20    -93  -5169   -812   -806   -718    115    972  -2367   -863  -2072  -4264  -3378   -443   -269   -605    -10  -1028  -1527   5002   -639    24
     -   -149   -500    233     43   -381    399    106   -626    210   -466   -720    275    394     45     96    359    117   -369   -294   -249 
     -    -15 -11721  -6607   -894  -1115   -701  -1378      *      * 
    21  -2298  -5204   3233    156   -578   -189    542  -5275   -974  -2540  -1653   -843  -4798   -408  -1576    705   -831  -2283  -5387  -4705    25
     -   -156   -504    248     45   -392    397    101   -627    216   -469   -697    275    394     50     91    369    113   -373   -310   -265 
     -   -250  -2651 -12748  -2879   -211   -383  -2099      *      * 
    22   -560  -5218   -598   -711  -5539   2744  -3378  -1763   -605  -3503  -4307  -1398  -1405     88    570    477    618  -4840  -5402  -4719    39
     -   -149   -500    233     43   -381    399    106   -626    210   -466   -720    275    394     45     96    359    117   -369   -294   -249 
     -     -1 -11721 -12763   -894  -1115   -701  -1378      *      * 
    23   -547    103   -252   1604  -2518  -1598  -3377  -1875    712  -5234  -4307    -39  -4812    107   1023   1427   1150  -1244  -5401  -4719    40
     -   -149   -500    233     43   -381    399    106   -626    210   -466   -720    275    394     45     96    359    117   -369   -294   -249 
     -     -1 -11721 -12763   -894  -1115   -701  -1378      *      * 
    24  -4342   -727  -6688  -6053   1715  -5904  -4768    626  -5654   2160   2605  -5551  -5924  -5246  -5444  -4994  -2074   -227   2486    711    41
     -   -149   -500    233     43   -381    399    106   -626    210   -466   -720    275    394     45     96    359    117   -369   -294   -249 
     -     -1 -11721 -12763   -894  -1115   -701  -1378      *      * 
    25  -4754  -5373  -7499  -7826  -8079  -5629  -7228  -7904  -7640  -8144  -7180  -2768  -2137  -7257  -2902   1811   3635  -6583  -8266  -8220    42
     -   -149   -500    233     43   -381    399    106   -626    210   -466   -720    275    394     45     96    359    117   -369   -294   -249 
     -     -1 -11721 -12763   -894  -1115   -701  -1378      *      * 
    26  -8372  -7280  -8735  -9098   -653  -8618  -4796  -7258  -8653  -6559  -6658  -7224  -8472  -7367  -8011  -7867  -3084  -7414   -106   4893    43
     -   -149   -500    233     43   -381    399    106   -626    210   -466   -720    275    394     45     96    359    117   -369   -294   -249 
     -     -1 -11721 -12763   -894  -1115   -701  -1378      *      * 
    27   1754  -5218   -147    -88  -2003    660   -983  -5290    186  -2495  -1120   -582  -2066    502   1210    477    518  -2939  -5402  -4719    44
     -   -149   -500    233     43   -381    399    106   -626    210   -466   -720    275    394     45     96    359    117   -369   -294   -249 
     -     -1 -11721 -12763   -894  -1115   -701  -1378      *      * 
    28  -2340  -5301    -36   3112  -5621  -4773  -3448  -5373  -1886  -5316  -1034  -1962  -4878   2728  -1939  -1380  -1212  -4923  -5483  -4797    45
     -   -149   -500    233     43   -381    399    106   -626    210   -466   -720    275    394     45     96    359    117   -369   -294   -249 
     -     -1 -11721 -12763   -894  -1115   -701  -1378      *      * 
    29  -7437  -6760  -9803  -9194   -484  -9695  -8211   -531  -9018   3163   1807  -9445  -8489  -7595  -8400  -9143  -7244  -2759  -6547  -6843    46
     -   -149   -500    233     43   -381    399    106   -626    210   -466   -720    275    394     45     96    359    117   -369   -294   -249 
     -     -1 -11721 -12763   -894  -1115   -701  -1378      *      * 
    30   -977  -5223   3202    680  -5544  -1643    841  -2286  -1113  -5239  -4312   1976  -4816  -2922  -2290   -906  -1431  -2920  -5406  -4723    47
     -   -149   -500    233     43   -381    399    106   -626    210   -466   -720    275    394     45     96    359    117   -369   -294   -249 
     -     -1 -11721 -12763   -894  -1115   -701  -1378      *      * 
    31    382  -5218    -24   1278  -5539   -904    944  -2029   -121  -2454  -4307   -262  -4812   1502   1898    676  -1506  -1278  -5401   -717    48
     -   -149   -500    233     43   -381    399    106   -626    210   -466   -720    275    394     45     96    359    117   -369   -294   -249 
     -     -1 -11721 -12763   -894  -1115   -701  -1378      *      * 
    32    949   -650  -5247   -364  -1007  -5360  -1531  -1803    487   1438    942  -4606  -5424   1080   1368  -1766  -1214   -825  -4480    915    49
     -   -149   -500    233     43   -381    399    106   -626    210   -466   -720    275    394     45     96    359    117   -369   -294   -249 
     -     -1 -11721 -12763   -894  -1115   -701  -1378      *      * 
    33   1981  -4688  -7242  -6894  -5310  -1924  -5726  -1279  -6508  -3370  -4538  -5918  -6124  -6106  -2814   2870    126   -526  -5785  -5475    50
     -   -149   -500    233     43   -381    399    106   -626    210   -466   -720    275    394     45     96    359    117   -369   -294   -249 
     -     -1 -11721 -12763   -894  -1115   -701  -1378      *      * 
    34  -2914   -850   1681    389  -5543  -3110  -1393  -2382  -2971  -5239  -4314   2816  -4822  -1494  -3478   1271   1515  -4845   -964  -4727    51
     -   -149   -500    233     43   -381    399    106   -626    210   -466   -720    275    394     45     96    359    117   -369   -294   -249 
     -     -1 -11721 -12763   -894  -1115   -701  -1378      *      * 
    35    525    394  -1347  -3068  -2362   -526    399   -979    914   -554  -4269   -533  -4824   2218   2192   -944   -708  -1746  -5370  -4700    52
     -   -149   -500    233     43   -381    399    106   -626    210   -466   -720    275    394     45     96    359    117   -369   -294   -249 
     -     -1 -11721 -12763   -894  -1115   -701  -1378      *      * 
    36  -3237  -6355  -9285  -8691   -620  -8945  -7666    970  -8455   2831    520  -8647  -8173  -7363  -8001  -8238  -6755   1050    416  -6556    53
     -   -149   -500    233     43   -381    399    106   -626    210   -466   -720    275    394     45     96    359    117   -369   -294   -249 
     -     -1 -11721 -12763   -894  -1115   -701  -1378      *      * 
    37   3535  -5342  -7992  -8264  -8005  -5627  -7281  -7746  -1530  -3748  -7107  -6429  -6436  -7339  -7342    175  -5211  -2780  -8211  -8180    54
     -   -149   -500    233     43   -381    399    106   -626    210   -466   -720    275    394     45     96    359    117   -369   -294   -249 
     -     -1 -11721 -12763   -894  -1115   -701  -1378      *      * 
    38    232    -99  -2614   -775   -165   -863   3430  -1272   -585  -2357  -1028    945  -4840   1009   1479  -1662   -331   -913    421  -2094    55
     -   -149   -500    233     43   -381    399    106   -626    210   -466   -720    275    394     45     96    359    117   -369   -294   -249 
     -     -1 -11721 -12763   -894  -1115   -701  -1378      *      * 
    39   -286  -5164  -1975   -303  -2513  -4735   3564  -1652   -366   -149  -1191  -1718  -4827    522    701  -1164  -3691  -4773   2724   2325    56
     -   -149   -500    233     43   -381    399    106   -626    210   -466   -720    275    394     45     96    359    117   -369   -294   -249 
     -     -1 -11721 -12763   -894  -1115   -701  -1378      *      * 
    40  -7408  -6736  -9784  -9181  -2368  -9675  -8216    982  -9009   3182   -860  -9423  -8486  -7602  -8401  -9121  -7221  -2077  -6558  -6849    57
     -   -149   -500    233     43   -381    399    106   -626    210   -466   -720    275    394     45     96    361    117   -369   -294   -249 
     -    -80  -6467  -4544   -153  -3311   -701  -1378      *      * 
    41   -358   -950  -5238  -2399  -3957  -5313     89   1289  -1664    254   -957  -1961  -5376    750   1869    -14   -172   1644   -169  -4029    59
     -   -148   -501    232     42   -381    398    105   -627    210   -467   -721    275    393     44     95    367    116   -370   -295   -250 
     -   -107  -3812 -12700    -29  -5644   -157  -3281      *      * 
    42   -531   1475    -59   -225    225   -476   1123   -245   -136   -920   1024    170    -25    365    -10   -463   -169   -409   1909    584    61
     -   -149   -500    233     43   -381    399    106   -626    210   -466   -720    275    394     45     96    359    117   -369   -294   -249 
     -    -31 -11721  -5576   -894  -1115   -701  -1378      *      * 
    43    -23  -5190   1173   -159  -5511   -816   1330  -5262    948  -3157  -4279   -340  -2050   1834    946   1243   -668  -1334  -5373  -4690    62
     -   -149   -500    233     43   -381    399    106   -626    210   -466   -720    275    394     45     96    359    117   -369   -294   -249 
     -     -1 -11690 -12733   -894  -1115  -1924   -441      *      * 
    44    708  -5130   -601  -1392  -1212  -2934   1535    377   -197   1067   -460   -388  -4800   1284   1055   -110   -827  -1339  -5330   -714    63
     -   -148   -485    230     40   -378    402    106   -626    213   -465   -723    275    391     42     93    356    116   -369   -297   -228 
     -   -336  -2541  -4790   -453  -1891   -881  -1130      *      * 
    45  -1227  -1143    474  -1551  -5475   3072    650  -5225  -1229  -5170  -1056     -4  -2093   -585  -3402    342  -1432  -2829  -5337  -4655    66
     -   -149   -500    233     43   -381    399    106   -626    210   -466   -720    275    394     45     96    359    117   -369   -294   -249 
     -     -1 -11653 -12695   -894  -1115   -865  -1149      *      * 
    46   -300   -505  -2602  -5713    -27  -5551  -4422   1986  -5307    540    116  -5197  -2010  -4930  -2176  -2494   -898   2658  -4287  -3945    67
     -   -149   -500    233     43   -381    399    106   -626    210   -466   -720    275    394     45     96    359    117   -369   -294   -249 
     -     -1 -11689 -12731   -894  -1115  -1960   -429      *      * 
    47   -568  -5173  -3571   -257  -5488   1824  -3353  -1705   1858  -1995  -1524  -2178   -311    571   1364   -185   -683  -1251   -215  -4682    68
     -   -147   -502    233     41   -379    396    103   -629    212   -466   -723    275    396     50     93    363    117   -372   -297   -247 
     -   -200  -3208  -5545   -844  -1175   -253  -2637      *      * 
    48    430  -5189   -902  -1876  -5510  -2588    -99  -5260  -1757  -1597  -4278   -200   2995    196   1313   -620   -458    117  -5373  -4690    76
     -   -149   -500    233     43   -381    399    106   -626    210   -466   -720    275    394     45     96    359    117   -369   -294   -249 
     -     -1 -11690 -12733   -894  -1115   -903  -1104      *      * 
    49  -2291  -5337   1754   2339  -5655   1774    280  -5409   -243  -5351  -4429    551  -4901    -67   -842  -1502  -3796  -4958  -5519  -4829    77
     -   -149   -500    233     43   -381    399    106   -626    210   -466   -720    275    394     45     96    359    117   -369   -294   -249 
     -     -1 -11705 -12747   -894  -1115  -1467   -648      *      * 
    50   -766  -1050   1868    -83  -5519  -1257    461  -5269  -2095  -2152  -1151  -3341  -1158   1840  -1212   1153   1194    617  -5384  -4702    78
     -   -149   -500    233     43   -381    399    106   -626    210   -466   -720    275    394     45     96    359    117   -369   -294   -249 
     -     -1 -11705 -12747   -894  -1115   -370  -2144      *      * 
    51  -1002  -1117  -6377  -5741   1580  -3019  -4451   1824  -1120   1546    492  -5226   -738  -1775   -497  -2553  -1246   1187   -271  -1576    79
     -   -149   -500    233     43   -381    399    106   -626    210   -466   -720    275    394     45     96    359    117   -369   -294   -249 
     -     -1 -11721 -12763   -894  -1115   -701  -1378      *      * 
    52  -5968   -566  -8676  -8379  -6220  -8566  -8761   2201  -8379  -3176  -4882  -8219  -8284  -8394  -8598  -7969  -5961   3442  -8081  -7507    80
     -   -149   -500    233     43   -381    399    106   -626    210   -466   -720    275    394     45     96    359    117   -369   -294   -249 
     -     -1 -11721 -12763   -894  -1115   -701  -1378      *      * 
    53   1029   1681  -6513  -5915  -4041   1557   1687  -3582  -5516   -745   -130  -5346   2895  -5139  -5320  -2776  -2247   -883  -4541  -4202    81
     -   -149   -500    233     43   -381    399    106   -626    210   -466   -720    275    394     45     96    359    117   -369   -294   -249 
     -     -1 -11721 -12763   -894  -1115   -701  -1378      *      * 
    54  -6470  -5924  -9056  -8629    376  -8882  -8214   2036  -8527   1839  -1032  -8561  -8292  -7813  -8341  -8257  -2145   2424  -6995  -6996    82
     -   -149   -500    233     43   -381    399    106   -626    210   -466   -720    275    394     45     96    359    117   -369   -294   -249 
     -     -1 -11721 -12763   -894  -1115   -701  -1378      *      * 
    55  -1748   4614  -6447  -5811    438  -5652   1211   -233  -5407   1292    537  -5298  -5696  -5025  -5206  -4737  -4041   -317  -4375   1219    83
     -   -149   -500    233     43   -381    399    106   -626    210   -466   -720    275    394     45     96    359    117   -369   -294   -249 
     -    -12 -11721  -6979   -894  -1115   -701  -1378      *      * 
    56    843   -534  -6368  -5732   3362  -5570  -4441  -1156  -5327   1096   1503  -5216  -5620   -845  -5127   -932  -1295   -809  -4307  -1616    84
     -   -149   -500    233     43   -381    399    106   -626    210   -466   -720    275    394     45     96    359    117   -369   -294   -249 
     -     -1 -11710 -12752   -894  -1115   -428  -1962      *      * 
    57  -1229   -763   1904   2672  -5539  -1140   -349  -5290  -1872  -2295  -4308   -475   1361   -350  -3466   -993  -1349  -4840  -5402  -1388    85
     -   -149   -500    233     43   -381    399    106   -626    210   -466   -720    275    394     45     96    359    117   -369   -294   -249 
     -     -1 -11721 -12763   -894  -1115   -701  -1378      *      * 
    58  -5418  -6493  -5601  -4719  -7117  -1660  -1001  -6622   3241  -6380  -1185  -2107    505  -1617   2381  -2528  -2328  -6293  -6330  -6018    86
     -   -149   -500    233     43   -381    399    106   -626    210   -466   -720    275    394     45     96    359    117   -369   -294   -249 
     -     -1 -11721 -12763   -894  -1115   -701  -1378      *      * 
    59  -4738   1317  -7509  -2481  -8023   -228  -7261  -2840  -7887  -8096  -7136  -2669  -6428  -7316  -7602   3498   -189  -6548  -8246  -8187    87
     -   -149   -500    233     43   -381    399    106   -626    210   -466   -720    275    394     45     96    359    117   -369   -294   -249 
     -     -1 -11721 -12763   -894  -1115   -701  -1378      *      * 
    60   1032   2451  -5659   -777  -1218  -1463  -1384    226   -326     42   2429  -4857    828  -2287    823   -679   -790   -374   -816  -4040    88
     -   -149   -500    233     43   -381    399    106   -626    210   -466   -720    275    396     45     96    359    117   -369   -294   -249 
     -    -17  -6456 -12763   -152  -3320   -701  -1378      *      * 
    61  -2313  -5178   1070   1739  -1682  -2568    123  -1421  -2180   -962  -4272   -381  -2158  -1666  -1846  -2201  -2025  -2752   4998   -890    90
     -   -149   -500    233     43   -381    399    106   -626    210   -466   -720    275    394     45     96    359    117   -369   -294   -249 
     -     -1 -11721 -12763   -894  -1115   -701  -1378      *      * 
    62   1160  -3859  -6378  -5742    157  -2695  -1605  -1209  -5337    236   2172  -2028  -5630  -4960  -5137  -1151   2214   -388   1745   1864    91
     -   -149   -500    233     43   -381    399    106   -626    210   -466   -720    275    394     45     96    359    117   -369   -294   -249 
     -     -1 -11721 -12763   -894  -1115   -701  -1378      *      * 
    63  -2477  -3860  -6380  -5744    -45  -5582  -4453   2715  -5339  -1078  -1245  -5228    -48  -4961  -5138  -1762   -323   2056   -813   1812    92
     -   -149   -500    233     43   -381    399    106   -626    210   -466   -720    275    394     45     96    359    117   -369   -294   -249 
     -     -1 -11721 -12763   -894  -1115   -701  -1378      *      * 
    64     10    944  -7843  -7351  -1793  -7308  -6513   1940  -7091  -2720  -4298  -6961   -768  -6832  -7016  -6493   -994   3157  -6273  -5874    93
     -   -149   -500    233     43   -381    399    106   -626    210   -466   -720    275    394     45     96    359    117   -369   -294   -249 
     -     -1 -11721 -12763   -894  -1115   -701  -1378      *      * 
    65   2908    614  -8047  -8276  -7521   -217  -7173  -2446  -7882  -7539  -6672  -2860  -6403  -7334  -7505   1503    517   -661  -7830  -7718    94
     -   -149   -500    233     43   -381    399    106   -626    210   -466   -720    275    394     45     96    359    117   -369   -294   -249 
     -     -1 -11721 -12763   -894  -1115   -701  -1378      *      * 
    66  -1888    993  -6380  -5744    937  -5582  -4454   2516  -5339    402   3401  -5228  -2140  -1488  -5139  -4667  -1062      7  -4319    211    95
     -   -149   -500    233     43   -381    399    106   -626    210   -466   -720    275    394     45     96    359    117   -369   -294   -249 
     -     -1 -11721 -12763   -894  -1115   -701  -1378      *      * 
    67  -7237  -6600  -9646  -9068    368  -9498  -8154    994  -8896   2950   1011  -9229  -8434  -7595  -8352  -8911  -3052   -257  -6577  -6832    96
     -   -149   -500    233     43   -381    399    106   -626    210   -466   -720    275    394     45     96    359    117   -369   -294   -249 
     -     -1 -11721 -12763   -894  -1115   -701  -1378      *      * 
    68   3075  -5346  -8080  -8435  -8085   2324  -7412  -7917  -8098  -8176  -7197  -6470  -6445  -7515  -7693  -2293  -5220  -6573  -8297  -8297    97
     -   -149   -500    233     43   -381    399    106   -626    210   -466   -720    275    394     45     96    359    117   -369   -294   -249 
     -     -1 -11721 -12763   -894  -1115   -701  -1378      *      * 
    69  -1439  -5439  -8669  -8371  -6224  -8546  -8739   3167  -8368  -2919  -4887  -8205  -8274  -8384  -8586  -7946  -1757   2702  -8074  -7498    98
     -   -149   -500    233     43   -381    399    106   -626    210   -466   -720    275    394     45     96    359    117   -369   -294   -249 
     -     -1 -11721 -12763   -894  -1115   -701  -1378      *      * 
    70  -1181  -3987  -6513  -2622   -298  -5721  -4590   -165  -5474   2545   2168   1016  -5758  -5085  -5270  -4807  -4106  -1424   2823  -4103    99
     -   -149   -500    233     43   -381    399    106   -626    210   -466   -720    275    394     45     96    359    117   -369   -294   -249 
     -     -1 -11721 -12763   -894  -1115   -701  -1378      *      * 
    71  -6673  -7177  -7976  -2423  -8198  -7078  -4790  -2775   3846  -6940    237  -5739  -6956  -1328    534  -6536  -6251  -7186  -6724  -6725   100
     -   -149   -500    233     43   -381    399    106   -626    210   -466   -720    275    394     45     96    359    117   -369   -294   -249 
     -     -1 -11721 -12763   -894  -1115   -701  -1378      *      * 
    72   3223   -673  -7410  -7073  -5350  -5750  -5872  -1244  -6685   -772  -4540  -6068  -6248  -6270  -6446    793    -54  -2019  -5883  -5571   101
     -   -149   -500    233     43   -381    399    106   -626    210   -466   -720    275    394     45     96    359    117   -369   -294   -249 
     -     -1 -11721 -12763   -894  -1115   -701  -1378      *      * 
    73  -5942  -6718  -5264  -5499  -8168   3675   -311  -8254  -5267  -8077  -7410    745  -6890  -5645  -1262  -5956  -6189  -7484  -7797  -7420   102
     -   -149   -500    233     43   -381    399    106   -626    210   -466   -720    275    394     45     96    359    117   -369   -294   -249 
     -     -1 -11721 -12763   -894  -1115   -701  -1378      *      * 
    74   2256   1774  -6072  -5455  -1703   2135    712  -1948  -1396     84  -3096  -1162  -5587  -4790  -2186  -1394  -3961  -2071  -4348  -1930   103
     -   -149   -500    233     43   -381    399    106   -626    210   -466   -720    275    394     45     96    359    117   -369   -294   -249 
     -     -1 -11721 -12763   -894  -1115   -701  -1378      *      * 
    75   3185   1188  -7832  -7848  -6687   -574  -6716  -2307  -7458  -6641  -5881  -6289  -6337  -1170  -7145  -1172    856   -165  -7085  -6865   104
     -   -149   -500    233     43   -381    399    106   -626    210   -466   -720    275    394     45     96    359    117   -369   -294   -249 
     -     -1 -11721 -12763   -894  -1115   -701  -1378      *      * 
    76  -1609    717  -7727  -7390   3256  -2752  -1564  -2358  -6976  -5222  -4762  -6429  -7141  -6327  -6659  -6274  -5782  -1584   3302   3552   105
     -   -149   -500    233     43   -381    399    106   -626    210   -466   -720    275    394     45     96    359    117   -369   -294   -249 
     -     -1 -11721 -12763   -894  -1115   -701  -1378      *      * 
    77   -796   2700  -6483  -5852  -1591  -5695  -4576     20  -5452   1222    363  -5341  -5740  -5078  -5256  -1367   -487   2769  -4437  -4094   106
     -   -149   -500    233     43   -381    399    106   -626    210   -466   -720    275    394     45     96    359    117   -369   -294   -249 
     -     -1 -11721 -12763   -894  -1115   -701  -1378      *      * 
    78   -318  -4157  -6681  -6126  -1888  -2646  -1161  -3820  -5728    224  -3523  -5479   3827  -5343  -5523  -2700  -1252   -416  -4774  -4439   107
     -   -149   -500    233     43   -381    399    106   -626    210   -466   -720    275    394     45     96    359    117   -369   -294   -249 
     -     -1 -11721 -12763   -894  -1115   -701  -1378      *      * 
    79  -7150  -6527  -9577  -9013   -824  -9415  -8133   2105  -8843   2706   1360  -9139  -8411  -7599  -8334  -8816  -1825   -647  -6595  -6830   108
     -   -149   -500    233     43   -381    399    106   -626    210   -466   -720    275    394     45     96    359    117   -369   -294   -249 
     -     -1 -11721 -12763   -894  -1115   -701  -1378      *      * 
    80  -6234  -8354   3971    -18  -8450  -2733   -985  -8465  -5872  -8284  -7751  -1096  -1257  -5101  -6937  -1475  -6344  -2547  -8493  -7316   109
     -   -149   -500    233     43   -381    399    106   -626    210   -466   -720    275    394     45     96    359    117   -369   -294   -249 
     -     -1 -11721 -12763   -894  -1115   -701  -1378      *      * 
    81  -1157  -3980  -2288  -2427   -235  -1888  -4257    331  -4704   -595  -3176  -4795   3367  -1805  -1303   -541   -110    638  -4420  -4053   110
     -   -149   -500    232     45   -381    398    105   -627    210   -467   -721    277    393     45     98    360    118   -370   -295   -250 
     -    -74  -4333 -12763    -40  -5207   -701  -1378      *      * 
    82   1150  -5218    850   -611  -2464   -170  -1031  -5290   -343  -1021  -4307    828  -4812    112   -431   1653    899  -2368  -5401  -1843   112
     -   -149   -500    233     43   -381    399    106   -626    210   -466   -720    275    394     45     96    359    117   -369   -294   -249 
     -     -1 -11721 -12763   -894  -1115   -701  -1378      *      * 
    83    274  -4005  -1532  -4846   -885  -5407   3500  -3529  -4607    231  -3200    225  -5467   1023  -4712   -294   -171   -141   1672   2164   113
     -   -149   -500    233     43   -381    399    106   -626    210   -466   -720    275    394     45     96    359    117   -369   -294   -249 
     -     -1 -11721 -12763   -894  -1115   -701  -1378      *      * 
    84  -1888  -5379  -7460  -7774  -8078  -2471   -976  -7902  -7533  -8136  -7175  -6336   4157  -7212  -2342   -243  -5234  -6586  -8255  -8205   114
     -   -149   -500    233     43   -381    399    106   -626    210   -466   -720    275    394     45     96    359    117   -369   -294   -249 
     -     -1 -11721 -12763   -894  -1115   -701  -1378      *      * 
    85   1027  -5182    -66   1203  -5486  -4730   -985    129   -816   -457  -1615  -2212    950   -615     21   -428    750    606    622  -1684   115
     -   -149   -500    233     43   -381    399    106   -626    210   -466   -720    275    394     45     96    359    117   -369   -294   -249 
     -     -1 -11721 -12763   -894  -1115   -701  -1378      *      * 
    86   1208  -5218   1242   1225  -5540   -162    175  -5290   -520  -2142  -4307   -765  -2688   2035  -1859    998  -1287  -1983  -5402  -4719   116
     -   -149   -500    233     43   -381    399    106   -626    210   -466   -720    275    394     45     96    359    117   -369   -294   -249 
     -     -1 -11721 -12763   -894  -1115   -701  -1378      *      * 
    87  -2520  -6926  -7859  -6012  -7010  -7029  -1573  -6980  -3379  -1454  -6088  -5755  -6936  -1926   4135  -6461  -6165  -2811  -6413  -2154   117
     -   -146   -500    233     43   -381    398    105   -627    210   -466   -721    275    393     49     96    359    117   -370   -295   -250 
     -    -44  -5074 -12763    -64  -4516   -701  -1378      *      * 
    88  -4042  -3874  -6356  -5717  -3828  -5584   1565   1258   -512   2294    806  -5217  -5634   -567    875  -4669  -1013    257  -4330  -1707   119
     -   -149   -500    233     43   -381    399    106   -626    210   -466   -720    275    394     45     96    359    117   -369   -294   -249 
     -     -1 -11721 -12763   -894  -1115   -701  -1378      *      * 
    89      0   -197  -1438   1077  -5539  -2459   -360   -861    855  -2265  -4307  -1070  -4812   2646   2023  -1018  -1311  -1632  -5401  -4719   120
     -   -149   -500    233     43   -381    399    106   -626    210   -466   -720    275    394     45     96    359    117   -369   -294   -249 
     -     -1 -11721 -12763   -894  -1115   -701  -1378      *      * 
    90   1208  -1206    894    538    249  -1249   1040  -5280  -1465   -966    155  -1103  -2615   1349   -238    128    212   -486  -5398    307   121
     -   -149   -500    233     43   -381    399    106   -626    210   -466   -720    275    394     45     96    359    117   -369   -294   -249 
     -     -1 -11721 -12763   -894  -1115   -701  -1378      *      * 
    91   -531   1475    -59   -225    225   -476   1123   -245   -136   -920   1024    170    -25    365    -10   -463   -169   -409   1909    584   122
     -   -149   -500    233     43   -381    399    106   -626    210   -466   -720    275    394     45     96    359    117   -369   -294   -249 
     -     -1 -11721 -12763   -894  -1115   -701  -1378      *      * 
    92  -2619  -4275  -6887  -6283  -4320  -6146  -5078   3114  -5907    592   2075  -5794  -6170  -5550  -1980  -2534  -1373   1563  -4921  -4571   123
     -   -150   -501    232     42   -381    398    105   -627    211   -461   -721    274    393     50     97    358    118   -370   -295   -250 
     -    -25  -5851 -12763  -1930   -439   -701  -1378      *      * 
    93   -535   1245  -2436  -5748    263  -5587  -4458   1838  -5344   1719  -3067  -5233  -5636  -4967  -5144  -1280   -607   1899  -4324  -1385   128
     -   -149   -500    233     43   -381    399    106   -626    210   -466   -720    275    394     45     96    359    117   -369   -294   -249 
     -     -1 -11721 -12763   -894  -1115   -701  -1378      *      * 
    94   -205  -5218   1174   1935  -5540  -2229  -3377  -2452    371  -5235  -4308   -114  -4812    751    486   1714  -1368  -1742  -5402  -4719   129
     -   -149   -500    233     43   -381    399    106   -626    210   -466   -720    275    394     45     96    359    117   -369   -294   -249 
     -     -1 -11721 -12763   -894  -1115   -701  -1378      *      * 
    95     56  -5218   2452   1020  -5538  -2473  -3378  -1467   -138  -3077  -1275  -3354  -2629   2537  -1149   -310   -104  -2830  -5401  -4718   130
     -   -149   -500    233     43   -381    399    106   -626    210   -466   -720    275    394     45     96    359    117   -369   -294   -249 
     -    -17 -11721  -6487   -894  -1115   -701  -1378      *      * 
    96    129   1767  -6364  -5728  -2026  -5568  -4439    605  -2215    -37  -3050  -5213  -5618  -4947  -2569    686   2157   2016  -4305  -3963   131
     -   -149   -500    233     43   -381    399    106   -626    210   -466   -720    275    394     45     96    359    117   -369   -294   -249 
     -     -1 -11705 -12747   -894  -1115  -1471   -645      *      * 
    97  -1506   -219    708   -293  -5525   1678   -145  -5275   1633  -3488  -4293    641    149   1357    147    337  -3669  -4825  -5387  -4704   132
     -   -149   -500    233     43   -381    399    106   -626    210   -466   -720    275    394     45     96    359    117   -369   -294   -249 
     -  -2523 -11705   -276   -894  -1115  -1471   -645      *      * 
    98    -89  -3058    369  -1704  -3710   3013  -2071   -103  -1798  -3497  -2671  -1923    270  -1701    415  -2067  -2130  -2978  -3788  -3207   133
     -   -149   -500    233     43   -381    399    106   -626    210   -466   -720    275    394     45     96    359    117   -369   -294   -249 
     -     -4  -9186 -10228   -894  -1115    -10  -7135      *      * 
    99   2577   1785  -1853  -1165  -5539  -1845   -446  -2160  -1512  -5234  -4307   -507   1365  -1035  -2138   1147  -1506  -4840  -5401  -4719   134
     -   -149   -500    233     43   -381    399    106   -626    210   -466   -720    275    394     45     96    359    117   -369   -294   -249 
     -     -1 -11721 -12763   -894  -1115   -701  -1378      *      * 
   100    216  -5218    458   -502  -5539   -842  -1042  -1729   1916  -1901  -1641  -2087   -259    429   1319    336   1164  -2217  -5401  -4719   135
     -   -149   -500    233     43   -381    399    106   -626    210   -466   -720    275    394     45     96    359    117   -369   -294   -249 
     -     -1 -11721 -12763   -894  -1115   -701  -1378      *      * 
   101   -279    298  -6389  -5753    280  -5592  -1460   2147  -5348   1856    214  -5238  -5641  -4971  -5148  -4676  -2250   1638  -4328  -1450   136
     -   -149   -500    233     43   -381    399    106   -626    210   -466   -720    275    394     45     96    359    117   -369   -294   -249 
     -     -1 -11721 -12763   -894  -1115   -701  -1378      *      * 
   102    969  -3928  -6460  -5829  -1239  -2765  -4549   1872  -5427    686   1121  -5316  -5716  -5053  -5230  -2951  -1664   2518  -4412  -4068   137
     -   -149   -500    233     43   -381    399    106   -626    210   -466   -720    275    394     45     96    359    117   -369   -294   -249 
     -     -1 -11721 -12763   -894  -1115   -701  -1378      *      * 
   103  -2681  -5893  -9062  -8664  -1882  -8932  -8403   1746  -8593   2709  -4021  -8610  -8346  -7934  -8455  -8334  -6395   1381  -7142  -7119   138
     -   -149   -500    233     43   -381    399    106   -626    210   -466   -720    275    394     45     96    359    117   -369   -294   -249 
     -     -1 -11721 -12763   -894  -1115   -701  -1378      *      * 
   104    494   2945  -2240  -2327  -1975  -1713  -4396  -3389  -5137   -602  -1169  -2014  -2133  -4809  -5029    595   2267   1636  -4344  -1321   139
     -   -149   -500    233     43   -381    399    106   -626    210   -466   -720    275    394     45     96    359    117   -369   -294   -249 
     -     -1 -11721 -12763   -894  -1115   -701  -1378      *      * 
   105   -501   -855    463   -941  -1857    793   1179  -3148  -3124  -1379    -88   -889  -4899   -310  -3606   2488    659  -1803  -5198  -4593   140
     -   -148   -501    234     42   -381    399    105   -627    210   -465   -721    275    393     47     98    360    117   -370   -295   -250 
     -   -554  -5164  -1780  -1176   -843   -701  -1378      *      * 
   106    710  -4752  -1423  -1372  -5071  -2028  -2917  -1388    281   -565  -3842   -284   2574   -552    250    869    -59   -598  -4936  -4255   144
     -   -149   -500    233     43   -381    400    106   -626    210   -466   -720    275    394     45     96    359    117   -369   -294   -249 
     -    -22  -6082 -12267   -163  -3223   -132  -3513      *      * 
   107   1021    879   -416   -236  -5510  -1093  -3349  -5261    -26  -1824  -1515     38  -1005   1386    436   1679    604  -1318  -5373  -4690   146
     -   -149   -500    233     43   -381    399    106   -626    210   -466   -720    275    394     45     96    359    117   -369   -294   -249 
     -     -1 -11690 -12733   -894  -1115   -259  -2603      *      * 
   108  -2045   1146   -400   -576  -1196     76   2476  -5290   -357  -2265  -4307   1544  -4812   1169   -534    -70   1113  -4840  -5401   1940   147
     -   -149   -500    233     43   -381    399    106   -626    210   -466   -720    275    394     45     96    359    117   -369   -294   -249 
     -     -1 -11721 -12763   -894  -1115   -701  -1378      *      * 
   109   1409  -4765  -2413   -244  -1838  -2827   1063    203     -3   -298   -309  -3625  -1510  -1068    214    815    146   1095   -518  -1921   148
     -   -149   -500    233     43   -381    399    106   -626    210   -466   -720    275    394     45     96    359    117   -369   -294   -249 
     -     -1 -11721 -12763   -894  -1115   -701  -1378      *      * 
   110    290  -5217    941   1268  -2482  -1376    888  -1162  -1317  -1976   -768    870    327    580   -221    622    897  -2045  -5401  -2080   149
     -   -149   -500    233     43   -381    399    106   -626    210   -466   -720    275    394     45     96    359    117   -369   -294   -249 
     -     -1 -11721 -12763   -894  -1115   -701  -1378      *      * 
   111   -729  -5207   -143   -658  -5523  -4722    451    133    262   1787    312  -1192    433    -44    681   -346    130  -2755  -5394  -1959   150
     -   -149   -500    233     43   -381    399    106   -626    210   -466   -720    275    394     45     96    359    117   -369   -294   -249 
     -     -1 -11721 -12763   -894  -1115   -701  -1378      *      * 
   112    928   3153  -2472  -2985   1622  -1492  -1088   -175  -3041    304   -986  -5041   1275   -947  -1714   -474  -1340    -12   1798  -4005   151
     -   -148   -490    234     40   -383    397    103   -626    212   -461   -723    275    393     45     97    359    117   -372   -282   -252 
     -  -1738  -4286   -624  -1968   -426   -701  -1378      *      * 
   113    972  -3855    454    630   -670    656  -2016  -3925   1161   -676  -2944  -1993  -1129   1455   -856    235      8  -1469  -4039  -3356   160
     -   -149   -500    233     43   -381    399    106   -626    210   -466   -720    275    394     45     96    359    117   -369   -294   -249 
     -   -136 -10211  -3493   -894  -1115  -4596    -61      *      * 
   114    844  -3537   -863   1023   -806   -590  -2066   -149  -1704    679  -2656   -688  -3482    562    513    724   -619   -228   1077  -3183   161
     -   -149   -500    233     43   -381    399    106   -626    210   -466   -720    275    394     45     96    359    117   -369   -294   -249 
     -     -2 -10156 -11198   -894  -1115   -334  -2273      *      * 
   115   -230   -863    730   1158  -1915   -597    -71  -1182   -184  -1079   -939    104   -515   1528   -668    645   -129    412  -5204  -4522   162
     -   -149   -500    233     43   -381    399    106   -626    210   -466   -720    275    394     45     96    359    117   -369   -294   -249 
     -     -1 -11513 -12555   -894  -1115   -672  -1425      *      * 
   116     34    353   1163    573  -5468    704  -3309  -1780    126  -1800   -597   -221      0   -395    139   1224    -25   -464  -5331  -4649   163
     -   -149   -500    233     43   -381    399    106   -626    210   -466   -720    275    394     45     96    359    117   -369   -294   -249 
     -     -1 -11647 -12689   -894  -1115  -1687   -536      *      * 
   117    115  -3840  -6020  -1301    -32   -598  -1416    868  -2870   1776    750  -2455    909  -2194  -1337   -516   -734     27   1230  -1223   164
     -   -149   -500    233     43   -381    399    106   -626    210   -466   -720    275    394     45     96    359    117   -369   -294   -249 
     -     -1 -11663 -12705   -894  -1115   -525  -1714      *      * 
   118   1117   -828    204   -171  -5511    882  -3366  -2057  -1715  -1409  -4285    648   -994     35   -191    801   -148   1105   -280  -4700   165
     -   -149   -500    233     43   -381    399    106   -626    210   -466   -720    275    394     45     96    359    117   -369   -294   -249 
     -    -33 -11705  -5505   -894  -1115  -1453   -656      *      * 
   119    581   1039    934    -22  -1938    249   -301   -687     27  -1849  -4242  -1392   -531   -108   -931    229    504   1136    565  -1529   166
     -   -149   -500    233     43   -381    399    106   -626    210   -466   -720    275    394     45     96    359    117   -369   -294   -249 
     -     -1 -11673 -12716   -894  -1115  -2320   -322      *      * 
   120     -5  -1303    -42   1026  -5495  -2880   1610  -1832    995  -5190  -4263   1258   -270    904   1234   -647    734  -1045  -5357  -4674   167
     -   -147   -504    231     43   -381    396    101   -626    218   -468   -716    274    391     52     92    358    120   -366   -299   -248 
     -    -77  -4628  -6440  -2997   -193   -193  -2997      *      * 
   121   -399   -678  -1565  -3132   -102  -1355    161    483  -1428    325    697  -1377  -1579  -4753  -2703   -386   1011   2350   -263  -3986   181
     -   -149   -500    233     43   -381    399    106   -626    210   -466   -720    275    394     45     96    359    117   -369   -294   -249 
     -     -1 -11705 -12747   -894  -1115   -369  -2148      *      * 
   122   -538   -637  -6378  -5742   -669  -5580  -4452   2168  -5337   1044    613  -2047  -2480  -2397  -2479  -2482  -1173   2388  -4317  -3975   182
     -   -149   -500    233     43   -381    399    106   -626    210   -466   -720    275    394     45     96    359    117   -369   -294   -249 
     -     -1 -11721 -12763   -894  -1115   -701  -1378      *      * 
   123   -531   1475    -59   -225    225   -476   1123   -245   -136   -920   1024    170    -25    365    -10   -463   -169   -409   1909    584   183
     -   -149   -500    233     43   -381    399    106   -626    210   -466   -720    275    394     45     96    359    117   -369   -294   -249 
     -     -1 -11721 -12763   -894  -1115   -701  -1378      *      * 
   124   -122   -215    278   1432  -2454  -2863    365   -607  -1762   -181  -4275   -903   1126   -817    921   -573   -256   1066   -345  -4703   184
     -   -149   -500    233     43   -381    399    106   -626    210   -466   -720    275    394     45     96    359    117   -369   -294   -249 
     -     -1 -11721 -12763   -894  -1115   -701  -1378      *      * 
   125  -2319   -692  -2299  -5750  -1025  -5588  -4460   2246  -5345   1209    309  -2085  -2403  -4968  -5145  -1823  -3980   2511  -4325  -3983   185
     -   -149   -500    233     43   -381    399    106   -626    210   -466   -720    275    394     45     96    359    117   -369   -294   -249 
     -     -1 -11721 -12763   -894  -1115   -701  -1378      *      * 
   126  -1210  -5216   2038    -50  -5536   -114  -3378   -775    -36  -1202  -1631   -572  -2127   -525  -1260   1610   1271  -1761  -5400  -1413   186
     -   -149   -500    233     43   -381    399    106   -626    210   -466   -720    275    394     45     96    359    117   -369   -294   -249 
     -     -1 -11721 -12763   -894  -1115   -701  -1378      *      * 
   127  -1034    233   1519   1607  -1858   -132  -1501  -1581   -792  -1759  -4306   -557   1012    486    -72    694   -505  -1055   -459  -4718   187
     -   -149   -500    233     43   -381    399    106   -626    210   -466   -720    275    394     45     96    359    117   -369   -294   -249 
     -     -1 -11721 -12763   -894  -1115   -701  -1378      *      * 
   128    262  -4531   -306   -796   1031  -1739  -1058    235  -2344   1389  -1427   -544  -2715   -840  -2487    307   1129     30   -530   -575   188
     -   -149   -500    233     43   -381    399    106   -626    210   -466   -720    275    394     45     96    359    117   -369   -294   -249 
     -     -1 -11721 -12763   -894  -1115   -701  -1378      *      * 
   129     46  -1389   1609  -1123   1010  -5140  -1023    259   -584    442    645     -5   -475  -3719  -1132   -234    140    584  -4696   -225   189
     -   -149   -500    233     43   -381    399    106   -626    210   -466   -720    275    394     45     96    359    117   -369   -294   -249 
     -     -1 -11721 -12763   -894  -1115   -701  -1378      *      * 
   130    210   -798    498    438    183  -1544    593    258   -303   -184  -1306    477   -732   -566    420    541     34    218  -5388  -4711   190
     -   -149   -500    233     43   -381    399    106   -626    210   -466   -720    275    394     45     96    359    117   -369   -294   -249 
     -     -7 -11721  -7689   -894  -1115   -701  -1378      *      * 
   131    800   -949     86    837  -1893     66    233  -1459    136  -2594   -684    438  -1479   1235   -536   1087    500  -1734  -5395  -4712   191
     -   -149   -500    233     43   -381    399    106   -626    210   -466   -720    275    394     45     96    359    117   -369   -294   -249 
     -     -1 -11714 -12756   -894  -1115   -506  -1758      *      * 
   132  -1219  -5174   -894   -635  -1155  -1125   -211   -252    336   1608   -221   -773  -2034    941   -689    304    707   -272  -5370  -1030   192
     -   -149   -500    233     43   -381    399    106   -626    210   -466   -720    275    394     45     96    359    117   -369   -294   -249 
     -     -1 -11721 -12763   -894  -1115   -701  -1378      *      * 
   133    509  -5149    367  -1046  -1896  -1175  -1413   -445  -1103    589   -260    222   1349   -613  -1826   1399  -1107   -694   1501  -4688   193
     -   -148   -501    238     42   -378    397    105   -627    209   -463   -722    276    393     48     95    358    116   -370   -295   -250 
     -  -1464  -5239   -711  -1686   -537   -701  -1378      *      * 
   134    639   1458   -391   -163  -4303    448  -2142  -4054   1282   -351  -3072   -765  -1549   1214    454    646     77  -1140  -4166  -3483   200
     -   -149   -500    233     43   -381    399    106   -626    210   -466   -720    275    394     45     96    359    117   -369   -294   -249 
     -     -2 -10359 -11401   -894  -1115  -2787   -226      *      * 
   135   1021    309    836   -224  -4541  -3723   -771  -4291    168   -711  -3310   -911    236   1277   -330    969    963   -892    349  -3722   201
     -   -149   -500    233     43   -381    399    106   -626    210   -466   -720    275    394     45     96    359    117   -369   -294   -249 
     -     -1 -10632 -11674   -894  -1115  -1704   -529      *      * 
   136    529  -4300   -546    240   -319   -623   1924   -528   -596    636    388  -1107    544  -2461  -1523   -232    449   -261  -4561    613   202
     -   -149   -500    233     43   -381    399    106   -626    210   -466   -720    275    394     45     96    359    117   -369   -294   -249 
     -     -1 -11050 -12092   -894  -1115  -2191   -357      *      * 
   137    -24    401   1377   1185   -834  -1652    153  -1434  -1038  -4552  -3430    -15   -129   1033  -1638    626   1339   -470  -3727  -3849   203
     -   -149   -500    233     43   -381    399    106   -626    210   -466   -720    275    394     45     96    359    117   -369   -294   -249 
     -    -65 -11213  -4510   -894  -1115  -1650   -554      *      * 
   138   -918  -4838    218    291  -1779    648    274   -296   -491  -1167  -1394    409    730    218   -996     45   1235   -489   1504   -180   204
     -   -149   -500    233     43   -381    399    106   -626    210   -466   -720    275    394     45     96    359    117   -369   -294   -249 
     -     -1 -11330 -12372   -894  -1115   -933  -1070      *      * 
   139   -173  -5042    246   -301   -414   -424  -3217  -1161   -535   -361   -120  -1685   -146   1421    109   1574    944  -2424  -5229  -1302   205
     -   -149   -500    233     43   -381    399    106   -626    210   -466   -720    275    394     45     96    359    117   -369   -294   -249 
     -     -1 -11545 -12587   -894  -1115  -1203   -822      *      * 
   140     98   -555    361  -1567  -1237  -1766   1381  -1704    -43  -1701  -1154   -110   1060   1437   -134   1120    319    235  -5301  -4620   206
     -   -149   -500    233     43   -381    399    106   -626    210   -466   -720    275    394     45     96    359    117   -369   -294   -249 
     -    -42 -11620  -5148   -894  -1115   -841  -1179      *      * 
   141   -824  -5139   1222    934  -5460   -714    905  -1583     35  -1190  -4228   -830    684     96   -293    988   1195  -1010  -5322  -1967   207
     -   -149   -500    233     43   -381    399    106   -626    210   -466   -720    275    394     45     96    359    117   -369   -294   -249 
     -    -16 -11636  -6539   -894  -1115  -2917   -205      *      * 
   142    499    -42   -381    -66  -1190    427    731   -761    207   -862  -1181    357  -1380    330    336    842    560   -424  -5301  -1901   208
     -   -149   -500    233     43   -381    399    106   -626    210   -466   -720    275    394     45     96    359    117   -369   -294   -249 
     -    -88 -11621  -4081   -894  -1115  -3104   -178      *      * 
   143  -1557  -5039   -176   -647  -1856   -706    149  -2533   -757  -1557  -1456    453   2964    313    -78    121    132  -1472  -5223  -1381   209
     -   -149   -500    233     43   -381    399    106   -626    210   -466   -720    275    394     45     96    359    117   -369   -294   -249 
     -   -500 -11533  -1773   -894  -1115  -3841   -104      *      * 
   144     56    631   -809   -973   -105  -4435    148     36    386   1359   -425  -1282    179   -138  -3413    325    -68    524  -4127   -865   210
     -   -151   -504    233     39   -376    397    110   -626    209   -462   -724    276    393     41    101    362    121   -373   -298   -253 
     -   -244  -2860  -5800  -1745   -511    -22  -6038      *      * 
   145    333   -121    615   -915   -588  -1036    306   -390  -1007    263   -494    -83   1261   -107   -211    928   -395   -302  -1048  -4668   217
     -   -149   -500    233     43   -381    399    106   -626    210   -466   -720    275    394     45     96    359    117   -369   -294   -249 
     -     -1 -11705 -12747   -894  -1115  -1472   -645      *      * 
   146    150   -772  -2459   -523  -1932   -758   -982    111  -3246  -1650  -3890  -1099   2033   -442   -869    991    835   1222  -5050  -1521   218
     -   -149   -500    233     43   -381    399    106   -626    210   -466   -720    275    394     45     96    359    117   -369   -294   -249 
     -     -1 -11705 -12747   -894  -1115   -369  -2149      *      * 
   147    413    165    434   -242  -2169  -1594      7   -504    428  -1324   -295    794   -293    574   1035    841    525  -1315  -5400  -4718   219
     -   -149   -500    233     43   -381    399    106   -626    210   -466   -720    275    394     45     96    359    117   -369   -294   -249 
     -     -1 -11721 -12763   -894  -1115   -701  -1378      *      * 
   148    773    456  -1218  -4795  -3994  -1879  -1117   -214  -1347   -273   -950  -4691   1719   -939  -2089    -36    -16   2159  -4452  -1367   220
     -   -149   -500    233     43   -381    399    106   -626    210   -466   -720    275    394     45     96    359    117   -369   -294   -249 
     -     -1 -11721 -12763   -894  -1115   -701  -1378      *      * 
   149  -1127   -896    419   -289  -5540   -354    678  -5290    750  -5234  -4307   -251   -753    823    879   1696   1366  -1614  -5402  -4719   221
     -   -149   -500    233     43   -381    399    106   -626    210   -466   -720    275    394     45     96    359    117   -369   -294   -249 
     -     -1 -11721 -12763   -894  -1115   -701  -1378      *      * 
   150   1445  -4975  -1897  -1677  -5193   -735  -1010  -1010  -3103   -763  -1106  -1682   3036    -20  -3588    824  -3716  -2869  -5223  -4609   222
     -   -149   -500    233     43   -381    399    106   -626    210   -466   -720    275    394     45     96    359    117   -369   -294   -249 
     -     -1 -11721 -12763   -894  -1115   -701  -1378      *      * 
   151  -1269   -353   1798    220  -5539  -1134   1969  -5290   -845  -3013  -1671   1052  -2033    998    593    749   1158  -4840   -899  -4719   223
     -   -149   -500    233     43   -381    399    106   -626    210   -466   -720    275    394     45     96    359    117   -369   -294   -249 
     -     -1 -11721 -12763   -894  -1115   -701  -1378      *      * 
   152  -1234  -5248   2393   -886  -5568  -1664    765  -5320  -2316  -5263  -4337   2559  -4835    561   -696   1364  -1059  -4869  -5431  -4746   224
     -   -149   -500    233     43   -381    399    106   -626    210   -466   -720    275    394     45     96    359    117   -369   -294   -249 
     -     -1 -11721 -12763   -894  -1115   -701  -1378      *      * 
   153   1520   -644  -2427  -2456  -3833  -1283  -4421    339  -2466   1887   -831  -5154    780  -4875  -2097  -4636    767    189  -4332  -3986   225
     -   -147   -500    235     43   -381    398    105   -627    210   -464   -721    275    396     45     95    359    117   -370   -295   -250 
     -    -64  -4530 -12763    -45  -5021   -701  -1378      *      * 
   154   3135   1109  -6401  -5769  -3844  -1592  -4482  -1912  -5365    216    754  -5248  -5649  -1690  -5165  -1161  -3995   -324  -4349  -4007   227
     -   -149   -500    233     43   -381    399    106   -626    210   -466   -720    275    394     45     96    359    117   -369   -294   -249 
     -     -1 -11721 -12763   -894  -1115   -701  -1378      *      * 
   155  -1181   -685  -7718  -7376   1371  -7136   -857  -2161  -6962  -2838  -4738  -6423  -7130  -6317  -6647  -6263  -5766  -1556    617   4579   228
     -   -149   -500    233     43   -381    399    106   -626    210   -466   -720    275    394     45     96    359    117   -369   -294   -249 
     -     -1 -11721 -12763   -894  -1115   -701  -1378      *      * 
   156    260    995  -6605  -5982  -4045  -2639  -4726   1935  -5589    181    285  -5476  -5869  -5221  -5399  -2697  -2156   2862  -4584  -4238   229
     -   -149   -500    233     43   -381    399    106   -626    210   -466   -720    275    394     45     96    359    117   -369   -294   -249 
     -     -1 -11721 -12763   -894  -1115   -701  -1378      *      * 
   157  -3062  -1365  -6405  -5770   -160  -5609  -4482   2501  -5366   1760   1556  -5255  -5657  -1270  -5166  -1526  -1421   1316  -4346  -4004   230
     -   -151   -502    231     44   -383    400    110   -628    211   -466   -722    273    394     47     94    359    118   -362   -296   -251 
     -    -18  -6383 -12763  -3538   -130   -701  -1378      *      * 
   158   -531   1475    -59   -225    225   -476   1123   -245   -136   -920   1024    170    -25    365    -10   -463   -169   -409   1909    584   244
     -   -150   -501    234     42   -382    398    105   -627    209   -465   -721    274    395     44     95    362    121   -370   -295   -250 
     -    -18  -6383 -12763  -2670   -247   -701  -1378      *      * 
   159  -2453  -7275  -8734  -9096   4166  -8607  -4796  -7257  -8652  -6559  -6657  -7223  -8467  -7366  -8010  -3497  -8209  -7412   1306   2732   252
     -   -149   -500    233     43   -381    399    106   -626    210   -466   -720    275    394     45     96    359    117   -369   -294   -249 
     -     -1 -11721 -12763   -894  -1115   -701  -1378      *      * 
   160  -4758  -5365  -8051  -8400  -8030  -5647  -7400  -2595  -8065  -8132  -7186  -6480  -6463  -7508  -7675   -884   4036  -6553  -8260  -8218   253
     -   -149   -500    233     43   -381    399    106   -626    210   -466   -720    275    394     45     96    359    117   -369   -294   -249 
     -     -1 -11721 -12763   -894  -1115   -701  -1378      *      * 
   161  -7849  -7732  -9216  -9596  -9636  -7833  -8825 -10320  -9694 -10008  -9605  -8932  -8424  -9429  -9174   3788  -8264  -9406  -8644  -9668   254
     -   -149   -500    233     43   -381    399    106   -626    210   -466   -720    275    394     45     96    359    117   -369   -294   -249 
     -     -1 -11721 -12763   -894  -1115   -701  -1378      *      * 
   162  -9935  -8520  -9484  -9872 -10050   3868  -9127 -11153 -10065 -10456 -10439  -9862  -8931  -9950  -9479 -10459 -10131 -10787  -8708 -10069   255
     -   -149   -500    233     43   -381    399    106   -626    210   -466   -720    275    394     45     96    359    117   -369   -294   -249 
     -     -1 -11721 -12763   -894  -1115   -701  -1378      *      * 
   163  -4919  -5513  -8127  -8483  -8200  -5787  -7521  -8079  -8205  -8317  -7361  -6626  -6597  -7644  -7807   3394   2020  -6749  -8327  -8388   256
     -   -149   -500    233     43   -381    399    106   -626    210   -466   -720    275    394     45     96    359    117   -369   -294   -249 
     -     -1 -11721 -12763   -894  -1115   -701  -1378      *      * 
   164  -4953  -5597  -6395  -2371  -8178  -5747  -7015  -8054  -7556  -8256  -7336  -6123  -6537  -6967  -7556  -1009   4037  -6774  -8322  -8174   257
     -   -149   -500    233     43   -381    399    106   -626    210   -466   -720    275    394     45     96    359    117   -369   -294   -249 
     -     -1 -11721 -12763   -894  -1115   -701  -1378      *      * 
   165  -6237  -6641  -8628  -9000  -9036   3848  -8254  -9210  -9013  -9247  -8492  -7736  -7577  -8564  -8588  -2721  -6702  -8002  -8544  -9150   258
     -   -149   -500    233     43   -381    399    106   -626    210   -466   -720    275    394     45     96    359    117   -369   -294   -249 
     -     -1 -11721 -12763   -894  -1115   -701  -1378      *      * 
   166  -1653  -4680  -2151   -868  -1093  -4920  -3615   -440   2380  -1213    138  -2231  -5005  -1118    904  -3857   1572   1494  -4996  -4462   259
     -   -149   -500    233     43   -381    399    106   -626    210   -466   -720    275    394     45     96    359    117   -369   -294   -249 
     -     -1 -11721 -12763   -894  -1115   -701  -1378      *      * 
   167 -10132  -8563  -9499  -9887 -10061  -8518  -9141 -11196 -10082 -10476 -10484  -9916   4341  -9976  -9493 -10700 -10290 -10880  -8710 -10075   260
     -   -149   -500    233     43   -381    399    106   -626    210   -466   -720    275    394     45     96    359    117   -369   -294   -249 
     -     -1 -11721 -12763   -894  -1115   -701  -1378      *      * 
   168  -7981  -7924  -8699  -7368  -9123  -7845  -6246  -8765   4052  -8300  -7748  -7161  -7947  -5905  -2369  -7938  -7655  -8556  -7720  -8039   261
     -   -149   -500    233     43   -381    399    106   -626    210   -466   -720    275    394     45     96    359    117   -369   -294   -249 
     -     -1 -11721 -12763   -894  -1115   -701  -1378      *      * 
   169     16   -685  -8145  -8496  -8071   3704  -7421  -2049  -8108  -8153  -7185  -6481  -6448  -7529  -7694  -4997  -5220  -6547  -8290  -8289   262
     -   -149   -500    233     43   -381    399    106   -626    210   -466   -720    275    394     45     96    359    117   -369   -294   -249 
     -     -1 -11721 -12763   -894  -1115   -701  -1378      *      * 
   170   -135   1507  -6930  -6330  -2242  -2954  -5138   1747  -5959   -689  -1063  -5845  -6219  -5607  -5786  -5305  -1257   3128  -4981  -4628   263
     -   -149   -500    233     43   -381    399    106   -626    210   -466   -720    275    394     45     96    359    117   -369   -294   -249 
     -     -1 -11721 -12763   -894  -1115   -701  -1378      *      * 
   171   -878   -851  -1564  -1462  -2288  -1813  -4297    425  -1543    139   3232  -4880  -1250    233  -1249  -1601  -1547   2224  -4397   -854   264
     -   -149   -500    233     43   -381    399    106   -626    210   -466   -720    275    394     45     96    359    117   -369   -294   -249 
     -     -1 -11721 -12763   -894  -1115   -701  -1378      *      * 
   172  -2457  -3864  -6380  -5744  -3819  -2440  -1145   2325  -1620    834   2501    -83  -5635  -4964  -5141  -4670  -1782   2114  -4323  -3981   265
     -   -149   -500    233     43   -381    399    106   -626    210   -466   -720    275    394     45     96    359    117   -369   -294   -249 
     -     -1 -11721 -12763   -894  -1115   -701  -1378      *      * 
   173  -1744  -5218  -1014   2709  -5540  -2490  -1416  -5290   -697  -5234  -4307   -718    464   1249  -1718    625   1230  -2538  -5402  -1712   266
     -   -149   -500    233     43   -381    399    106   -626    210   -466   -720    275    394     45     96    359    117   -369   -294   -249 
     -     -1 -11721 -12763   -894  -1115   -701  -1378      *      * 
   174  -6698  -7247  -6738  -5941  -7998  -6999   5322  -7688  -3739  -7279  -6663  -5831  -2542    568  -1101  -6584  -6437  -7434  -6952  -6816   267
     -   -149   -500    233     43   -381    399    106   -626    210   -466   -720    275    394     45     96    359    117   -369   -294   -249 
     -     -1 -11721 -12763   -894  -1115   -701  -1378      *      * 
   175    424   -663  -1846   -576  -1778    811    335  -2332   -109  -2085  -4304  -1753  -4813    685   2471    982   -279  -2133  -5399  -1712   268
     -   -149   -500    233     43   -381    399    106   -626    210   -466   -720    275    394     45     96    359    117   -369   -294   -249 
     -     -1 -11721 -12763   -894  -1115   -701  -1378      *      * 
   176   2112  -5354  -5890  -5622  -7296    897     63  -7070  -5621  -7184  -6260   1647  -6095   -563  -5953   2104  -1179  -2695  -7364  -6943   269
     -   -149   -500    233     43   -381    399    106   -626    210   -466   -720    275    394     45     96    359    117   -369   -294   -249 
     -    -50 -11721  -4888   -894  -1115   -701  -1378      *      * 
   177   -228  -3812  -6332  -5696   1457  -5533  -4405   1736  -2532   1190    279  -5180  -2060  -4913  -5090  -2505  -3926   1926    934   1143   270
     -   -149   -500    233     43   -381    399    106   -626    210   -466   -720    275    394     45     96    359    117   -369   -294   -249 
     -     -1 -11671 -12714   -894  -1115  -2359   -313      *      * 
   178    522   3716  -6331  -5695  -3767  -5534  -1156   -119  -5290   -507    558  -5180  -5584  -4913  -1332    963    830   1802  -4271  -3929   271
     -   -149   -500    233     43   -381    399    106   -626    210   -466   -720    275    394     45     96    359    117   -369   -294   -249 
     -     -1 -11671 -12714   -894  -1115  -2359   -313      *      * 
   179    445   -677  -3998  -3444  -4705  -2380    817  -2165  -3334  -2135  -3743    968  -4977    452   1014   1721   2114  -2468  -4919     44   272
     -   -149   -500    233     43   -381    399    106   -626    210   -466   -720    275    394     45     96    359    117   -369   -294   -249 
     -     -1 -11671 -12714   -894  -1115   -187  -3037      *      * 
   180   1063    380  -6330  -5697    334   -384   -963  -1805  -5303    903    234    306  -1455  -1771  -5119   2128   -889  -2119  -4321     36   273
     -   -149   -500    233     43   -381    399    106   -626    210   -466   -720    275    394     45     96    359    117   -369   -294   -249 
     -     -1 -11721 -12763   -894  -1115   -701  -1378      *      * 
   181   1612   1023  -6369  -5734   -246  -1893  -1203    796  -5331    566   1021  -1954  -5629   1429  -1107  -1128  -1198   1365  -4318  -1504   274
     -   -149   -500    233     43   -381    399    106   -626    210   -466   -720    275    394     45     96    359    117   -369   -294   -249 
     -     -1 -11721 -12763   -894  -1115   -701  -1378      *      * 
   182   -925   -641    330    146  -5515  -4724   1348    499    763    799   -399   -682  -2173    897    527   -916    860   -780  -5390   -630   275
     -   -149   -500    233     43   -381    399    106   -626    210   -466   -720    275    394     45     96    359    117   -369   -294   -249 
     -     -1 -11721 -12763   -894  -1115   -701  -1378      *      * 
   183   2169    727    -76  -1925  -1918   -146    608  -5277  -1819  -2230  -4301   -381     58    309  -1244   1229  -1289  -2508    665    211   276
     -   -149   -500    233     43   -381    399    106   -626    210   -466   -720    275    394     45     96    359    117   -369   -294   -249 
     -     -1 -11721 -12763   -894  -1115   -701  -1378      *      * 
   184  -1202  -4244  -1163  -1635   1102  -5188   2470    958  -3953    740    767    207  -1200    655   -681    239   -862  -2154   -179   1418   277
     -   -149   -500    233     43   -381    399    106   -626    210   -466   -720    275    394     45     96    359    117   -369   -294   -249 
     -     -1 -11721 -12763   -894  -1115   -701  -1378      *      * 
   185    878    487   -647  -1169  -1969   1056   -975   -716   -879  -1673   -257   1444   -808    590    484    661    -53  -1137  -5389  -1510   278
     -   -149   -500    233     43   -381    399    106   -626    210   -466   -720    275    394     45     96    359    117   -369   -294   -249 
     -    -34 -11721  -5451   -894  -1115   -701  -1378      *      * 
   186      3   -811  -1144   1199  -1146   -702   -818   -850   1498   -807  -4273   -528    329    325    730   -439    131   -103  -5368  -1479   279
     -   -149   -500    233     43   -381    399    106   -626    210   -466   -720    275    394     45     96    359    117   -369   -294   -249 
     -    -13 -11688  -6877   -894  -1115   -246  -2675      *      * 
   187    669   -642   -387   -712  -1154     65    -49    472   -474  -1861  -1516   -502    -11   -635   2076  -1820   -183    464    323   -602   280
     -   -149   -500    233     43   -381    399    106   -626    210   -466   -720    275    394     45     96    359    117   -369   -294   -249 
     -     -1 -11709 -12751   -894  -1115  -1309   -746      *      * 
   188    -18    305  -6367  -2936   1726  -5569  -4440    818  -5326   1466   2119  -1945   -752  -2175  -5126   -704  -1676    344    675   1297   281
     -   -150   -494    230     40   -382    399    106   -628    213   -461   -716    270    401     50     96    360    112   -375   -285   -249 
     -   -222  -3132  -5131  -1820   -480  -1309   -746      *      * 
   189  -2038  -5168    692    424  -1850   2421   1550  -2324     99  -5184  -4257   1181    -38   -173    -63   -994  -2238  -4790  -5351  -4669   289
     -   -149   -500    233     43   -381    399    106   -626    210   -466   -720    275    394     45     96    359    117   -369   -294   -249 
     -     -1 -11667 -12710   -894  -1115  -1546   -605      *      * 
   190  -1214   1106  -6339  -2532   1532  -2718    332   1897  -5298   1428   1136  -5187  -5591   -887  -5098   -724   -807    313   -138    651   290
     -   -149   -500    233     43   -381    399    106   -626    210   -466   -720    275    394     45     96    359    117   -369   -294   -249 
     -     -1 -11680 -12722   -894  -1115  -2189   -357      *      * 
   191   -869   -873    949  -3005  -5501   -163   -527  -5251   -609  -5196  -4269   1521   1593    461    351    849   1610  -4802  -5363  -1791   291
     -   -149   -500    233     43   -381    398    105   -626    210   -466   -721    275    394     48     96    359    117   -367   -295   -250 
     -  -3211  -6544   -182   -986  -1015  -2189   -357      *      * 
   192    331  -2766   1696  -1130  -3541   2380  -1599  -3277  -1339  -3309  -2440    471  -2759  -1200  -1850    396  -1702    127  -3534  -2891   294
     -   -149   -500    233     43   -381    399    106   -626    210   -466   -720    275    394     45     96    359    117   -369   -294   -249 
     -   -138  -8607  -3493   -894  -1115  -6552    -15      *      * 
   193  -1296  -2791    348    503  -3103     82   -902  -2862   -531  -2805  -1892   1017  -2312    749  -1056   1192   2244  -2410  -2975  -2274   295
     -   -150   -501    232     44   -377    400    104   -628    211   -459   -722    274    392     47     95    358    116   -371   -296   -251 
     -  -1225  -1752  -1861  -1696   -532  -2868   -213      *      * 
   194   1139  -3220   1148    690  -3539    426   1320  -3292   -961  -3236  -2312  -1327  -2798    938  -1472   1639   -235  -2842  -3404  -2717   300
     -   -149   -500    233     43   -381    399    106   -626    210   -466   -720    275    394     45     96    359    117   -369   -294   -249 
     -     -3  -9337 -10379   -894  -1115   -249  -2655      *      * 
   195   -285   -567    733    512  -5359   -364    713  -5110     -6  -3196  -4127   -822   2369    -84   -324   1187   -281  -2441  -5221  -4538   301
     -   -148   -501    232     44   -381    402    105   -627    209   -465   -721    274    393     47     95    360    116   -370   -295   -250 
     -   -507  -4617  -1969   -995  -1005  -1001   -999      *      * 
   196    623  -4762   1197    439  -5083    992    180  -2301  -1062   -716  -3851   1001  -4356    300  -1315    506   1058  -1921  -4945  -1523   304
     -   -149   -500    233     43   -381    399    106   -626    210   -466   -720    275    394     45     96    359    117   -369   -294   -249 
     -     -1 -11231 -12274   -894  -1115    -29  -5660      *      * 
   197   -531   1475    -59   -225    225   -476   1123   -245   -136   -920   1024    170    -25    365    -10   -463   -169   -409   1909    584   305
     -   -149   -501    234     42   -377    397    114   -628    209   -467   -722    274    397     44     94    359    123   -371   -296   -251 
     -   -184  -3178  -6732    -18  -6319   -701  -1378      *      * 
   198   -346   -647    323    137    324  -1641    126  -1452  -1569  -2007  -4283  -2056   -358   -223   -293   2043   1067    389  -5380  -4701   307
     -   -149   -500    233     43   -381    399    106   -626    210   -466   -720    275    394     45     96    359    117   -369   -294   -249 
     -     -1 -11707 -12750   -894  -1115  -1374   -703      *      * 
   199   -581  -6454  -6286  -5212  -7052  -3090  -1551  -2322   -259  -6351  -5643  -1907      2  -4156   3854  -5676  -5513   -239  -6357  -6144   308
     -   -149   -500    233     43   -381    399    106   -626    210   -466   -720    275    394     45     96    359    117   -369   -294   -249 
     -     -1 -11707 -12750   -894  -1115   -398  -2051      *      * 
   200   -619    700  -6379  -5743    147  -1314  -4452   1014  -5337   -517   2835  -2005  -5630  -4960  -5137  -1283    407   2229   1618    -14   309
     -   -149   -500    233     43   -381    399    106   -626    210   -466   -720    275    394     45     96    359    117   -369   -294   -249 
     -     -1 -11721 -12763   -894  -1115   -701  -1378      *      * 
   201    790  -3873   -690  -5694   1479  -2788  -4450  -2103  -5306   2744  -3078  -2165  -5628  -4938  -5125  -1971  -1953  -3289  -4332  -1464   310
     -   -149   -500    233     43   -381    399    106   -626    210   -466   -720    275    394     45     96    359    117   -369   -294   -249 
     -     -1 -11721 -12763   -894  -1115   -701  -1378      *      * 
   202  -1083  -5206      0  -1414   -827  -2491   2639  -5267  -2964  -1515   -950   -296  -4816   3742   -506  -1666  -2240  -2903  -5392  -4713   311
     -   -149   -500    233     43   -381    399    106   -626    210   -466   -720    275    394     45     96    359    117   -369   -294   -249 
     -     -1 -11721 -12763   -894  -1115   -701  -1378      *      * 
   203  -1731  -3936  -6460  -5824   3884  -5665  -4534   -331  -5420    -38    386  -5311  -5708    666  -2154  -4751  -4054    533  -4387   -504   312
     -   -149   -500    233     43   -381    399    106   -626    210   -466   -720    275    394     45     96    359    117   -369   -294   -249 
     -     -1 -11721 -12763   -894  -1115   -701  -1378      *      * 
   204   2297    939  -6296  -5670   -445  -1276  -4453  -3387  -5286  -1089   -860  -2098  -5627  -4927  -2470   2321    332  -2317  -4349  -4005   313
     -   -149   -500    233     43   -381    399    106   -626    210   -466   -720    275    394     45     96    359    117   -369   -294   -249 
     -     -1 -11721 -12763   -894  -1115   -701  -1378      *      * 
   205   1419    993  -6598  -6303  -7551   -899  -6221  -7341  -6158  -7490  -6543   2095  -1434  -1947  -2564   2660   -716  -6285  -7650  -7335   314
     -   -149   -500    233     43   -381    399    106   -626    210   -466   -720    275    394     45     96    359    117   -369   -294   -249 
     -     -1 -11721 -12763   -894  -1115   -701  -1378      *      * 
   206  -2601  -1314  -6307  -2469   1430  -5570    274    708  -5286    401  -3069   -182    -27  -1762  -1297  -2689  -2103   -492  -4324   3701   315
     -   -149   -500    233     43   -381    399    106   -626    210   -466   -720    275    394     45     96    359    117   -369   -294   -249 
     -     -1 -11721 -12763   -894  -1115   -701  -1378      *      * 
   207   2171  -3863  -6346  -5712  -3818   -381   -955  -1483  -5314  -2647   -132  -1995  -5626  -4943  -5125    949   1478   1649   -329  -3978   316
     -   -149   -500    233     43   -381    399    106   -626    210   -466   -720    275    394     45     96    359    117   -369   -294   -249 
     -     -1 -11721 -12763   -894  -1115   -701  -1378      *      * 
   208  -8376  -7282  -8737  -9099   4534  -8621   -851  -2754  -8654  -6558  -6657  -7225  -8474  -7367  -8012  -7870  -8223  -7415    624  -1569   317
     -   -149   -500    233     43   -381    399    106   -626    210   -466   -720    275    394     45     96    359    117   -369   -294   -249 
     -    -50 -11721  -4888   -894  -1115   -701  -1378      *      * 
   209  -1895  -7995   4128  -1473  -8411  -2612  -5409  -2529  -5894  -8260  -7718  -4509  -6492  -5113  -6950  -5748  -6256  -7789  -8465  -7315   318
     -   -149   -500    233     43   -381    399    106   -626    210   -466   -720    275    394     45     96    359    117   -369   -294   -249 
     -     -1 -11671 -12714   -894  -1115  -2359   -313      *      * 
   210   1497    648  -6331  -5695    107   -211   -250    712  -5290     -5   1576  -1732    313  -4913  -5090  -4618  -2117   2051  -4270  -1337   319
     -   -149   -500    233     43   -381    399    106   -626    210   -466   -720    275    394     45     96    359    117   -369   -294   -249 
     -    -13 -11671  -6860   -894  -1115   -187  -3037      *      * 
   211     23   3007  -6356  -5724    977  -1301    466  -1213  -5324  -2770   -326  -5214  -2150  -4951  -5131   2928  -2136  -3280  -4324  -3982   320
     -   -149   -500    233     43   -381    399    106   -626    210   -466   -720    275    394     45     96    359    117   -369   -294   -249 
     -     -1 -11709 -12751   -894  -1115  -1309   -746      *      * 
   212   -525   -390  -6367  -5731  -3802  -5569  -4440   2363  -5326   1321   -290  -2237  -5619  -1677  -5126  -1251    -67   1855    659  -1347   321
     -   -149   -500    233     43   -381    399    106   -626    210   -466   -720    275    394     45     96    359    117   -369   -294   -249 
     -     -1 -11709 -12751   -894  -1115  -1309   -746      *      * 
   213   -148  -4463   -338    431   1260   1037  -1079   -133  -3564    385    840   -958  -5099   -429   -675   -508  -1224  -1734   3481  -1415   322
     -   -149   -500    233     43   -381    399    106   -626    210   -466   -720    275    394     45     96    359    117   -369   -294   -249 
     -     -1 -11709 -12751   -894  -1115  -1309   -746      *      * 
   214  -5033  -1109   1321   3322  -6936  -5473  -4511  -6746  -4377  -6668  -1154   -559  -5816   1644  -5005  -1510  -5026  -1652  -6850  -6041   323
     -   -149   -500    233     43   -381    399    106   -626    210   -466   -720    275    394     45     96    359    117   -369   -294   -249 
     -     -1 -11709 -12751   -894  -1115   -420  -1986      *      * 
   215  -2437    865  -6380  -5744  -1709  -5582     53   3161  -5339   -280   2704  -5228  -5632  -1767  -5139  -2951   -338    597  -4319  -3977   324
     -   -149   -500    233     43   -381    399    106   -626    210   -466   -720    275    394     45     96    359    117   -369   -294   -249 
     -     -1 -11721 -12763   -894  -1115   -701  -1378      *      * 
   216  -2708   1001  -6379  -5743   3268  -2894  -4452    276  -5337   1334    640  -2342  -2320  -4960  -5137  -4665   -875    112   -260   1125   325
     -   -149   -500    233     43   -381    399    106   -626    210   -466   -720    275    394     45     96    359    117   -369   -294   -249 
     -     -1 -11721 -12763   -894  -1115   -701  -1378      *      * 
   217    709   1166  -1566  -5599     52   -262   -162  -3372  -5226    411   1273  -5155  -2745  -2388   -613    390   2140    -39   1179   -566   326
     -   -149   -500    233     43   -381    399    106   -626    210   -466   -720    275    394     45     96    359    117   -369   -294   -249 
     -     -1 -11721 -12763   -894  -1115   -701  -1378      *      * 
   218   1204    461  -2122  -4406  -4154  -5284  -4078  -2010  -2306  -4026   -316  -4431   1865  -2181  -4460    928   2709  -1508  -4574  -4173   327
     -   -149   -500    233     43   -381    399    106   -626    210   -466   -720    275    394     45     96    359    117   -369   -294   -249 
     -     -1 -11721 -12763   -894  -1115   -701  -1378      *      * 
   219  -7394  -6725  -9759  -9166  -2082  -9642  -8131    411  -8990   3070  -3437  -9370  -8477  -7596  -8389  -9080  -7208  -1326   2987  -6734   328
     -   -149   -500    233     43   -381    399    106   -626    210   -466   -720    275    394     45     96    359    117   -369   -294   -249 
     -     -1 -11721 -12763   -894  -1115   -701  -1378      *      * 
   220   -428   1276  -6378  -5742    506   -527  -4452   1320  -5337   1460   2388  -5226  -5630  -1599   -325   -236     68     67  -4317   -515   329
     -   -149   -500    233     43   -381    399    106   -626    210   -466   -720    275    394     45     96    359    117   -369   -294   -249 
     -     -1 -11721 -12763   -894  -1115   -701  -1378      *      * 
   221   -199    682  -5847  -5242    957  -2783   2257  -3434  -4940   -301   -892   2246  -5550   -428    636    538     75    310  -4376    301   330
     -   -149   -500    233     43   -381    399    106   -626    210   -466   -720    275    394     45     96    359    117   -369   -294   -249 
     -     -1 -11721 -12763   -894  -1115   -701  -1378      *      * 
   222  -6232  -6637  -8626  -8999  -9034   3847  -8253  -9206  -9011  -9245  -8488  -7732  -7574  -8562  -8586  -2692  -6698  -7997  -8544  -9148   331
     -   -149   -500    233     43   -381    399    106   -626    210   -466   -720    275    394     45     96    359    117   -369   -294   -249 
     -     -1 -11721 -12763   -894  -1115   -701  -1378      *      * 
   223   1848  -4047  -5286  -4705   -795   2993    243  -1151  -2204  -2551   -949  -1435  -5437  -1066  -4626  -2864  -3919  -3477  -4479  -4099   332
     -   -149   -500    233     43   -381    399    106   -626    210   -466   -720    275    394     45     96    359    117   -369   -294   -249 
     -     -1 -11721 -12763   -894  -1115   -701  -1378      *      * 
   224   -170   4478  -7804  -7791  -6666  -5616  -6679  -2378  -1328  -2879  -5856  -6277  -6338  -6912  -7042   -137   2920  -5675  -7064  -6841   333
     -   -149   -500    233     43   -381    399    106   -626    210   -466   -720    275    394     45     96    359    117   -369   -294   -249 
     -     -1 -11721 -12763   -894  -1115   -701  -1378      *      * 
   225  -6278  -5736  -8927  -8564  -5516  -8803  -8494   1859  -8517   2326   -957  -8471  -8322  -8056  -8491  -8203  -1294   2123  -7369  -7224   334
     -   -149   -500    233     43   -381    399    106   -626    210   -466   -720    275    394     45     96    359    117   -369   -294   -249 
     -     -1 -11721 -12763   -894  -1115   -701  -1378      *      * 
   226   -254   4774  -6416  -5783    194  -2509    -24    737  -5379  -2902  -3098  -5267  -5670  -5002  -5180  -4707  -4011   1844  -4351    -20   335
     -   -149   -500    233     43   -381    399    106   -626    210   -466   -720    275    394     45     96    359    117   -369   -294   -249 
     -     -1 -11721 -12763   -894  -1115   -701  -1378      *      * 
   227   -533   2644  -6381  -5745  -3816  -2551  -4455   2189  -5340   -789    870  -2194  -2177  -4963  -5140   -198   -148   2309  -4321  -3979   336
     -   -149   -500    233     43   -381    399    106   -626    210   -466   -720    275    394     45     96    359    117   -369   -294   -249 
     -     -1 -11721 -12763   -894  -1115   -701  -1378      *      * 
   228    918    934  -6638  -6036  -4123  -1149  -4775   1107  -5636   -986  -3351  -5480   3351  -5265   -415  -4859  -4203    -30  -4649  -4307   337
     -   -149   -500    233     43   -381    399    106   -626    210   -466   -720    275    394     45     96    359    117   -369   -294   -249 
     -     -1 -11721 -12763   -894  -1115   -701  -1378      *      * 
   229  -4006  -5502   1494   -626  -5816  -1839  -3615  -5575  -1930  -5515  -4598   -319   1525   -707  -1998   2611    844  -5121  -5683  -4984   338
     -   -149   -500    233     43   -381    399    106   -626    210   -466   -720    275    394     45     96    359    117   -369   -294   -249 
     -     -1 -11721 -12763   -894  -1115   -701  -1378      *      * 
   230   -421  -5218   1828   2276  -5539  -2849   -180  -5290  -1062  -2608  -1110  -1735   -658   -520   1374   -199  -2066  -4840    211    959   339
     -   -149   -500    233     43   -381    399    106   -626    210   -466   -720    275    394     45     96    359    117   -369   -294   -249 
     -     -1 -11721 -12763   -894  -1115   -701  -1378      *      * 
   231    257  -5218   1430   2041   -311  -1500   2396  -5289   -913  -1123     93   -977  -1236     97  -1374   -145   -955  -2248  -5401  -1181   340
     -   -149   -500    233     43   -381    399    106   -626    210   -466   -720    275    394     45     96    359    117   -369   -294   -249 
     -     -1 -11721 -12763   -894  -1115   -701  -1378      *      * 
   232   -820  -5163   2143   1026  -1469  -1882     45   -213  -1971   -369    527   -762  -4828    692   -798  -1436   1453   -672    439  -4695   341
     -   -149   -500    233     43   -381    399    106   -626    210   -466   -720    275    394     45     96    359    117   -369   -294   -249 
     -     -1 -11721 -12763   -894  -1115   -701  -1378      *      * 
   233  -4013  -3919  -5911  -2651  -1712  -5506  -4352   -103  -1592    280   1040  -4996  -1208   -705   3313  -1036     53    217  -4368  -4014   342
     -   -149   -500    233     43   -381    399    106   -626    210   -466   -720    275    394     45     96    359    117   -369   -294   -249 
     -     -1 -11721 -12763   -894  -1115   -701  -1378      *      * 
   234   -738  -3901  -6028  -5413    -18    -81   -151  -1016   -326   1777   2510   -485  -5580  -1234    231  -2021     46    -82  -4353    508   343
     -   -149   -500    233     43   -381    399    106   -626    210   -466   -720    275    394     45     96    359    117   -369   -294   -249 
     -     -1 -11721 -12763   -894  -1115   -701  -1378      *      * 
   235  -1201  -5227   2562    527  -5548   -866   -268  -5299  -2966  -5243  -4316   2615  -2196    -14  -1781    -47    218  -4849  -5410  -1687   344
     -   -149   -500    233     43   -381    399    106   -626    210   -466   -720    275    394     45     96    359    117   -369   -294   -249 
     -  -1861 -11721   -465   -894  -1115   -701  -1378      *      * 
   236    487    519  -2525  -1970  -2985  -1129  -2060    -50    258  -1191  -2058  -2181   2930    483  -2259   1010  -2137  -2387  -3245  -2747   345
     -   -149   -500    233     43   -381    399    106   -626    210   -466   -720    275    394     45     96    359    117   -369   -294   -249 
     -     -2  -9862 -10904   -894  -1115  -4117    -86      *      * 
   237     70  -3689   1247   1594   -347   -813  -1863   -724   1037  -1350  -2780  -1841  -3297    796    176   -808    490   -205  -3875  -3196   346
     -   -149   -500    233     43   -381    399    106   -626    210   -466   -720    275    394     45     96    359    117   -369   -294   -249 
     -     -2 -10025 -11067   -894  -1115   -184  -3061      *      * 
   238   1055  -1014   2384    178  -5428     48   -863  -2599  -1051  -5123   -353   1859  -4701   -485    126   -210  -1192  -4729  -5290  -4608   347
     -   -149   -500    233     43   -381    399    106   -626    210   -466   -720    275    394     45     96    359    117   -369   -294   -249 
     -     -1 -11603 -12645   -894  -1115  -2322   -322      *      * 
   239  -1652  -5586  -8393  -7811    845  -7854  -6739    912  -7515   2846   -182  -7522  -7504  -6808  -7226  -7041   -383   -270  -5991  -5926   348
     -   -149   -500    233     43   -381    399    106   -626    210   -466   -720    275    394     45     96    359    117   -369   -294   -249 
     -     -1 -11617 -12659   -894  -1115  -3148   -173      *      * 
   240   1630  -5110  -2226    464  -5426   -583  -3283  -1026   -618   -836  -4201  -1146   1099     90  -1422    257    602    380  -5296    669   349
     -   -149   -500    233     43   -381    399    106   -626    210   -466   -720    275    394     45     96    359    117   -369   -294   -249 
     -     -1 -11617 -12659   -894  -1115  -3148   -173      *      * 
   241    686  -1371    663   1167  -5442   1363     15  -2679    622  -5137  -4210   -495  -1254   1112    409    285   -470  -4743  -5304  -4621   350
     -   -149   -500    233     43   -381    399    106   -626    210   -466   -720    275    394     45     96    359    117   -369   -294   -249 
     -     -1 -11617 -12659   -894  -1115  -3148   -173      *      * 
   242   1485   -583  -6280  -5643   2275  -5481  -4352  -1120  -5238    409   -115  -5127  -5531  -4861  -5038   -278    939   1114    857    970   351
     -   -149   -500    233     43   -381    399    106   -626    210   -466   -720    275    394     45     96    359    117   -369   -294   -249 
     -     -1 -11617 -12659   -894  -1115  -3148   -173      *      * 
   243   -541    271  -6281  -5645   1503  -1675  -4354   3043  -5239   -402   2445  -5129  -5532  -4862  -5039  -2390  -1993     79  -4219  -1453   352
     -   -149   -500    233     43   -381    399    106   -626    210   -466   -720    275    394     45     96    359    117   -369   -294   -249 
     -     -1 -11617 -12659   -894  -1115   -737  -1321      *      * 
   244    329    -72  -1808   -173  -2454  -4681    432  -5246   -731   -761  -4266   1891  -4774   1039   2064   -644    441    458  -5361  -4679   353
     -   -149   -500    233     43   -381    399    106   -626    210   -466   -720    275    394     45     96    359    117   -369   -294   -249 
     -     -1 -11680 -12722   -894  -1115   -213  -2862      *      * 
   245    112  -5218   1164    712  -5539  -2849    -41   -918   1372  -1270  -1152  -1397  -4812    442   1753    238    555  -2531  -5401  -4719   354
     -   -149   -500    233     43   -381    399    106   -626    210   -466   -720    275    394     45     96    359    117   -369   -294   -249 
     -     -1 -11721 -12763   -894  -1115   -701  -1378      *      * 
   246    275  -4923  -3783    913   1166  -4816   1791  -4793   -195    902   2203    -57  -4906   -399  -1083    -96   -470  -1629    537   -177   355
     -   -149   -500    233     43   -381    399    106   -626    210   -466   -720    275    394     45     96    359    117   -369   -294   -249 
     -     -1 -11721 -12763   -894  -1115   -701  -1378      *      * 
   247  -1138  -5220   -142    277  -5541    682   -584  -5292   2067  -5236  -4309   1366  -4813   1388   1597   -194  -2038  -4842  -5403  -4720   356
     -   -149   -500    233     43   -381    399    106   -626    210   -466   -720    275    394     45     96    359    117   -369   -294   -249 
     -     -1 -11721 -12763   -894  -1115   -701  -1378      *      * 
   248   1087    264  -7265  -6706  -4746  -6520  -5599   2331  -6363  -1401  -3859  -6219  -1250  -6032  -6211  -2653  -1441   2730  -5432  -5069   357
     -   -149   -500    233     43   -381    399    106   -626    210   -466   -720    275    394     45     96    359    117   -369   -294   -249 
     -     -1 -11721 -12763   -894  -1115   -701  -1378      *      * 
   249  -4563   -726    398  -3606  -6432  -5269   -967  -6195  -3778  -6124  -5242   3148  -5503   -995     28   -197   2608  -5727  -6282  -5576   358
     -   -149   -500    233     43   -381    399    106   -626    210   -466   -720    275    394     45     96    359    117   -369   -294   -249 
     -     -1 -11721 -12763   -894  -1115   -701  -1378      *      * 
   250     67  -1154  -2949  -1218    -81  -2222   2281    621  -2990  -1793    606  -5217  -5628  -4949  -5129  -2502   1012   -160   4448   1546   359
     -   -149   -500    233     43   -381    399    106   -626    210   -466   -720    275    394     45     96    359    117   -369   -294   -249 
     -     -1 -11721 -12763   -894  -1115   -701  -1378      *      * 
   251   2559  -3910  -6436  -5805  -3877  -2667  -4521   -595  -5402    822   1886  -5284  -5682  -5026  -5203   -744   1040    244  -4387  -4045   360
     -   -149   -500    233     43   -381    399    106   -626    210   -466   -720    275    394     45     96    359    117   -369   -294   -249 
     -     -1 -11721 -12763   -894  -1115   -701  -1378      *      * 
   252  -1054   -585    225  -2434   2105   -822   2006    201  -5107    460   1787  -1195  -2202   -179  -5013    629  -1463   -648    148    368   361
     -   -149   -500    233     43   -381    399    106   -626    210   -466   -720    275    394     45     96    359    117   -369   -294   -249 
     -     -1 -11721 -12763   -894  -1115   -701  -1378      *      * 
   253    235    796  -6382  -5746   1334   -122  -4456   -234  -5341   2410   1842  -5230  -5634  -4964  -5141  -1069  -3977  -1313   -233  -3979   362
     -   -149   -500    233     43   -381    399    106   -626    210   -466   -720    275    394     45     96    359    117   -369   -294   -249 
     -     -1 -11721 -12763   -894  -1115   -701  -1378      *      * 
   254  -1596  -5320  -8126  -8462  -7992  -5613  -7381  -7756  -8069  -8060  -1672  -6458    438  -7494  -7660  -1657   3873  -1046  -8231  -8210   363
     -   -149   -500    233     43   -381    399    106   -626    210   -466   -720    275    394     45     96    359    117   -369   -294   -249 
     -     -1 -11721 -12763   -894  -1115   -701  -1378      *      * 
   255  -1120  -5331  -8082  -8435  -8073  -5613  -7402  -7901  -8086  -8162  -7182  -6456   4194  -7504  -7679   -630  -2349  -6557  -8293  -8287   364
     -   -149   -500    233     43   -381    399    106   -626    210   -466   -720    275    394     45     96    359    117   -369   -294   -249 
     -     -1 -11721 -12763   -894  -1115   -701  -1378      *      * 
   256   1165  -5327  -8138  -8489  -8069  -5611  -7409  -7895  -8097  -8158  -7177  -6463  -2329  -7515  -7682   2894   2236  -2956  -8291  -8287   365
     -   -149   -500    233     43   -381    399    106   -626    210   -466   -720    275    394     45     96    359    117   -369   -294   -249 
     -     -1 -11721 -12763   -894  -1115   -701  -1378      *      * 
   257   -531   1475    -59   -225    225   -476   1123   -245   -136   -920   1024    170    -25    365    -10   -463   -169   -409   1909    584   366
     -   -149   -500    233     43   -381    399    106   -626    210   -466   -720    275    394     45     96    359    117   -369   -294   -249 
     -     -1 -11721 -12763   -894  -1115   -701  -1378      *      * 
   258  -4071  -3895  -6419   -540   2006  -5623  -4496    311  -5380   1360    753  -5269  -5671  -5002  -5180  -2633  -1312   2544  -4358  -1494   367
     -   -149   -500    233     43   -381    399    106   -626    210   -466   -720    275    394     45     96    359    117   -369   -294   -249 
     -     -1 -11721 -12763   -894  -1115   -701  -1378      *      * 
   259   2181   -683  -6379  -5743   -460  -1609  -4452   -393  -5337   1770    -78  -5226  -2320  -4960  -5137  -1720  -1078    585    816   -477   368
     -   -150   -501    236     42   -377    399    105   -627    211   -467   -721    274    393     51     95    360    116   -370   -295   -250 
     -    -46  -4998 -12763  -1403   -685   -701  -1378      *      * 
   260    612   -758  -1296  -1163  -5539  -1021  -3378  -2276   1269  -2101  -4307  -1753  -4812   1290   2668    854   -749  -4840  -5401  -4719   373
     -   -149   -501    232     42   -382    397    104   -627    209   -463   -711    274    393     49     95    363    116   -370   -296   -247 
     -   -224  -3463  -4229    -22  -6042   -701  -1378      *      * 
   261  -2234   2253  -1322  -5658   -884  -1127   -106    209  -1614   1406    707  -5147  -5554  -4879  -2071   -512   2101    436    866  -1637   375
     -   -149   -500    233     43   -381    399    106   -626    210   -466   -720    275    394     45     96    359    117   -369   -294   -249 
     -     -1 -11642 -12684   -894  -1115   -132  -3519      *      * 
   262  -6533  -6077  -8912  -8310    439  -8441  -7203   1672  -8028   2569    612  -8121  -7891  -7113  -7645  -7662  -2372   -208  -6203   1658   376
     -   -144   -501    232     42   -382    400    111   -627    209   -467   -721    274    393     44     98    358    116   -368   -295   -250 
     -  -3382  -3713   -273    -26  -5800   -701  -1378      *      * 
   263    982    388    653   1100  -3317  -2550   1332  -3057   -799  -3021  -2104   1502  -2644    515  -1304  -1460   -238   1487  -3203  -2529   378
     -   -149   -500    233     43   -381    399    106   -626    210   -466   -720    275    394     45     96    359    117   -369   -294   -249 
     -     -4  -9184 -10226   -894  -1115    -30  -5609      *      * 
   264    495  -1333   2067    992  -5524  -1218    305  -2773   -337  -2007   -587    985  -2085    -18    679    443   -356  -1835  -5386  -4703   379
     -   -149   -500    232     43   -381    398    121   -627    210   -464   -721    275    393     45     95    360    117   -370   -295   -250 
     -    -71  -4381 -12747    -41  -5146   -364  -2163      *      * 
   265   -239  -3868  -6301  -5670   -104  -5569     45  -1929  -5281  -1217  -3070  -5191   3711  -1097    368  -1960  -2169  -1401   -295  -1357   381
     -   -149   -500    233     43   -381    399    106   -626    210   -466   -720    275    394     45     96    359    117   -369   -294   -249 
     -     -1 -11721 -12763   -894  -1115   -701  -1378      *      * 
   266    878  -5218   1629   1488  -5539   -428    -86  -2844    715  -2597  -1604   -622  -4812   1380   -285    180   -445  -2235  -5402  -4719   382
     -   -144   -501    231     42   -382    399    110   -628    209   -461   -722    274    392     44     94    359    118   -371   -296   -245 
     -   -315  -3078  -3687    -17  -6417   -701  -1378      *      * 
   267   -392  -5108   2214    535  -5429  -1089   -739   -797   -498   -687    467  -1506  -1120    926    423    431    -73   -272  -5292  -4609   384
     -   -149   -501    235     44   -382    400    104   -628    209   -467   -722    274    392     46     97    361    120   -371   -296   -251 
     -  -5634  -2920   -238    -17  -6458  -3279   -157      *      * 
   268  -1385  -2840  -1240   1190  -3160  -2358  -1009  -2904    807   -437  -1931   -995    446   2030    949    898  -1322  -2462   2177  -2347   386
     -   -149   -500    233     43   -381    399    106   -626    210   -466   -720    275    394     45     96    359    117   -369   -294   -249 
     -     -5  -8891  -9933   -894  -1115    -10  -7188      *      * 
   269  -1157   2015  -6379  -5743   1348  -5581  -4452   1297  -2299    744    -87  -5227  -5630  -1975  -1466  -4665   -604   2438  -4317     -7   387
     -   -151   -489    233     41   -375    400    104   -628    215   -468   -722    273    392     43     98    359    118   -368   -296   -251 
     -   -127  -3781  -6476   -998  -1002   -701  -1378      *      * 
   270  -1112  -5203    115  -1413  -5523  -1532   -832  -2403   -400  -5219  -4292  -1230   3685  -2905  -2046    162  -2034  -1737  -5387  -4704   390
     -   -149   -500    233     43   -381    399    106   -626    210   -466   -720    275    394     45     96    359    117   -369   -294   -249 
     -    -15 -11705  -6677   -894  -1115   -367  -2153      *      * 
   271  -1435    343     38  -3039  -1069     69   1953  -5250   -411  -3042  -1502   1615  -4803   -512    -66   1892   1137  -2515  -5378   -667   391
     -   -149   -500    233     43   -381    399    106   -626    210   -466   -720    275    394     45     96    359    117   -369   -294   -249 
     -     -1 -11707 -12749   -894  -1115   -394  -2065      *      * 
   272  -7295  -6642  -9701  -9121  -4709  -9580  -8210    423  -8956   3027  -1142  -9318  -8466  -7617  -8393  -9015  -7126    670   1792  -6856   392
     -   -149   -488    233     43   -381    398    105   -626    212   -466   -721    275    394     45     96    359    117   -370   -295   -250 
     -    -17  -6468 -12763   -987  -1014   -701  -1378      *      * 
   273  -3747  -5221    915   1539  -5542  -2402   1149  -5293   2383  -5237  -4310   -336  -4814   -283   1572   -139  -1001  -2460  -5404  -4721   395
     -   -149   -500    233     43   -381    399    106   -626    210   -466   -720    275    394     45     96    359    117   -369   -294   -249 
     -     -1 -11721 -12763   -894  -1115   -701  -1378      *      * 
   274   -956  -3862  -6353  -5718    969  -2999     18   -447  -1379    333    643  -5215  -5627  -1971    278    182   2307   1238    793  -1607   396
     -   -149   -500    233     43   -381    399    106   -626    210   -466   -720    275    394     45     96    359    117   -369   -294   -249 
     -     -1 -11721 -12763   -894  -1115   -701  -1378      *      * 
   275   -201  -6233  -9285  -8768  -1736  -9062  -8004   1092  -8603   2662   1165  -8761  -8294  -7595  -8229  -8417  -6691   1229  -6663  -6799   397
     -   -149   -500    233     43   -381    399    106   -626    210   -466   -720    275    394     45     96    359    117   -369   -294   -249 
     -     -1 -11721 -12763   -894  -1115   -701  -1378      *      * 
   276   -650   2366  -1571  -5741    865   -437  -1339    864  -5336    379    662  -2070  -5630  -2010  -5137  -1739    490   1539   2062   1314   398
     -   -149   -500    233     43   -381    399    106   -626    210   -466   -720    275    394     45     96    359    117   -369   -294   -249 
     -     -1 -11721 -12763   -894  -1115   -701  -1378      *      * 
   277     -8   1557  -6379  -5743   1058  -5581  -4452   -232  -5337   2214   -102  -2393  -5631  -1488  -5137   -381    242    980  -4317  -3975   399
     -   -149   -500    233     43   -381    399    106   -626    210   -466   -720    275    394     45     96    359    117   -369   -294   -249 
     -     -1 -11721 -12763   -894  -1115   -701  -1378      *      * 
   278   1509  -1136  -6402  -5781  -3902   2710  -1144    113  -5385  -3797    -91   -437  -5663  -5013  -5196  -2539     50    765  -4404  -4062   400
     -   -149   -500    233     43   -381    399    106   -626    210   -466   -720    275    394     45     96    359    117   -369   -294   -249 
     -     -1 -11721 -12763   -894  -1115   -701  -1378      *      * 
   279  -1675  -6161  -2347  -7022  -8614   3810  -7367  -8602  -7993  -8722  -7885  -6562  -7011  -7360  -8027  -5786  -6027  -7374  -8461  -8569   401
     -   -149   -500    233     43   -381    399    106   -626    210   -466   -720    275    394     45     96    359    117   -369   -294   -249 
     -     -1 -11721 -12763   -894  -1115   -701  -1378      *      * 
   280  -7100  -8477   1160   3792  -9022  -6661  -6246  -9241  -6755  -8977  -8534  -5411  -7245  -5998  -7693  -6723  -7214  -8693  -8607  -8078   402
     -   -149   -500    233     43   -381    399    106   -626    210   -466   -720    275    394     45     96    359    117   -369   -294   -249 
     -     -1 -11721 -12763   -894  -1115   -701  -1378      *      * 
   281   2328   -756  -3664  -1490  -5362  -2729  -3421  -2172    266  -2188    407   -496   1550   -510   1289  -1032  -2064   -289  -5313  -4665   403
     -   -149   -500    233     43   -381    399    106   -626    210   -466   -720    275    394     45     96    359    117   -369   -294   -249 
     -     -1 -11721 -12763   -894  -1115   -701  -1378      *      * 
   282  -1119    572  -6391  -5756    731  -5594  -4466    684  -5351   1709   2098  -5240    333  -4974  -5151  -1007  -2530   1959  -4331  -3989   404
     -   -149   -500    233     43   -381    399    106   -626    210   -466   -720    275    394     45     96    359    117   -369   -294   -249 
     -     -1 -11721 -12763   -894  -1115   -701  -1378      *      * 
   283  -1305  -5218    865  -3044  -5538  -2172    482  -5289  -1066  -3001  -1851    559    605     99   -155   1775   2229  -1700  -5401  -4718   405
     -   -149   -500    233     43   -381    399    106   -626    210   -466   -720    275    394     45     96    359    117   -369   -294   -249 
     -     -1 -11721 -12763   -894  -1115   -701  -1378      *      * 
   284    843  -5218   -419    583  -5539   -847  -3378  -1170    987  -3023  -1210  -3354    322   2089   1137    155    476  -2559  -5401  -4718   406
     -   -149   -500    233     43   -381    399    106   -626    210   -466   -720    275    394     45     96    359    117   -369   -294   -249 
     -     -1 -11721 -12763   -894  -1115   -701  -1378      *      * 
   285    621  -5218   1699     86  -2001     87    163  -5290   -242  -5234  -4307   -680     40   -269    746   1398    175  -1374  -5402  -4719   407
     -   -149   -500    233     43   -381    399    106   -626    210   -466   -720    275    394     45     96    359    117   -369   -294   -249 
     -     -1 -11721 -12763   -894  -1115   -701  -1378      *      * 
   286  -4022   -720   2503  -1774  -1617  -5537  -4393    669  -5120   1326  -3096  -1268  -5590   -270  -1408  -4609  -2368   1823  -4349  -4000   408
     -   -149   -500    233     43   -381    399    106   -626    210   -466   -720    275    394     45     96    359    117   -369   -294   -249 
     -     -1 -11721 -12763   -894  -1115   -701  -1378      *      * 
   287   1511    796  -6379  -5743    856  -5580  -4452   1610  -5337    935    120  -2098  -5630  -4960   -719  -4665   -955   1399    734   -250   409
     -   -149   -500    233     43   -381    399    106   -626    210   -466   -720    275    394     45     96    359    117   -369   -294   -249 
     -     -1 -11721 -12763   -894  -1115   -701  -1378      *      * 
   288    641  -5214   2250   1300  -2391  -4720  -3379  -2844   -247   -785   -576    339  -4813   -347    771   -175    -42   -979  -5398  -4717   410
     -   -149   -500    233     43   -381    399    106   -626    210   -466   -720    275    394     45     96    359    117   -369   -294   -249 
     -     -1 -11721 -12763   -894  -1115   -701  -1378      *      * 
   289     21  -5216   -117    240  -5537  -2401  -1290    390    923   -369  -1468  -1006  -1240   -929   1808   -481   1477   -404  -5400  -4718   411
     -   -149   -500    233     43   -381    399    106   -626    210   -466   -720    275    394     45     96    359    117   -369   -294   -249 
     -     -1 -11721 -12763   -894  -1115   -701  -1378      *      * 
   290    397  -3991  -6518  -5883   1317  -2728  -4595  -1564  -5480   -150   -369  -5372  -5763  -5091  -5276  -4812  -1848  -2331   5640  -4107   412
     -   -149   -500    233     43   -381    399    106   -626    210   -466   -720    275    394     45     96    359    117   -369   -294   -249 
     -    -12 -11721  -6986   -894  -1115   -701  -1378      *      * 
   291   1475   1061  -2332  -1858    926    614  -1578  -1061   -402  -1127  -1385  -1625  -1720    721   1134    382   -424   -221   -443  -4616   413
     -   -149   -500    233     43   -381    399    106   -626    210   -466   -720    275    394     45     96    359    117   -369   -294   -249 
     -    -28 -11710  -5744   -894  -1115  -1283   -764      *      * 
   292  -1082  -5182    739   -477  -5504   1540    821  -5254    369  -1505  -4272    262    503    684    609    974   -106  -2261  -5366  -4683   414
     -   -137   -490    237     36   -372    397     95   -633    205   -440   -725    274    399     34     97    351    108   -360   -309   -263 
     -   -657  -1452 -12725  -1565   -595   -224  -2797      *      * 
   293   -531   1475    -59   -225    225   -476   1123   -245   -136   -920   1024    170    -25    365    -10   -463   -169   -409   1909    584   427
     -   -149   -500    233     43   -381    399    106   -626    210   -466   -720    275    394     45     96    359    117   -369   -294   -249 
     -   -246 -11721  -2678   -894  -1115   -701  -1378      *      * 
   294   -889    329    -95  -1968  -5310    194   1246  -2285   2102  -1522  -4078   1627  -1005   -971   1764   -249  -2109  -4611  -5172  -4489   428
     -   -149   -500    233     43   -381    399    106   -626    210   -466   -720    275    394     45     96    359    117   -369   -294   -249 
     -     -1 -11476 -12518   -894  -1115  -2560   -268      *      * 
   295   -653   -507  -4982   -735  -3850    607  -1219   -719  -1197    593  -3056   -965   -684  -4009  -4372  -1087   1551   2271  -4293  -3906   429
     -   -149   -500    233     43   -381    399    106   -626    210   -466   -720    275    394     45     96    359    117   -369   -294   -249 
     -     -1 -11509 -12551   -894  -1115  -1237   -797      *      * 
   296   -756   1192   -673   -239  -5424   -777   1551  -2304    723  -2622  -4192    648   -575    647   2672  -1339   -647  -1394  -5286  -1594   430
     -   -149   -500    233     43   -381    399    106   -626    210   -466   -720    275    394     45     96    359    117   -369   -294   -249 
     -  -2622 -11598   -256   -894  -1115  -1414   -679      *      * 
   297   -110  -2067  -2405  -1841    349   -263  -1709    183    712     69  -1245   1205  -3034  -1570    986   -327    838    824  -2462  -2029   431
     -   -149   -500    233     43   -381    399    106   -626    210   -466   -720    275    394     45     96    359    117   -369   -294   -249 
     -     -4  -9219 -10261   -894  -1115    -10  -7128      *      * 
   298  -2274   -596  -7438  -6832    680  -6734  -5637   1440  -6469   2337    587  -6385  -6667  -1534  -6258  -5852  -4990   1768  -5322  -5059   432
     -   -149   -500    233     43   -381    399    106   -626    210   -466   -720    275    394     45     96    359    117   -369   -294   -249 
     -     -1 -11721 -12763   -894  -1115   -701  -1378      *      * 
   299   -729    279  -6379  -5742   1819  -1578    230   2009  -5337    414  -3062  -2231  -5630  -4960  -1361  -4665  -2137   1318   1161   2139   433
     -   -149   -500    233     43   -381    399    106   -626    210   -466   -720    275    394     45     96    359    117   -369   -294   -249 
     -     -1 -11721 -12763   -894  -1115   -701  -1378      *      * 
   300  -1613  -5057  -1884  -3212  -5304  -1554  -3507   -831  -3134  -2948  -4186   4066  -2209    110  -1945  -1146  -3762  -2705  -5310  -4684   434
     -   -149   -500    233     43   -381    399    106   -626    210   -466   -720    275    394     45     96    359    117   -369   -294   -249 
     -     -1 -11721 -12763   -894  -1115   -701  -1378      *      * 
   301   1859   1461  -6273  -1172  -3826   2105  -4431   -258  -5261   -797   1085  -1950  -5616  -2455  -5097   -831   -843    643  -4327  -3983   435
     -   -149   -500    233     43   -381    399    106   -626    210   -466   -720    275    394     45     96    359    117   -369   -294   -249 
     -     -1 -11721 -12763   -894  -1115   -701  -1378      *      * 
   302  -8374   -931  -8737  -9099  -1633  -8621  -4797  -7248  -8654  -2382  -6647  -7226  -8473  -7367  -8012  -7870  -8221  -7409   3074   4732   436
     -   -149   -500    233     43   -381    399    106   -626    210   -466   -720    275    394     45     96    359    117   -369   -294   -249 
     -     -1 -11721 -12763   -894  -1115   -701  -1378      *      * 
   303  -4918  -5536  -7075  -7457  -8182   3755  -7266  -8058  -7900  -8282  -7338  -1065  -6556  -7295  -7710   -649  -5392  -6747  -8326  -8283   437
     -   -149   -500    233     43   -381    399    106   -626    210   -466   -720    275    394     45     96    359    117   -369   -294   -249 
     -     -1 -11721 -12763   -894  -1115   -701  -1378      *      * 
   304   -712  -4305  -6648  -6146  -1033  -5582  -1373  -1583  -5780  -4418  -3759  -5521   4066  -1944  -5627  -1790  -1293  -2516  -5003  -4665   438
     -   -149   -500    233     43   -381    399    106   -626    210   -466   -720    275    394     45     96    359    117   -369   -294   -249 
     -     -1 -11721 -12763   -894  -1115   -701  -1378      *      * 
   305   1789    789  -8149  -8499  -8067  -5611  -7410  -7889  -8100  -8155  -7175  -6465  -6430  -7517  -7683   1365   3154  -3161  -8289  -8285   439
     -   -149   -500    233     43   -381    399    106   -626    210   -466   -720    275    394     45     96    359    117   -369   -294   -249 
     -     -1 -11721 -12763   -894  -1115   -701  -1378      *      * 
   306 -10140  -8591  -9030   3982 -10046  -8489  -9025 -11169  -9913 -10452 -10456  -9572  -8928  -9723  -9445 -10600 -10262 -10876  -8708 -10020   440
     -   -149   -500    233     43   -381    399    106   -626    210   -466   -720    275    394     45     96    359    117   -369   -294   -249 
     -     -1 -11721 -12763   -894  -1115   -701  -1378      *      * 
   307   1335   4094  -7904  -7985  -6922  -1807  -6859   -635  -7594  -6889  -6106   1300  -6360  -7086  -7262   -946   2268   -975  -7300  -7105   441
     -   -149   -500    233     43   -381    399    106   -626    210   -466   -720    275    394     45     96    359    117   -369   -294   -249 
     -     -1 -11721 -12763   -894  -1115   -701  -1378      *      * 
   308    327   3506  -5861  -5371  -2057  -2009    581  -4712  -5178  -5021  -4317  -2037  -5821  -1666  -5363   1525   2777  -2336  -5538  -5163   442
     -   -149   -500    233     43   -381    399    106   -626    210   -466   -720    275    394     45     96    359    117   -369   -294   -249 
     -     -1 -11721 -12763   -894  -1115   -701  -1378      *      * 
   309  -1449    977  -6371   -921     34  -2651  -4450   2267  -5332   -394   -164   -357   -314  -4956  -2026  -2563  -1460   2451  -4318  -3975   443
     -   -149   -500    233     43   -381    399    106   -626    210   -466   -720    275    394     45     96    359    117   -369   -294   -249 
     -    -15 -11721  -6685   -894  -1115   -701  -1378      *      * 
   310     47   1508  -6365  -5729    787    490   -977   1226  -5324   -427   1947    213  -5617  -2195  -5124   -774    394    893   1723    757   444
     -   -149   -500    233     43   -381    399    106   -626    210   -466   -720    275    394     45     96    359    117   -369   -294   -249 
     -    -15 -11707  -6609   -894  -1115   -393  -2069      *      * 
   311   1439   3630  -7234  -6904  -5386   -917  -5765  -2340  -6530  -5299  -1127    430  -6116  -6126  -6321   2123   1045  -1431  -5852  -5546   445
     -   -149   -500    233     43   -381    399    106   -626    210   -466   -720    275    394     45     96    359    117   -369   -294   -249 
     -     -1 -11706 -12748   -894  -1115   -385  -2093      *      * 
   312    525   1384  -6367  -5732  -3816  -2651   -297    202  -5330   -974    -76  -1011  -5629  -4955  -5134    851   3000   -196  -4319  -3977   446
     -   -150   -489    232     42   -382    402    104   -628    209   -467   -711    274    392     44     97    358    118   -368   -296   -245 
     -  -5865  -3321   -180    -20  -6179   -701  -1378      *      * 
   313     99  -2824   2100    706    869   1100   -999  -2870   -625  -2836  -1933   -911  -2410   -555   1581  -1255  -1327  -2439  -3023  -2337   448
     -   -149   -500    233     43   -381    399    106   -626    210   -466   -720    275    394     45     96    359    117   -369   -294   -249 
     -     -5  -8629  -9672   -894  -1115   -127  -3572      *      * 
   314   -333    498  -6271  -5635    453  -1825   -863   2162  -2422    529    841   -231  -5530  -1821  -1972     90   -169   1099    466     31   449
     -   -149   -500    233     43   -381    399    106   -626    210   -466   -720    275    394     45     96    359    117   -369   -294   -249 
     -     -1 -11617 -12659   -894  -1115   -105  -3827      *      * 
   315   -282    102  -4184  -3627  -2157   -190   2862  -2055    -15  -1402  -3685   1693  -2108   -269    320   -207   -130   -244    752   1940   450
     -   -149   -500    233     43   -381    399    106   -626    210   -466   -720    275    394     45     96    359    117   -369   -294   -249 
     -     -1 -11721 -12763   -894  -1115   -701  -1378      *      * 
   316  -1767   -915   1008   1642  -5539  -1699    302   -621   -618  -2633  -4307    283   1322    676   1612  -1046   -225  -1349  -5401  -1333   451
     -   -149   -500    233     43   -381    399    106   -626    210   -466   -720    275    394     45     96    359    117   -369   -294   -249 
     -     -1 -11721 -12763   -894  -1115   -701  -1378      *      * 
   317   -767  -4311  -1538  -2421   1064  -2622    218    713   -957    592   1473    134    157   -830   -267  -1388  -1104   1046   2362    582   452
     -   -148   -503    227     44   -372    392    115   -622    212   -464   -718    268    384     41     91    362    121   -348   -293   -248 
     -  -6885    -12 -12763     -2  -9453   -701  -1378      *      * 
   318   -250     15    674    391  -2001  -1008   -345  -1803    504  -2108  -1236   -499   2266  -2922   -535   1154    201  -1756  -5394  -4714   454
     -   -149   -500    233     43   -381    399    106   -626    210   -466   -720    275    394     45     96    359    117   -369   -294   -249 
     -    -21 -11721  -6175   -894  -1115   -701  -1378      *      * 
   319    249    -31   1221     19   -535   1178   1075  -1083  -1146  -1661  -4283    207    548    -39   -456   -281     93   -639  -5378   -245   455
     -   -150   -501    237     45   -382    397    104   -626    210   -463   -722    274    394     46     97    358    116   -370   -296   -251 
     -   -393  -4823  -2299  -1404   -685   -331  -2287      *      * 
   320   -350  -4917   2335    984  -5238   -274   -636  -4989  -1077  -3029  -1364    -72   -541    554   -228    955    501  -2343  -5100  -1657   459
     -   -149   -500    233     43   -381    399    106   -626    210   -466   -720    275    394     45     96    359    117   -369   -294   -249 
     -     -1 -11398 -12441   -894  -1115  -4492    -66      *      * 
   321    119  -4917    493   1457   -974   -719   -415  -2475   -264  -4933    475    679    664    -27    745    -61   1244  -4539  -5100  -1767   460
     -   -147   -497    229     44   -347    393    100   -625    207   -467   -726    270    391     43     90    358    116   -353   -300   -240 
     -   -809  -2257  -2184  -1317   -740    -41  -5169      *      * 
   322  -1620  -4957    796    498  -5278  -2236   -707  -3021    474  -4973    119   1820   -853   1094    981   1474   -422  -1345  -5140  -4458   466
     -   -152   -491    234     42   -381    398    102   -626    217   -465   -709    274    390     45    102    357    118   -368   -298   -253 
     -   -191  -3012 -12484  -1460   -652    -46  -4995      *      * 
   323   -282  -1310   -323  -1914   -375    963    796  -5102  -3016   -972  -4213   -695   2558   -346  -1855    621   -464   -183  -5324    151   471
     -   -149   -500    233     43   -381    399    106   -626    210   -466   -720    275    394     45     96    359    117   -369   -294   -249 
     -     -1 -11721 -12763   -894  -1115   -701  -1378      *      * 
   324   -147    927  -1888  -1199  -1793   -731  -1259     28   -914    -22   -713    824  -1463  -1185    780    759    801   1318  -5218  -1811   472
     -   -149   -500    233     43   -381    399    106   -626    210   -466   -720    275    394     45     96    359    117   -369   -294   -249 
     -     -1 -11721 -12763   -894  -1115   -701  -1378      *      * 
   325   -871   -649  -1359  -4039  -1927  -5163   -164   -274  -1088  -2132  -1450   2684   1887  -3770  -1289    386   1406   -993  -4670  -2005   473
     -   -149   -491    236     44   -382    397    104   -624    209   -464   -722    276    392     43     96    360    119   -371   -296   -251 
     -   -215  -2857 -12763    -15  -6633   -701  -1378      *      * 
   326   -632  -1299  -8362  -2668  -5756  -8032  -7557   3598  -7816    527   -523  -7684  -7846  -7627  -7842  -7309  -5727    382  -7124  -6703   475
     -   -149   -500    233     43   -381    399    106   -626    210   -466   -720    275    394     45     96    359    117   -369   -294   -249 
     -     -1 -11721 -12763   -894  -1115   -701  -1378      *      * 
   327  -4792   -886  -7671  -7854  -8042   3761  -7071  -7869  -6998  -2643  -7135  -2142  -2105  -7040  -1592  -5042  -5259  -6595  -8155  -8102   476
     -   -149   -500    233     43   -376    400    105   -626    210   -466   -721    275    394     45     96    359    117   -370   -295   -250 
     -    -33  -6467  -6476   -987  -1014   -701  -1378      *      * 
   328  -1570  -1349  -2311  -3050   -746  -2735   1828  -5205   1288  -1297  -4258   -105    560   -635   2649    -96   -560  -1578    586    252   479
     -   -149   -500    233     43   -381    399    106   -626    210   -466   -720    275    394     45     96    359    117   -369   -294   -249 
     -     -1 -11705 -12747   -894  -1115   -367  -2153      *      * 
   329   1461  -4914  -3861  -1102  -5137   1140  -3562  -4802  -3218   -919  -4075  -3587   2750   -335  -2126    430   -842   -895  -5217  -4627   480
     -   -149   -500    233     43   -381    399    106   -626    210   -466   -720    275    394     45     96    359    117   -369   -294   -249 
     -     -1 -11721 -12763   -894  -1115   -701  -1378      *      * 
   330   -636  -3859  -6378  -5742    961  -5580  -1203    982  -2662   1048   1460  -2441  -5630  -4960  -1409  -1557    403   2231   -164   -137   481
     -   -149   -500    232     42   -381    399    105   -623    210   -464   -721    275    393     45     95    359    117   -370   -281   -244 
     -  -1063  -4229  -1095    -37  -5305   -701  -1378      *      * 
   331   -438  -4381   1304  -2207  -4702  -2260   -731  -4453     31  -4397  -3471  -2518   2721   -623    162   1398    328  -4003  -4565  -1022   483
     -   -149   -500    233     43   -381    399    106   -626    210   -466   -720    275    394     45     96    359    117   -369   -294   -249 
     -     -1 -10810 -11852   -894  -1115    -48  -4928      *      * 
   332   -418   -897  -3605  -1877  -5531   2556  -3388  -5279  -1265  -3566  -4306   2515  -1056  -2930   -870    258    186  -4832  -5401  -4722   484
     -   -149   -500    233     43   -381    399    106   -626    210   -466   -720    275    394     45     96    359    117   -369   -294   -249 
     -     -1 -11706 -12749   -894  -1115   -387  -2086      *      * 
   333    618   2524  -3826  -2319  -5050    920  -1144  -2407  -1183  -4824  -3997   -998  -4926   -220  -3650   1683    713   1250  -5143    419   485
     -   -149   -500    233     43   -381    399    106   -626    210   -466   -720    275    394     45     96    359    117   -369   -294   -249 
     -     -1 -11721 -12763   -894  -1115   -701  -1378      *      * 
   334    307    513  -3845  -1982    514    804   1613  -2812   -573  -1304  -1712  -1745   -386   -207   1166    862    652    202  -5126   -392   486
     -   -149   -500    233     43   -381    399    106   -626    210   -466   -720    275    394     45     96    359    117   -369   -294   -249 
     -     -1 -11721 -12763   -894  -1115   -701  -1378      *      * 
   335   1604   3427  -6378  -5741  -1756   -363  -4451    848  -5336   -301    823  -2191  -5630  -4960  -2238    407    738     99  -4317  -1389   487
     -   -149   -500    233     43   -381    399    106   -626    210   -466   -720    275    394     45     96    359    117   -369   -294   -249 
     -     -1 -11721 -12763   -894  -1115   -701  -1378      *      * 
   336   -531   1475    -59   -225    225   -476   1123   -245   -136   -920   1024    170    -25    365    -10   -463   -169   -409   1909    584   488
     -   -149   -500    233     43   -381    399    106   -626    210   -466   -720    275    394     45     96    359    117   -369   -294   -249 
     -     -1 -11721 -12763   -894  -1115   -701  -1378      *      * 
   337  -2484  -4158  -6640  -6039    933  -5868    -92  -2026  -5632  -1296  -3364  -5468  -5912  -5224  -2092  -2488  -4287   -907   5254   3155   489
     -   -149   -500    233     43   -381    399    106   -626    210   -466   -720    275    394     45     96    359    117   -369   -294   -249 
     -     -1 -11721 -12763   -894  -1115   -701  -1378      *      * 
   338  -1759  -5441  -8669  -8368  -6201  -8548  -8714   2843  -8363   -217  -4868  -8203  -8271  -8366  -8573  -7946  -2300   2851  -8042  -7480   490
     -   -149   -500    233     43   -381    399    106   -626    210   -466   -720    275    394     45     96    359    117   -369   -294   -249 
     -     -1 -11721 -12763   -894  -1115   -701  -1378      *      * 
   339  -5315   -736  -7814  -7302  -5160  -7256  -6395    107  -7024   1685   2223  -6907  -7179  -6715  -6919  -3018    275   2726  -6119  -5760   491
     -   -149   -500    235     43   -376    398    105   -627    212   -466   -721    275    393     45     96    359    117   -370   -295   -250 
     -    -73  -4967  -5864    -60  -4615   -701  -1378      *      * 
   340  -1584  -5203   3348   -148  -5524  -1860    744  -2352  -1790  -3399  -4292   1834  -4795   -720  -1079   -243  -3668  -4825  -5386  -4703   493
     -   -149   -500    233     43   -381    399    106   -626    210   -466   -720    275    394     45     96    359    117   -369   -294   -249 
     -     -1 -11696 -12738   -894  -1115   -823  -1202      *      * 
   341     33  -5202   -197    513  -1951  -1807  -1296  -1607   -270   -904  -4292  -1712   3046    334     19   -659  -3674   -608  -5387  -1675   494
     -   -149   -500    233     43   -381    399    106   -626    210   -466   -720    275    394     45     96    359    117   -369   -294   -249 
     -     -1 -11709 -12751   -894  -1115   -420  -1987      *      * 
   342   -844  -5218   2189   1397  -1779     45  -3377  -5290   -254  -3002  -1215   2063  -4812   -427    199    -25  -1124  -4840  -5402  -1516   495
     -   -149   -500    233     43   -381    399    106   -626    210   -466   -720    275    394     45     96    359    117   -369   -294   -249 
     -   -402 -11721  -2043   -894  -1115   -701  -1378      *      * 
   343  -3381   -472   2473  -1527  -5175    544  -3013  -4926   -814  -1744  -3944   2756  -4447   -987  -1689     28    329  -4477  -5038  -4355   496
     -   -149   -500    233     43   -381    399    106   -626    210   -466   -720    275    394     45     96    359    117   -369   -294   -249 
     -    -40 -11320  -5201   -894  -1115  -3700   -115      *      * 
   344   -977    966  -1454    292  -5147  -2041   3815  -4897   -459  -2634   -737   -345   1472   1264   -151  -1004   -757  -2109  -5009   -474   497
     -   -149   -500    233     43   -381    399    106   -626    210   -466   -720    275    394     45     96    359    117   -369   -294   -249 
     -    -63 -11301  -4561   -894  -1115  -1147   -866      *      * 
   345  -2527   -503   1051    417  -5283  -2668   2317  -2069   -307  -2638  -4051   2121   -701   2333     36  -1970   -223  -1301  -5145  -4463   498
     -   -149   -500    233     43   -381    399    106   -626    210   -466   -720    275    394     45     96    359    117   -369   -294   -249 
     -   -126 -11447  -3590   -894  -1115  -4295    -75      *      * 
   346  -1265   -692  -3240     98  -5115  -4358    237   -221   1918  -1341  -1145  -1635     80   2143   1915  -1355  -1173  -1354  -5004  -1193   499
     -   -149   -500    232     43   -381    398    105   -627    210   -466   -721    275    395     45     95    360    119   -367   -295   -250 
     -   -237  -5165  -3019  -1011   -989   -341  -2247      *      * 
   347  -7105  -6454  -9491  -8895   -365  -9348  -7938    430  -8717   3114    932  -9087  -8232  -7365  -8140  -8769  -2695  -1329  -6334  -6606   503
     -   -149   -500    233     43   -381    399    106   -626    210   -466   -720    275    394     45     96    359    117   -369   -294   -249 
     -  -2072 -11501   -392   -894  -1115  -4034    -91      *      * 
   348   -322  -3243    121    185  -3565  -2740  -1399  -3314   1500     98  -2332   1621  -2835   2636    110  -1651  -1710  -2865  -3424  -2743   504
     -   -149   -500    233     43   -381    399    106   -626    210   -466   -720    275    394     45     96    359    117   -369   -294   -249 
     -     -3  -9432 -10474   -894  -1115  -6401    -17      *      * 
   349   -471  -3159  -3780  -2922  -3326  -3905  -2331    -73   -364   -667  -2361  -2883   3318  -2081   2057  -3038  -2720  -2684  -3429  -3112   505
     -   -149   -500    233     43   -381    399    106   -626    210   -466   -720    275    394     45     96    359    117   -369   -294   -249 
     -     -3  -9432 -10474   -894  -1115    -30  -5611      *      * 
   350   1560   1236  -6419  -5792  -3868  -5589  -4506  -3374  -5388    382    867  -5263  -5659  -5010  -2247  -1963   -336   2872  -4374  -4033   506
     -   -149   -500    233     43   -381    399    106   -626    210   -466   -720    275    394     45     96    359    117   -369   -294   -249 
     -     -1 -11705 -12748   -894  -1115   -375  -2126      *      * 
   351  -2427  -4562  -2919   -803  -4651  -1720  -3988  -1323  -3883  -1596  -1078  -4118   3958  -3771  -1972   -379  -3993  -4065  -4973  -4509   507
     -   -149   -500    233     43   -381    399    106   -626    210   -466   -720    275    394     45     96    359    117   -369   -294   -249 
     -     -1 -11721 -12763   -894  -1115   -701  -1378      *      * 
   352   -354  -4010  -1735   -997    103  -5401  -4214   2177   -918    408  -1303  -4709    455  -1141     15  -1416   -278   1503  -4446   -541   508
     -   -149   -500    233     43   -381    399    106   -626    210   -466   -720    275    394     45     98    359    117   -369   -294   -249 
     -    -46  -6516  -5617   -158  -3272   -701  -1378      *      * 
   353  -5890  -6951  -2415  -4811  -8384   3765  -5975  -8509  -6472  -3043  -7800   -222  -6717  -5730  -7298  -5797  -6185  -7622  -8386  -7642   510
     -   -149   -500    233     43   -381    399    106   -626    210   -466   -720    275    394     45     96    359    117   -369   -294   -249 
     -     -1 -11691 -12733   -894  -1115  -1901   -450      *      * 
   354   2163   3077  -3965    110  -4796  -1657  -1482  -4423  -3305  -2698  -3815  -3660  -4975    364  -1917   -274    515   1435  -4984  -4446   511
     -   -149   -500    233     43   -381    399    106   -626    210   -466   -720    275    394     45     96    359    117   -369   -294   -249 
     -     -1 -11691 -12733   -894  -1115  -1901   -450      *      * 
   355   -697  -3836  -6305   -826   -628  -5546  -4415   1425   -937   -836   1651  -2118   -352  -4907  -5092  -1828   1121   2525  -4293  -3950   512
     -   -149   -500    233     43   -381    399    106   -626    210   -466   -720    275    394     45     96    359    117   -369   -294   -249 
     -     -1 -11691 -12733   -894  -1115   -264  -2578      *      * 
   356  -2129  -6715  -8784  -9155  -9107   3839  -8329  -9290  -9101  -9312  -8573  -7849  -7645  -8668  -8648  -6606  -6799  -8092  -8562  -9233   513
     -   -149   -500    233     43   -381    399    106   -626    210   -466   -720    275    394     45     96    359    117   -369   -294   -249 
     -     -1 -11721 -12763   -894  -1115   -701  -1378      *      * 
   357  -7881  -8014  -6645   3953  -9536  -7587  -7796 -10101  -8368  -9764  -9394  -7286  -8155  -7814  -8650  -7908  -1676  -9389  -8639  -9185   514
     -   -149   -500    233     43   -381    399    106   -626    210   -466   -720    275    394     45     96    359    117   -369   -294   -249 
     -     -1 -11721 -12763   -894  -1115   -701  -1378      *      * 
   358  -3339  -6183  -9320  -8859  -5005  -9199  -8336   1185  -8756   3036  -1171  -8898  -8405  -7794  -8440  -8616  -6682    327  -6879  -7011   515
     -   -149   -500    233     43   -381    399    106   -626    210   -466   -720    275    394     45     96    359    117   -369   -294   -249 
     -     -1 -11721 -12763   -894  -1115   -701  -1378      *      * 
   359    193   2713  -6381  -5745   -517  -5583   -247    107  -5340   1366  -3064  -5228  -5633  -4962  -2238  -4667  -3976   2102   1117   1866   516
     -   -149   -500    233     43   -381    399    106   -626    210   -466   -720    275    394     45     96    359    117   -369   -294   -249 
     -     -1 -11721 -12763   -894  -1115   -701  -1378      *      * 
   360  -6666  -6087  -9240  -8803   -886  -9123  -8376   2956  -8714   1210   -572  -8814  -8394  -7847  -8457  -8539  -6590   2191  -6966  -7054   517
     -   -149   -500    233     43   -381    399    106   -626    210   -466   -720    275    394     45     96    359    117   -369   -294   -249 
     -     -1 -11721 -12763   -894  -1115   -701  -1378      *      * 
   361   -460  -5307  -3721   2523  -5703   1852  -3551  -2795  -3134  -5401  -4481  -3511  -4957   1650   -580   -308    496  -4992  -5570  -4895   518
     -   -149   -500    233     43   -381    399    106   -626    210   -466   -720    275    394     45     96    359    117   -369   -294   -249 
     -     -1 -11721 -12763   -894  -1115   -701  -1378      *      * 
   362  -1621  -5456  -2441  -7022  -8111   3776  -7075  -7955  -7702  -8183  -7236  -6144  -6450  -7056  -7610  -1710  -5286  -6646  -8313  -8179   519
     -   -149   -500    233     43   -381    399    106   -626    210   -466   -720    275    394     45     96    359    117   -369   -294   -249 
     -     -1 -11721 -12763   -894  -1115   -701  -1378      *      * 
   363    403  -5217   1480   -832  -5537   -573   1193  -2332  -1723  -2221  -4306  -1946   3043  -1388  -1321   -135  -2138   -981  -5400  -4718   520
     -   -149   -500    233     43   -381    399    106   -626    210   -466   -720    275    394     45     96    359    117   -369   -294   -249 
     -     -1 -11721 -12763   -894  -1115   -701  -1378      *      * 
   364  -1229    631  -6242  -5615  -3830   1876   -129   1199  -5239    287   -979   -575  -2750   1482  -5085   -597   1405   -339  -4330  -3985   521
     -   -149   -500    233     43   -381    399    106   -626    210   -466   -720    275    394     45     96    359    117   -369   -294   -249 
     -     -1 -11721 -12763   -894  -1115   -701  -1378      *      * 
   365  -6167  -5660  -8794  -8410  -5481  -8556  -8144    337  -8311   2398  -4227  -8246  -8175  -2551  -8264  -2834  -6136   2659  -7212  -7029   522
     -   -149   -500    233     43   -381    399    106   -626    210   -466   -720    275    394     45     96    359    117   -369   -294   -249 
     -     -1 -11721 -12763   -894  -1115   -701  -1378      *      * 
   366   2763   -724  -6500  -5891  -1631   1565  -4607  -3521  -5486     54   -883  -5326  -5705  -5106  -5283     33   -536  -1558  -4485  -4146   523
     -   -149   -500    233     43   -381    399    106   -626    210   -466   -720    275    394     45     96    359    117   -369   -294   -249 
     -     -1 -11721 -12763   -894  -1115   -701  -1378      *      * 
   367   -707  -5216  -1119  -1760  -5536  -2408    267  -1427    304   -753  -4305  -1001  -1185   -508   3556  -2630  -3685  -1613  -5400  -4718   524
     -   -149   -500    233     43   -381    399    106   -626    210   -466   -720    275    394     45     96    359    117   -369   -294   -249 
     -     -1 -11721 -12763   -894  -1115   -701  -1378      *      * 
   368  -6225    831  -1955   1096  -8462   3532  -1208  -8470  -2419  -8286  -7754  -4537  -6546  -5120  -6825  -5829  -6343  -7881  -8480  -7334   525
     -   -149   -500    233     43   -381    399    106   -626    210   -466   -720    275    394     45     96    359    117   -369   -294   -249 
     -     -1 -11721 -12763   -894  -1115   -701  -1378      *      * 
   369  -9976  -8426  -9423  -9807  -6811  -8543  -7791 -10098  -9900  -9384  -9449  -9409  -8923  -9487  -9302 -10219 -10032 -10052  -7144   4963   526
     -   -149   -500    233     43   -381    399    106   -626    210   -466   -720    275    394     45     96    359    117   -369   -294   -249 
     -   -186 -11721  -3050   -894  -1115   -701  -1378      *      * 
   370  -2402  -3923  -6450  -5818    177  -5664    542    503  -5416   2870  -1173  -5307  -5692  -5014  -5208  -4753  -4046     43    879   -334   527
     -   -149   -500    233     43   -381    399    106   -626    210   -466   -720    275    394     45     96    359    117   -369   -294   -249 
     -    -18 -11535  -6412   -894  -1115    -65  -4505      *      * 
   371    144  -5202     66  -1388  -5521   1066    897  -1536  -1172  -5217  -1600   3220  -4799  -2905  -1127  -1486    829  -2491  -5386  -4704   528
     -   -149   -500    233     43   -381    399    106   -626    210   -466   -720    275    394     45     96    359    117   -369   -294   -249 
     -    -14 -11706  -6717   -894  -1115   -382  -2103      *      * 
   372  -1216  -5314   3072   -129  -5630  -4784  -3465  -5380  -3057   -332    395   1293  -4893    142   1604  -3718  -1448  -4934  -5497  -4812   529
     -   -149   -500    233     43   -381    399    106   -626    210   -466   -720    275    394     45     96    359    117   -369   -294   -249 
     -     -1 -11707 -12750   -894  -1115  -1374   -703      *      * 
   373    278  -5192    413    119  -2604  -4710   -828  -5254   -256  -2664  -1720  -3348   3301    155  -3458    -52   -959   -971  -5379  -4700   530
     -   -149   -500    233     43   -381    399    106   -626    210   -466   -720    275    394     45     96    359    117   -369   -294   -249 
     -     -1 -11707 -12750   -894  -1115  -1374   -703      *      * 
   374    611  -5203   1751   2317  -5522  -2447  -3366  -1165    359  -1780     40   -575  -4800   -991  -2145   -275   -480   -242  -5387  -4705   531
     -   -149   -500    233     43   -381    399    106   -626    210   -466   -720    275    394     45     96    359    117   -369   -294   -249 
     -     -1 -11707 -12750   -894  -1115  -1374   -703      *      * 
   375  -1604  -1416  -2054  -1286  -2030  -2536  -3533  -2429   2258   1655  -1446  -3580  -4936    -15   1476  -1772   -113   -575  -5085  -4515   532
     -   -149   -500    233     43   -376    398    111   -626    210   -466   -721    275    394     45     96    359    117   -369   -295   -250 
     -    -45  -5634  -6522    -93  -4002  -1374   -703      *      * 
   376  -1593  -5237     70  -3275  -5609  -2546  -3619  -5334  -3240  -2854  -4443    664  -5002  -1510  -2288   -774   3653  -2511  -5549  -4894   534
     -   -149   -500    233     43   -381    399    106   -626    210   -466   -720    275    394     45     96    359    117   -369   -294   -249 
     -     -1 -11692 -12734   -894  -1115  -1887   -455      *      * 
   377   2184   -803   -290    778  -5512  -2822  -3350  -1181   1023  -2887  -4280    -53  -1060    630    -44     32   -346  -1549  -5374  -4691   535
     -   -149   -500    233     43   -381    399    106   -626    210   -466   -720    275    394     45     96    359    117   -369   -294   -249 
     -     -1 -11692 -12734   -894  -1115  -1887   -455      *      * 
   378   1635   -803   1157   1480  -2024  -1607  -1509  -5263    883  -3375  -4280    -32  -1596    342  -1167    497   -998  -2394  -5374   -585   536
     -   -149   -500    233     43   -381    399    106   -626    210   -466   -720    275    394     45     96    359    117   -369   -294   -249 
     -     -1 -11692 -12734   -894  -1115   -811  -1217      *      * 
   379   1968  -5210  -2026  -3055  -5540  -2480  -3386  -5288   1268  -5236  -4311   -966  -2156  -2928   2008   1256  -1145    156  -5405  -4725   537
     -   -149   -500    233     43   -381    399    106   -626    210   -466   -720    275    394     45     96    359    117   -369   -294   -249 
     -     -1 -11707 -12750   -894  -1115  -1374   -703      *      * 
   380  -2452  -3906  -6422  -5792   4247  -5628  -4466      5  -5387  -3746  -1445  -5268  -5677  -5005  -5185  -2979   -403   -900    645   -661   538
     -   -149   -500    233     43   -381    399    106   -626    210   -466   -720    275    394     45     96    359    117   -369   -294   -249 
     -     -1 -11707 -12750   -894  -1115  -1374   -703      *      * 
   381  -4111  -3930  -6461  -5828   -837  -5671  -4548   2906  -1528    513   -345  -5317   -825   -233  -5228  -4758   -735   2003  -4406  -4066   539
     -   -149   -500    233     43   -381    399    106   -626    210   -466   -720    275    394     45     96    359    117   -369   -294   -249 
     -     -1 -11707 -12750   -894  -1115  -1374   -703      *      * 
   382   -892    -43  -1098    777  -1120  -2941    908  -5271    358  -1609   -823   -594    911    940    381    114   1423   -891   -371   1214   540
     -   -149   -500    233     43   -381    399    106   -626    210   -466   -720    275    394     45     96    359    117   -369   -294   -249 
     -     -1 -11707 -12750   -894  -1115  -1374   -703      *      * 
   383  -1087  -5174   2291   -382  -1055   -543    552   -429  -2078  -1117  -4267   2008   -824  -1793  -1066   -182    138   -353   -306   -611   541
     -   -148   -501    232     42   -377    399    104   -624    211   -467   -722    276    393     44     95    359    118   -370   -280   -250 
     -  -2002  -4604   -496  -1162   -855  -1374   -703      *      * 
   384    481  -3341    805   -543  -3549  -3201  -1875  -1178    306   1370  -2461  -1893  -3291   -161  -1996   -179   1820   -185  -3596  -2989   545
     -   -149   -500    233     43   -381    399    106   -626    210   -466   -720    275    394     45     96    359    117   -369   -294   -249 
     -     -2  -9926 -10968   -894  -1115    -97  -3949      *      * 
   385  -1315   -541  -2096  -1326  -4290  -5079   -924    431   -474   -859  -3433  -4047   3685  -1552  -4103  -2538  -3782   -158  -4646  -4202   546
     -   -149   -500    233     43   -381    399    106   -626    210   -466   -720    275    394     45     96    359    117   -369   -294   -249 
     -     -1 -11660 -12702   -894  -1115  -2563   -268      *      * 
   386    395  -5160   1455    282   1737      1   -424   -690   -354  -1790  -4249    279     43   -268  -1067    353   -562  -4782    784   -211   547
     -   -149   -500    233     43   -381    398    105   -626    212   -466   -721    278    394     45     96    359    117   -370   -295   -250 
     -    -34  -5430 -12702    -84  -4141   -161  -3240      *      * 
   387   -531   1475    -59   -225    225   -476   1123   -245   -136   -920   1024    170    -25    365    -10   -463   -169   -409   1909    584   549
     -   -149   -500    233     43   -381    399    106   -626    210   -466   -720    275    394     45     96    359    117   -369   -294   -249 
     -   -815 -11721  -1213   -894  -1115   -701  -1378      *      * 
   388  -7487  -6433  -7907  -8246   1028  -7780   -115  -6393  -7796  -5725  -5805  -6402  -7638   -936  -7169  -2357  -7340  -2019   5958    929   550
     -   -150   -501    232     42   -382    397    104   -628    209   -453   -722    274    394     44     97    358    117   -367   -296   -251 
     -  -5018  -2443   -349    -19  -6243  -5541    -31      *      * 
   389  -1374  -1284    505  -2641    901  -2864  -1708    610   -211   1501   1286  -2346  -2919  -2041    199  -1926   1051    411  -1733  -1378   552
     -   -149   -500    233     43   -381    399    106   -626    210   -466   -720    275    394     45     96    359    117   -369   -294   -249 
     -     -5  -8690  -9732   -894  -1115  -3227   -163      *      * 
   390    492    768    798   -132  -3560      1  -1404   -435     29  -3255  -2330    -89  -2838   1363   1915   -350    126   -562  -3424  -2743   553
     -   -149   -500    233     43   -381    399    106   -626    210   -466   -720    275    394     45     96    359    117   -369   -294   -249 
     -     -3  -9456 -10499   -894  -1115  -4925    -48      *      * 
   391  -2022   1131  -3176  -2599   1224   2387   1704    121   -642   -384  -1338    -17  -3452   -262  -2593  -2404    552  -1583  -2573  -2183   554
     -   -149   -500    233     43   -381    399    106   -626    210   -466   -720    275    394     45     96    359    117   -369   -294   -249 
     -     -3  -9570 -10612   -894  -1115  -2619   -256      *      * 
   392    987   1231  -2650    215  -1084    182   1497  -2966  -1986   -395   -163   -544   -571  -1915    903    728    794   -981  -3564   -128   555
     -   -149   -500    233     43   -381    399    106   -626    210   -466   -720    275    394     45     96    359    117   -369   -294   -249 
     -     -2 -10182 -11224   -894  -1115  -3419   -142      *      * 
   393     37  -3992    929   1093   -526    544  -2174  -1266   1194   -513  -3083  -2153    -68   -513   -622    565  -1032   -507  -4180   -411   556
     -   -149   -500    233     43   -381    399    106   -626    210   -466   -720    275    394     45     96    359    117   -369   -294   -249 
     -    -42 -10390  -5147   -894  -1115  -3153   -172      *      * 
   394   -417   -431   1398    151  -4476   1027   -473  -4227    150  -1858  -3244    474   -195   1158    462    878     31  -3777  -4339  -3656   557
     -   -149   -500    233     43   -381    399    106   -626    210   -466   -720    275    394     45     96    359    117   -369   -294   -249 
     -     -1 -10557 -11599   -894  -1115  -2248   -341      *      * 
   395    140    644   -613    608    423  -1887   1456   -171  -1181   -563  -3515    418  -1422    276   1404    188     43  -2236  -4611    960   558
     -   -149   -500    233     43   -381    399    106   -626    210   -466   -720    275    394     45     96    359    117   -369   -294   -249 
     -    -24 -10875  -5952   -894  -1115  -3675   -118      *      * 
   396    172   -553    166   -981    302   -737    484  -1190     -6  -1476  -3565    828   1944    665   1085   -279   -507  -1474  -4660  -3978   559
     -   -149   -500    233     43   -381    399    106   -626    210   -466   -720    275    394     45     96    359    117   -369   -294   -249 
     -   -413 -10920  -2009   -894  -1115  -3064   -184      *      * 
   397    217  -4232   1419    552  -4552  -3735  -2394  -1323   -477  -4247    231   -440  -1449   1345    412    958    465    628    837  -3733   560
     -   -149   -500    233     43   -381    399    106   -626    210   -466   -720    275    394     45     96    359    117   -369   -294   -249 
     -     -1 -10646 -11688   -894  -1115   -785  -1252      *      * 
   398     26  -4882    144     48  -1385   2529   -904  -4953   -733  -1002  -3971    746  -4475    261   -983    723  -2087  -4504  -5065  -4382   561
     -   -149   -500    233     43   -381    399    106   -626    210   -466   -720    275    394     45     96    359    117   -369   -294   -249 
     -     -1 -11360 -12403   -894  -1115  -3546   -129      *      * 
   399  -1625  -4900  -1102    576  -1696  -1446    448  -2334    716  -4916  -3989    312    804   1733   2126    636   -684  -1502  -5083  -4400   562
     -   -152   -505    230     41   -378    403    123   -627    210   -467   -725    275    397     42     95    356    117   -371   -286   -238 
     -  -1169  -1098  -3509     -6  -8034  -1662   -548      *      * 
   400  -1211  -4887   -630   -905  -5208   1401    648  -2080   -262  -1986  -3976    877    322   1015    482    -68   -532  -4509   3865  -4388   564
     -   -149   -500    232     43   -376    400    105   -623    210   -466   -721    275    393     45     98    359    117   -370   -295   -250 
     -    -71  -6028  -4949  -1901   -450   -373  -2134      *      * 
   401    -46  -5114   -383  -1734  -2164   1693     96   -856    -63  -3310    176    950  -2522   1009    981     64    243    -38  -5298  -4616   569
     -   -149   -500    233     43   -381    399    106   -626    210   -466   -720    275    394     45     96    359    117   -369   -294   -249 
     -     -1 -11612 -12655   -894  -1115   -447  -1907      *      * 
   402  -6605  -7117  -7880  -5931  -8112  -7029  -4759  -7299    100  -1546  -6255  -5698  -2218    -26   3918  -6475   -231  -1777  -6685  -6677   570
     -   -149   -500    233     43   -381    399    106   -626    210   -466   -720    275    394     45     96    359    117   -369   -294   -249 
     -     -1 -11695 -12738   -894  -1115   -289  -2461      *      * 
   403    548  -3860  -6379  -5743   2175  -3000   -136    970  -1719   1531   2575  -5227  -5631  -4961  -5138  -2757  -3974    765  -4318  -3976   571
     -   -149   -500    233     43   -381    399    106   -626    210   -466   -720    275    394     45     96    359    117   -369   -294   -249 
     -     -1 -11721 -12763   -894  -1115   -701  -1378      *      * 
   404  -8349  -7285  -2445  -8899   -421  -8582   -932  -7263  -8612  -6565  -6663  -2723  -8453  -7341  -8003  -7847  -8203  -7417  -4049   4871   572
     -   -149   -500    233     43   -381    399    106   -626    210   -466   -720    275    394     45     96    359    117   -369   -294   -249 
     -     -1 -11721 -12763   -894  -1115   -701  -1378      *      * 
   405  -6619    367  -7895  -5957  -8084  -7049  -4785  -7310   2654   -276  -6273  -1306  -6936  -4367   3190  -2806  -6215  -7125  -6701   -692   573
     -   -149   -500    233     43   -381    399    106   -626    210   -466   -720    275    394     45     96    359    117   -369   -294   -249 
     -     -1 -11721 -12763   -894  -1115   -701  -1378      *      * 
   406  -4807  -5408  -8075  -8428  -2174  -5691  -7311  -7927  -8113  -8140  -7217  -6515  -6503  -7535  -7714    674   3916  -6625  -7915  -7524   574
     -   -149   -500    233     43   -381    399    106   -626    210   -466   -720    275    394     45     96    359    117   -369   -294   -249 
     -     -1 -11721 -12763   -894  -1115   -701  -1378      *      * 
   407  -7446  -7589  -8128  -7564  -9191   3800  -6731  -9050  -1559  -8669  -8105  -7331  -7922  -6457  -1189  -7549  -7508  -8566  -8006  -8401   575
     -   -149   -500    233     43   -381    399    106   -626    210   -466   -720    275    394     45     96    359    117   -369   -294   -249 
     -     -1 -11721 -12763   -894  -1115   -701  -1378      *      * 
   408  -6266  -8393   4179  -2259  -8415  -5946  -5423  -8507  -5910  -8318  -7801  -2077  -6553  -5126  -6986  -5850  -6379  -7930  -8483  -2174   576
     -   -149   -500    233     43   -381    399    106   -626    210   -466   -720    275    394     45     96    359    117   -369   -294   -249 
     -     -1 -11721 -12763   -894  -1115   -701  -1378      *      * 
   409  -2395  -3862  -6370  -5735  -2104  -5581  -4451    368   -269   2658    527  -5223  -5631  -1845   1130  -2552  -3975  -1230  -4319    727   577
     -   -149   -500    233     43   -381    399    106   -626    210   -466   -720    275    394     45     96    359    117   -369   -294   -249 
     -     -1 -11721 -12763   -894  -1115   -701  -1378      *      * 
   410   1514   1172  -6478  -5850  -2066   1417  -4572  -2285  -5449  -3788  -1182  -5332  -5729  -5075  -5252  -4766  -2544   2915  -4436  -1521   578
     -   -149   -500    233     43   -381    399    106   -626    210   -466   -720    275    394     45     96    359    117   -369   -294   -249 
     -     -1 -11721 -12763   -894  -1115   -701  -1378      *      * 
   411  -4131    583  -5655  -5014    132  -5540    141  -1926    810  -2019  -3331  -4856  -5592   -404   3592  -1611  -4064  -2464  -4553    845   579
     -   -149   -500    233     43   -381    399    106   -626    210   -466   -720    275    394     45     96    359    117   -369   -294   -249 
     -     -1 -11721 -12763   -894  -1115   -701  -1378      *      * 
   412  -2614  -1052  -6377  -5741    322  -5580  -1552    675  -2413    -92    831  -5226  -5630    433  -1344  -2872  -3973  -1987   2892   3924   580
     -   -149   -500    233     43   -381    399    106   -626    210   -466   -720    275    394     45     96    359    117   -369   -294   -249 
     -     -1 -11721 -12763   -894  -1115   -701  -1378      *      * 
   413   -590    195   1101  -4050  -4294  -1787    430   -653  -3900    701   -131   2403  -5241  -1706   1535  -1238    267   -982  -4666  -1573   581
     -   -149   -500    233     43   -381    399    106   -626    210   -466   -720    275    394     45     96    359    117   -369   -294   -249 
     -  -2354 -11721   -315   -894  -1115   -701  -1378      *      * 
   414  -2022   1726  -3542  -2994  -2335    447  -2436  -1883  -2675   -833  -1541   -223   3309  -2532     22  -2414  -2047    615  -2773  -2404   582
     -   -149   -500    233     43   -381    399    106   -626    210   -466   -720    275    394     45     96    359    117   -369   -294   -249 
     -     -3  -9370 -10413   -894  -1115    -11  -7094      *      * 
   415    871  -5214    -77    546  -1352  -1816    871  -2275    244  -1890  -1543  -1660   2172  -1853   -462   1153   -525  -1642    632  -4717   583
     -   -149   -500    233     43   -381    399    106   -626    210   -466   -720    275    394     45     96    359    117   -369   -294   -249 
     -     -1 -11721 -12763   -894  -1115   -701  -1378      *      * 
   416  -2895  -6753   3744   -697  -1999  -1326  -1228  -6832  -4435  -6746  -5910    949  -5856   -854  -5074   -221  -2132  -6352  -6924  -6102   584
     -   -148   -501    234     44   -381    401    105   -627    209   -467   -721    274    393     44     97    360    116   -370   -295   -250 
     -  -5733  -3797   -137    -28  -5719   -701  -1378      *      * 
   417  -1874  -3286   2446   -693  -3658  -2346  -1465  -3447  -1362     33  -2634   1526  -2716  -1088  -1972   2044  -1900  -3003  -3661  -2896   586
     -   -149   -500    233     43   -381    399    106   -626    210   -466   -720    275    394     45     96    359    117   -369   -294   -249 
     -     -7  -8261  -9303   -894  -1115    -41  -5159      *      * 
   418  -2440  -5155   -224  -3238   -866   3520   -887  -5104  -1864  -2527  -4267  -3530  -4960  -1429   -839  -2305  -3820  -4742  -5369  -2018   587
     -   -149   -500    233     43   -381    399    106   -626    210   -466   -720    275    394     45     96    359    117   -369   -294   -249 
     -    -31 -11692  -5588   -894  -1115   -267  -2564      *      * 
   419  -1937  -5191  -1033    802  -5512   -773   -136  -5262  -1331   -571  -1643    547  -4784   1620   -995   1832   1740  -4813  -5374   -879   588
     -   -151   -502    231     43   -383    399    108   -628    208   -466   -722    275    397     56     97    357    115   -366   -296   -248 
     -    -91  -4041 -12733  -1309   -746   -264  -2578      *      * 
   420  -2726  -5845  -8755  -8210    504  -8322  -7275   2277  -7964   2276   1255  -7996  -2562  -7210  -7679  -7558  -6213   1021  -6373  -6352   593
     -   -149   -500    233     43   -381    399    106   -626    210   -466   -720    275    394     45     96    359    117   -369   -294   -249 
     -     -1 -11721 -12763   -894  -1115   -701  -1378      *      * 
   421  -2404   -637     80   2720  -5006  -4850   2016    498   -948  -1420     56  -2243  -4939    126  -3671   -805  -1436    408   -458   -738   594
     -   -149   -500    233     43   -381    399    106   -626    210   -466   -720    275    394     45     96    359    117   -369   -294   -249 
     -     -1 -11721 -12763   -894  -1115   -701  -1378      *      * 
   422  -4468   1630  -6802  -6185   3122  -6034  -4823    594  -5788  -1042  -1104  -5665  -6052  -5376  -5579  -1765  -4406  -1256  -4592   3595   595
     -   -149   -500    233     43   -381    399    106   -626    210   -466   -720    275    394     45     96    359    117   -369   -294   -249 
     -     -1 -11721 -12763   -894  -1115   -701  -1378      *      * 
   423  -1683    789  -6375  -1597   1589  -3231  -1558    661  -2306   1836    987  -5225  -5630  -4958  -1240   -860   -308   1451  -4317  -1137   596
     -   -149   -500    233     43   -381    399    106   -626    210   -466   -720    275    394     45     96    359    117   -369   -294   -249 
     -     -1 -11721 -12763   -894  -1115   -701  -1378      *      * 
   424  -2545   -744  -8103  -8445  -8069   3627  -7394  -7895  -8046  -8155  -7175  -2638  -6431  -7493   -629   -394   -828  -6554  -8287  -8281   597
     -   -149   -500    233     43   -381    399    106   -626    210   -466   -720    275    394     45     96    359    117   -369   -294   -249 
     -     -1 -11721 -12763   -894  -1115   -701  -1378      *      * 
   425 -10194  -8576  -9493  -9818 -10036  -8525  -9043 -11147  -9597 -10427 -10415  -9852  -8953  -9751   4275 -10752 -10298 -10866  -8691 -10008   598
     -   -149   -500    233     43   -381    399    106   -626    210   -466   -720    275    394     45     96    359    117   -369   -294   -249 
     -     -1 -11721 -12763   -894  -1115   -701  -1378      *      * 
   426     89  -4689  -3993  -2155  -4813  -1320  -3610   1045   2818  -1303   2163   -575  -5001  -1745   -699  -1565  -1972    171  -5004  -4467   599
     -   -149   -500    237     43   -381    400    105   -627    210   -466   -721    275    393     45     95    359    117   -367   -295   -250 
     -    -46  -4989 -12763   -460  -1872   -701  -1378      *      * 
   427  -1164  -7110   4036  -4404  -8387   -324  -5640  -8358  -6124  -8279  -7647  -1947  -6521  -5360  -2305  -2698  -6054  -7533  -8470  -7476   602
     -   -149   -500    233     43   -381    399    106   -626    210   -466   -720    275    394     45     96    359    117   -369   -294   -249 
     -     -1 -11721 -12763   -894  -1115   -701  -1378      *      * 
   428   -385  -5215   1425  -1238     29    173   -597  -5285  -2959  -2052  -1215    409  -4813   1174     37    381   2310  -4837  -5399  -1686   603
     -   -149   -500    233     43   -381    399    106   -626    210   -466   -720    275    394     45     96    359    117   -369   -294   -249 
     -     -1 -11721 -12763   -894  -1115   -701  -1378      *      * 
   429  -4529  -4395  -6754  -6047  -4274  -6008  -4872  -2008  -5138  -1874    857  -5602  -6064   4411  -2630  -2710  -2190  -2134  -4864  -4554   604
     -   -149   -500    233     43   -381    399    106   -626    210   -466   -720    275    394     45     96    359    117   -369   -294   -249 
     -     -1 -11721 -12763   -894  -1115   -701  -1378      *      * 
   430  -2322  -5404  -8599  -2632  -1260  -8415  -8447   1953  -8248  -4940  -4848  -8084  -8179  -8223  -8422  -7785  -1719   3448  -7875  -7328   605
     -   -149   -500    233     43   -381    399    106   -626    210   -466   -720    275    394     45     96    359    117   -369   -294   -249 
     -     -1 -11721 -12763   -894  -1115   -701  -1378      *      * 
   431 -10111  -8564  -9440  -9707 -10021  -8510  -8936 -11070   4071 -10367 -10320  -9732  -8931  -9522  -8856 -10618 -10191 -10789  -8674  -9958   606
     -   -149   -500    233     43   -381    399    106   -626    210   -466   -720    275    394     45     96    359    117   -369   -294   -249 
     -     -1 -11721 -12763   -894  -1115   -701  -1378      *      * 
   432  -5912  -5474  -8450  -7974  -1998  -8041  -7253   3036  -7766   1686    304   -584  -7768  -7305  -7636  -7282  -2964   1183  -6614  -6407   607
     -   -149   -500    233     43   -381    399    106   -626    210   -466   -720    275    394     45     96    359    117   -369   -294   -249 
     -     -1 -11721 -12763   -894  -1115   -701  -1378      *      * 
   433  -1482  -6979  -6686  -5544  -7896  -1769   2029  -7205  -1351  -6844  -6170    491  -6740  -4307   3855  -2712  -5962  -6956  -6680  -1786   608
     -   -149   -500    233     43   -381    399    106   -626    210   -466   -720    275    394     45     96    359    117   -369   -294   -249 
     -     -1 -11721 -12763   -894  -1115   -701  -1378      *      * 
   434  -9935  -8520  -9484  -9872 -10050   3868  -9127 -11153 -10065 -10456 -10439  -9862  -8931  -9950  -9479 -10459 -10131 -10787  -8708 -10069   609
     -   -149   -500    233     43   -381    399    106   -626    210   -466   -720    275    394     45     96    359    117   -369   -294   -249 
     -     -1 -11721 -12763   -894  -1115   -701  -1378      *      * 
   435   -531   1475    -59   -225    225   -476   1123   -245   -136   -920   1024    170    -25    365    -10   -463   -169   -409   1909    584   610
     -   -149   -500    233     43   -381    399    106   -626    210   -466   -720    275    394     45     96    359    117   -369   -294   -249 
     -     -1 -11721 -12763   -894  -1115   -701  -1378      *      * 
   436  -2352  -3864  -6353  -5718   1432  -5578   2068    144  -5319    359     15   -876  -5628   3489  -1303  -4662  -3974  -2164  -4320    594   611
     -   -149   -500    233     43   -381    399    106   -626    210   -466   -720    275    394     45     96    359    117   -369   -294   -249 
     -     -1 -11721 -12763   -894  -1115   -701  -1378      *      * 
   437  -5243  -5836  -7849  -6942  -7974  -6048  -5847  -7630  -4627  -1597  -6760  -6141  -6638  -5530   4160  -1336  -2905  -6778  -7448  -7386   612
     -   -149   -500    233     43   -381    399    106   -626    210   -466   -720    275    394     45     96    359    117   -369   -294   -249 
     -     -1 -11721 -12763   -894  -1115   -701  -1378      *      * 
   438  -6128  -5601  -8792  -8443  -2002  -8646  -8443   2854  -8397    125   -238  -8306  -8261  -8097  -8446  -8029  -1577   2724  -7512  -7240   613
     -   -149   -500    233     43   -381    399    106   -626    210   -466   -720    275    394     45     96    359    117   -369   -294   -249 
     -     -1 -11721 -12763   -894  -1115   -701  -1378      *      * 
   439  -6254  -8396   -275   3787  -8471  -5936  -1197  -8493  -5888  -8307  -7784   -490  -6542  -1606  -6958  -5837  -6364  -1601  -8515  -7331   614
     -   -149   -500    233     43   -381    399    106   -626    210   -466   -720    275    394     45     96    359    117   -369   -294   -249 
     -     -1 -11721 -12763   -894  -1115   -701  -1378      *      * 
   440  -2978  -5648  -8486  -8273  -5323  -6777  -7285  -2474  -7973   3042  -4157  -7258   1785  -7279  -7646  -2906  -5779  -1401  -6762  -6739   615
     -   -149   -500    233     45   -381    399    106   -626    210   -466   -720    275    394     45     96    359    117   -369   -294   -249 
     -    -15  -6586 -12763   -164  -3217   -701  -1378      *      * 
   441   1312  -5219   -437  -1166  -5536   2953  -3388  -5285  -1732  -2905  -4310  -3364  -4821  -1369  -1781    502  -1565  -1782  -5405  -4724   617
     -   -149   -500    233     43   -381    399    106   -626    210   -466   -720    275    394     45     96    359    117   -369   -294   -249 
     -     -1 -11721 -12763   -894  -1115   -701  -1378      *      * 
   442  -1181  -8338    748   3694  -8441  -1877  -5399  -8454  -1897  -8274  -7738  -1823  -6531  -5097  -6919  -5817  -3031  -7879  -8482  -7310   618
     -   -149   -500    233     43   -381    399    106   -626    210   -466   -720    275    394     45     96    359    117   -369   -294   -249 
     -     -1 -11721 -12763   -894  -1115   -701  -1378      *      * 
   443  -5982  -5461  -8683  -8391  -6240  -8546  -8758   3287  -8391  -4973  -4905  -8225  -8285  -8405  -8605  -7966  -5978   2727  -8085  -7517   619
     -   -149   -500    233     43   -381    399    106   -626    210   -466   -720    275    394     45     96    359    117   -369   -294   -249 
     -     -1 -11721 -12763   -894  -1115   -701  -1378      *      * 
   444  -1563   -634   -655   3547  -5933  -4965  -3716  -5695  -3353  -5635  -4723     20  -5121     26  -2114   -752   -898  -5239  -5804  -5097   620
     -   -149   -500    233     43   -381    399    106   -626    210   -466   -720    275    394     45     96    359    117   -369   -294   -249 
     -     -1 -11721 -12763   -894  -1115   -701  -1378      *      * 
   445    603  -5212  -1345   -806   -782  -2459   3596  -2409  -2123  -2183  -4302   -695  -2128    718  -1149   1567   -503  -2479  -5397   1307   621
     -   -149   -500    233     43   -381    399    106   -626    210   -466   -720    275    394     45     96    359    117   -369   -294   -249 
     -     -1 -11721 -12763   -894  -1115   -701  -1378      *      * 
   446   1636     38  -4151  -2575  -4639  -4986   3673   -564  -1085  -4464  -1670    216  -2129    461  -1457  -3934   -375   1367   -433  -4393   622
     -   -149   -500    233     43   -381    399    106   -626    210   -466   -720    275    394     45     96    359    117   -369   -294   -249 
     -     -1 -11721 -12763   -894  -1115   -701  -1378      *      * 
   447  -2677  -5018  -7785  -7227  -2311  -7171  -6178   2497  -6912   2222    772  -6823  -2387  -6489  -6739  -6322  -2439   1246  -5819  -5545   623
     -   -149   -500    233     43   -381    399    106   -626    210   -466   -720    275    394     45     96    359    117   -369   -294   -249 
     -     -1 -11721 -12763   -894  -1115   -701  -1378      *      * 
   448    174    -55  -1998   -133  -5441  -2284   1373  -1538    209    877    198  -3387  -4831   1477   1776    150   -573  -1196  -5353   -348   624
     -   -149   -500    233     43   -381    399    106   -626    210   -466   -720    275    394     45     96    359    117   -369   -294   -249 
     -     -1 -11721 -12763   -894  -1115   -701  -1378      *      * 
   449    775  -5218    176    163  -5539   -373   -392  -5290    495   -645   -839    622  -4812   2060     21   1144  -1175  -1013  -5402  -4719   625
     -   -148   -501    234     42   -378    399    104   -624    211   -463   -713    274    394     44     94    358    118   -368   -296   -251 
     -  -1394  -5041   -763  -1942   -435   -701  -1378      *      * 
   450    741   3528  -3851  -3276     15  -4114   2003   -927  -1307  -1118    237   1051  -4180    237   -257    804   -810   -214  -3340  -2944   634
     -   -149   -500    233     43   -381    399    106   -626    210   -466   -720    275    394     45     96    359    117   -369   -294   -249 
     -    -35 -10438  -5406   -894  -1115  -3190   -167      *      * 
   451   -485  -2805  -5319  -2272   1424  -4525    831    459  -4279   2384   1933  -4170  -4575  -3903  -4081   -587  -1160  -1231  -3263  -2921   635
     -   -148   -502    240     46   -383    396    103   -629    208   -468   -723    278    394     49     94    362    115   -370   -297   -252 
     -   -703  -1375 -11637    -11  -6982   -174  -3140      *      * 
   452   -696  -1123   1111    366   -509   -727   2704  -1248  -1189  -2181   -122   -897   2183   -610  -3407    398  -1412  -2372  -5287      3   637
     -   -149   -500    233     43   -381    399    106   -626    210   -466   -720    275    394     45     96    359    117   -369   -294   -249 
     -     -1 -11636 -12678   -894  -1115  -2924   -204      *      * 
   453  -1208  -5138   1099    442  -2486   1112   1208  -5210    412   -727  -4227    252   1306   -664   -266    801   -912  -1708  -5322  -4639   638
     -   -147   -501    231     42   -375    399    104   -624    209   -465   -716    276    393     44     94    358    120   -368   -296   -251 
     -   -284  -3613  -3364   -608  -1540   -124  -3601      *      * 
   454    970      5    871  -3770   -479   1251  -1060   -759  -2059   -352  -1366    351  -5057  -1840   -554   1033  -1169    861  -4598  -4147   643
     -   -150   -501    234     42   -381    398    105   -619    214   -467   -721    275    393     44     95    360    116   -370   -295   -250 
     -    -66  -5375  -5617  -1545   -605   -194  -2992      *      * 
   455   -158   -596  -1162  -1142  -1782  -2586    -70    698   -278   -430   -178  -3921  -2156    426    613  -1088    125   2366   -296  -4286   647
     -   -149   -500    233     43   -381    399    106   -626    210   -466   -720    275    394     45     96    359    117   -369   -294   -249 
     -     -1 -11683 -12725   -894  -1115   -664  -1439      *      * 
   456  -1602   -785  -1415     54  -5526  -2604   1813  -2273    716  -1315  -4294    128   -673   2288   1537    423    326  -1524   -220  -1444   648
     -   -149   -500    233     43   -381    399    106   -626    210   -466   -720    275    394     45     96    359    117   -369   -294   -249 
     -     -1 -11707 -12750   -894  -1115  -1374   -703      *      * 
   457     96   -802   1464    482  -2031  -2575   1701    664  -1789  -1959  -1612   -706  -2557    749   -993   -412  -1869   1876  -5353  -4685   649
     -   -149   -500    233     43   -381    399    106   -626    210   -466   -720    275    394     45     96    359    117   -369   -294   -249 
     -     -1 -11707 -12750   -894  -1115  -1374   -703      *      * 
   458   2717   1840  -2235  -2543  -1775  -1417  -4412   -874  -5222  -1118  -3065  -1850  -5599  -4871  -5070    -35    466   1040  -4318  -3973   650
     -   -149   -500    233     43   -381    399    106   -626    210   -466   -720    275    394     45     96    359    117   -369   -294   -249 
     -     -1 -11707 -12750   -894  -1115  -1374   -703      *      * 
   459   1943  -3853  -2223  -5735  -3808  -3067  -4447    235  -5331  -1029   -135  -5220  -5624  -4954  -5131  -2541    178   2793  -4312  -1411   651
     -   -149   -500    233     43   -381    399    106   -626    210   -466   -720    275    394     45     96    359    117   -369   -294   -249 
     -     -1 -11707 -12750   -894  -1115  -1374   -703      *      * 
   460    819  -1212    213   1171  -4771  -2547   -903  -1613  -1967  -1677    -59  -3694  -4999   -724  -3783   -594  -1148   2739  -4973  -4441   652
     -   -149   -500    233     43   -381    399    106   -626    210   -466   -720    275    394     45     96    359    117   -369   -294   -249 
     -     -1 -11707 -12750   -894  -1115  -1374   -703      *      * 
   461   -508  -1101  -6365  -2558    347  -5567  -1545   1622  -5324   1008    312  -5213  -5617   -537  -5124   -678   -338   2358  -4304  -1149   653
     -   -149   -500    233     43   -381    399    106   -626    210   -466   -720    275    394     45     96    359    117   -369   -294   -249 
     -     -1 -11707 -12750   -894  -1115  -1374   -703      *      * 
   462    349   -646   -801  -2401   -934  -5357   -464   1234    226    832   -942   -757   -728  -4270  -1067    -17   -482   1750  -4459  -1347   654
     -   -149   -500    233     43   -381    399    106   -626    210   -466   -720    275    394     45     96    359    117   -369   -294   -249 
     -     -1 -11707 -12750   -894  -1115  -1374   -703      *      * 
   463  -1523  -1203  -1185   -982   -957  -1042   2013   -933   1302   -509   -290  -2080   -803    689   1534    -43    643     48    204  -1693   655
     -   -149   -500    233     43   -381    399    106   -626    210   -466   -720    275    394     45     96    359    117   -369   -294   -249 
     -     -1 -11707 -12750   -894  -1115  -1374   -703      *      * 
   464  -1419  -5206    652    669  -1674   -380     -7  -1274    854  -2399  -4295    192   1740    794    855    378  -1059  -1806  -5389    -95   656
     -   -152   -492    264     93   -440    439     87   -666    201   -496   -744    274    386     79     90    369    121   -407   -345   -301 
     -  -3313   -169  -6626  -2346   -316  -1374   -703      *      * 
   465    217  -5192    689    280  -5513   -442    157  -2402   1361  -1170  -4281  -1802   1466    773     88    172    290   -667  -5375  -4692   668
     -   -149   -500    233     43   -381    399    106   -626    210   -466   -720    275    394     45     96    359    117   -369   -294   -249 
     -     -1 -11693 -12735   -894  -1115  -1857   -466      *      * 
   466   -133  -4573  -4065    249   -429  -4933   -180    136   -740  -1211   1101    204  -5017   1707    935   -198   1173    448    369   -148   669
     -   -149   -500    233     43   -381    399    106   -626    210   -466   -720    275    394     45     96    359    117   -369   -294   -249 
     -     -1 -11693 -12735   -894  -1115  -1857   -466      *      * 
   467  -7027  -6440  -9434  -8852  -4676  -9185  -7896    550  -8644   3010   1673  -8901  -1258  -7466  -2298  -8533  -6880   -300  -6481  -6684   670
     -   -149   -500    233     43   -381    399    106   -626    210   -466   -720    275    394     45     96    359    117   -369   -294   -249 
     -     -1 -11693 -12735   -894  -1115   -273  -2534      *      * 
   468   -531   1475    -59   -225    225   -476   1123   -245   -136   -920   1024    170    -25    365    -10   -463   -169   -409   1909    584   671
     -   -149   -500    233     43   -381    399    106   -626    210   -466   -720    275    394     45     96    359    117   -369   -294   -249 
     -    -29 -11721  -5695   -894  -1115   -701  -1378      *      * 
   469    874   -789  -6351  -2495  -1242  -2641   -444   1410  -5310  -1897    -91  -5200  -5604  -4933  -2702  -4639   -401   3031  -4291  -3949   672
     -   -149   -500    233     43   -381    399    106   -626    210   -466   -720    275    394     45     96    359    117   -369   -294   -249 
     -     -1 -11693 -12735   -894  -1115  -1857   -466      *      * 
   470   3004    211  -6999  -6684  -5863    964  -5921  -5456  -6404  -5781  -1115  -1985  -2160  -2438  -6353    285   -542      1  -6283  -5978   673
     -   -149   -500    233     43   -381    399    106   -626    210   -466   -720    275    394     45     96    359    117   -369   -294   -249 
     -     -1 -11693 -12735   -894  -1115  -1857   -466      *      * 
   471  -2469    305  -6362  -5727   3768  -3085     -2  -1080  -5321   -366  -3046  -5209  -5614  -4943  -5121  -2566  -3958   -651  -4289   2719   674
     -   -149   -500    233     43   -381    399    106   -626    210   -466   -720    275    394     45     96    359    117   -369   -294   -249 
     -     -1 -11693 -12735   -894  -1115  -1857   -466      *      * 
   472  -1765    402  -6358  -5722   1108  -5560  -4432   1647  -5317   1090   -266  -5207  -5610  -4940  -5117  -1864  -3953   2454   -138   1045   675
     -   -149   -500    233     43   -381    399    106   -626    210   -466   -720    275    394     45     96    359    117   -369   -294   -249 
     -     -1 -11693 -12735   -894  -1115  -1857   -466      *      * 
   473   1072   2269  -2481  -1945  -1795  -1935   -311   -639  -1456  -1259    411  -4491  -5362   -606  -1369    997   1360   1643   -344  -4094   676
     -   -114   -514    312     90   -368    321     94   -599    133   -402   -696    211    377    124     71    356    130   -364   -332   -333 
     -  -6857    -13 -12735  -3602   -124   -273  -2534      *      * 
   474   -531   1475    -59   -225    225   -476   1123   -245   -136   -920   1024    170    -25    365    -10   -463   -169   -409   1909    584   732
     -   -152   -503    230     43   -383    399    103   -625    210   -464   -716    276    392     57     97    357    116   -366   -297   -252 
     -    -94  -4881  -5087  -2612   -258   -701  -1378      *      * 
   475   1064  -5178   -246   -960  -5499   -562    733  -1054    707  -2142  -1175    399   -445    708     30   1463    650  -2461  -5361  -2010   749
     -   -149   -500    233     43   -381    399    106   -626    210   -466   -720    275    394     45     96    359    117   -369   -294   -249 
     -     -1 -11678 -12720   -894  -1115  -2225   -347      *      * 
   476   1070  -5177    785    860  -2003     51    418  -1681    353  -1328  -4267   -493  -4772   1203    360    320     68   -820  -5361  -1527   750
     -   -149   -500    233     43   -381    399    106   -626    210   -466   -720    275    394     45     96    359    117   -369   -294   -249 
     -     -1 -11678 -12720   -894  -1115  -1187   -835      *      * 
   477   1474  -3855  -6378  -5744  -1551  -5582  -4456   1822  -5340   1848   1343  -2510  -5631  -4963  -5140  -1978   -798    684  -4320  -3978   751
     -   -149   -500    233     43   -381    399    106   -626    210   -466   -720    275    394     45     96    359    117   -369   -294   -249 
     -     -1 -11693 -12735   -894  -1115  -1857   -466      *      * 
   478  -1168  -5134    277    494   -921  -4710  -3371    428    326    222  -1434   -674  -4802   1406   2009   -839   -512   -908  -5333    828   752
     -   -149   -500    233     43   -381    399    106   -626    210   -466   -720    275    394     45     96    359    117   -369   -294   -249 
     -     -1 -11693 -12735   -894  -1115  -1857   -466      *      * 
   479    707  -5192    858    870  -5513   -133   -310  -2030    967  -2961  -1708    139   -612   1012     81   1092     14  -4814  -5375  -4692   753
     -   -147   -500    233     43   -381    398    105   -626    210   -466   -721    275    394     48     96    359    117   -369   -295   -250 
     -    -97  -6637  -4180   -985  -1015   -835  -1187      *      * 
   480   -130  -5122  -1018    861    825  -1275   1173   -580   1021   -579   -195    490  -4726   1069    856   -206   -694  -2668   -135     59   756
     -   -149   -500    233     43   -381    399    106   -626    210   -466   -720    275    394     45     96    359    117   -369   -294   -249 
     -     -1 -11627 -12669   -894  -1115  -3038   -187      *      * 
   481     52   1381  -6694  -6073  -4036  -5929  -4825    596  -5684   2813    969  -5577  -5951  -5299  -2260  -5026  -2251   -350  -4651  -4321   757
     -   -149   -500    233     43   -381    399    106   -626    210   -466   -720    275    394     45     96    359    117   -369   -294   -249 
     -     -1 -11627 -12669   -894  -1115   -561  -1633      *      * 
   482    843   -365  -1309    426  -2208   -787   -210  -1935    779  -1756    397    479  -1967    932   1488    938   -898  -1403  -5373  -1680   758
     -   -149   -500    233     43   -381    399    106   -626    210   -466   -720    275    394     45     96    359    117   -369   -294   -249 
     -     -1 -11693 -12735   -894  -1115   -827  -1197      *      * 
   483    627   -833    704    508  -5524   -169   -860   -502    256   -283    520   -398  -2083   1328    464    -43      0   -271  -5387  -4705   759
     -   -149   -500    233     43   -381    399    106   -626    210   -466   -720    275    394     45     96    359    117   -369   -294   -249 
     -     -1 -11707 -12750   -894  -1115  -1374   -703      *      * 
   484   -306  -5171  -1106  -1525  -5476  -4716   1745    228    613   -392  -1199  -1107  -2012    260   1753    857   -207    677    511  -1039   760
     -   -149   -500    233     43   -381    399    106   -626    210   -466   -720    275    394     45     96    359    117   -369   -294   -249 
     -     -8 -11707  -7526   -894  -1115  -1374   -703      *      * 
   485  -2731  -3844   -978  -5723  -1676  -2932  -4435  -2219  -2788   3021    408  -5209  -5614  -4942  -1491  -4649  -3957    393   -364  -3959   761
     -   -149   -500    233     43   -381    399    106   -626    210   -466   -720    275    394     45     96    359    117   -369   -294   -249 
     -     -1 -11700 -12742   -894  -1115  -1021   -979      *      * 
   486   -428  -7101   -725  -1574  -7363  -5651  -1902  -7195  -4721  -3632  -6306  -4254   4035    -23  -2665  -2556  -5417  -6710  -7266  -6414   762
     -   -147   -500    233     43   -381    398    105   -626    210   -464   -721    275    394     45     96    359    117   -370   -295   -250 
     -    -17  -6419 -12750   -987  -1013   -398  -2051      *      * 
   487    681  -5216   -955   -330  -5536   -706   1956  -5286  -2959  -2183  -1249  -2080    403    459   1626   1638     73  -1093  -5400   -360   765
     -   -149   -500    233     43   -381    399    106   -626    210   -466   -720    275    394     45     96    359    117   -369   -294   -249 
     -     -1 -11721 -12763   -894  -1115   -701  -1378      *      * 
   488  -3183  -7135   -954  -1651    499  -5812   1598  -7100  -5239  -7083  -6414  -1938  -6281  -4752  -5979   -951  -1420  -6727  -6873   4532   766
     -   -149   -500    233     43   -381    399    106   -626    210   -466   -720    275    394     45     96    359    117   -369   -294   -249 
     -     -8 -11721  -7539   -894  -1115   -701  -1378      *      * 
   489  -1675   -586  -6372  -5736  -1773  -5574  -1028   -760  -5331  -1120   5029  -5220  -5624  -4954  -5131  -1300  -3967  -1206   -198  -1182   767
     -   -149   -500    233     43   -381    399    106   -626    210   -466   -720    275    394     45     96    359    117   -369   -294   -249 
     -    -36 -11713  -5369   -894  -1115  -1118   -891      *      * 
   490  -4192   -613  -6537  -2616  -3996   -689  -4657   2388  -1371  -2419   -177  -5408  -5812  -5137    331  -4864  -4134   2910  -4529  -4184   768
     -   -149   -500    233     43   -381    399    106   -626    210   -466   -720    275    394     45     96    359    117   -369   -294   -249 
     -     -1 -11678 -12720   -894  -1115  -2222   -348      *      * 
   491  -5791  -6528  -5595  -5473  -8122  -1876  -5247  -7642  -4072  -3133  -6697  -2425   4208  -2254   -735  -5798  -5892  -7075  -7238  -7055   769
     -   -149   -500    233     43   -381    399    106   -626    210   -466   -720    275    394     45     96    359    117   -369   -294   -249 
     -     -1 -11678 -12720   -894  -1115  -1368   -707      *      * 
   492    917  -5184     93     43  -2226  -1809   -978  -2620  -1359  -2293   -683   -596  -4784    535  -1844   2015   1885  -2800   -317  -4687   770
     -   -149   -500    233     43   -381    399    106   -626    210   -466   -720    275    394     45     96    359    117   -369   -294   -249 
     -    -14 -11690  -6689   -894  -1115  -1165   -852      *      * 
   493    450  -3883  -2221  -5277    409  -1601   1390    484  -1027    854    964  -4968  -5529   -753    853   -235    188   1117  -4333    107   771
     -   -149   -500    233     43   -381    399    106   -626    210   -466   -720    275    394     45     96    359    117   -369   -294   -249 
     -     -1 -11686 -12728   -894  -1115  -1064   -939      *      * 
   494  -5019  -4779  -7256  -6697   2637  -2973  -4959   1505  -6302    -58  -1728  -6093  -6521  -5803  -6057  -5648  -4950   -320   3965   2775   772
     -   -149   -500    233     43   -381    399    106   -626    210   -466   -720    275    394     45     96    359    117   -369   -294   -249 
     -    -52 -11700  -4829   -894  -1115   -672  -1425      *      * 
   495  -2594   -103  -6323  -5687    986  -5525  -1187   2390  -5282   1307   -615  -5171  -5575  -2221  -5081  -4609   -311   1918   -527  -1393   773
     -   -149   -500    233     43   -381    399    106   -626    210   -466   -720    275    394     45     96    359    117   -369   -294   -249 
     -     -1 -11662 -12704   -894  -1115  -2529   -275      *      * 
   496   1043  -1104  -2265   -948  -1082  -1615  -1367   -505  -2010  -1423  -1196  -3647   2800   -225   -301    382  -1548    663  -4934  -4401   774
     -   -149   -500    233     43   -381    399    106   -626    210   -466   -720    275    394     45     96    359    117   -369   -294   -249 
     -    -22 -11662  -6084   -894  -1115  -2529   -275      *      * 
   497  -4027   2397  -6375  -5741     49  -5582  -4457   1563  -2454   1765    890  -5229  -5628  -2183  -5139  -2715  -3967   2142  -4315  -3976   775
     -   -149   -500    233     43   -381    399    106   -626    210   -466   -720    275    394     45     96    359    117   -369   -294   -249 
     -  -1633 -11641   -562   -894  -1115  -2854   -215      *      * 
   498    518  -3688   2299  -1513  -4008  -1032    762  -3759    687  -3703  -2777    365   -858    -98    425     26    448  -1314   1962  -3188   776
     -   -145   -491    235     44   -385    395    102   -630    217   -470   -716    274    390     47     97    362    113   -368   -298   -248 
     -  -5175    -41 -11053     -7  -7723    -89  -4060      *      * 
   499  -2703  -4507  -7083  -6454   1846  -6330  -5196   1578  -1668   1728   3530  -5981  -6297  -5614  -5846  -5432   -307  -2213  -4925  -4653   778
     -   -149   -500    233     43   -381    399    106   -626    210   -466   -720    275    394     45     96    359    117   -369   -294   -249 
     -     -1 -11667 -12709   -894  -1115  -2443   -293      *      * 
   500  -5564  -6684  -2266  -2352  -8292  -2833  -5717  -8242  -6215  -8213  -7531  -4814   4159  -5451  -7089   -647   -794  -7320  -8397  -7502   779
     -   -150   -501    234     42   -382    398    105   -623    209   -467   -721    274    393     48     95    358    124   -367   -295   -250 
     -   -134  -3693  -6441    -27  -5768   -720  -1348      *      * 
   501  -1659  -3842  -6181  -2762    277  -5521   1143   -240   -382   1176   2798  -5115  -5573    351   -222   -154    912    493    883  -1771   781
     -   -149   -500    233     43   -381    399    106   -626    210   -466   -720    275    394     45     96    359    117   -369   -294   -249 
     -     -1 -11684 -12726   -894  -1115  -1469   -647      *      * 
   502  -1111  -4149  -2266   -560  -2002  -1918  -3982    694  -4070   -117    764   1628  -2088  -1755  -4337     99   2586  -2424  -4560    828   782
     -   -149   -500    233     43   -381    399    106   -626    210   -466   -720    275    394     45     96    359    117   -369   -294   -249 
     -     -1 -11691 -12734   -894  -1115  -1900   -450      *      * 
   503   1582  -5029    179  -3112  -5279  -1152   -811    145  -1652  -2089   -126   -685   1072   -547  -1960    325   1196   1093  -5256  -4619   783
     -   -149   -500    233     43   -381    399    106   -626    210   -466   -720    275    394     45     96    359    117   -369   -294   -249 
     -     -1 -11691 -12734   -894  -1115  -1900   -450      *      * 
   504   -745  -5025  -4684  -4213  -2272     29  -1299  -2428  -4141  -5528  -4714   2221  -5482  -1596  -4566   2909    306  -4983  -5866  -5343   784
     -   -149   -500    233     43   -381    399    106   -626    210   -466   -720    275    394     45     96    359    117   -369   -294   -249 
     -     -1 -11691 -12734   -894  -1115  -1900   -450      *      * 
   505   -160     50  -1200  -3024  -5491   3155   -822  -5237  -1939  -5190   -544    -84  -4789  -1376   -429   -874    415  -2886  -5364  -4685   785
     -   -149   -500    233     43   -381    399    106   -626    210   -466   -720    275    394     45     96    359    117   -369   -294   -249 
     -     -1 -11691 -12734   -894  -1115  -1900   -450      *      * 
   506  -6425  -7344  -1654  -1972  -8156  -2944  -1388  -7516   3922  -1742  -6507  -5209  -6753  -4482  -1938  -6195  -6178  -7257  -6984  -6790   786
     -   -149   -500    233     43   -381    399    106   -626    210   -466   -720    275    394     45     96    359    117   -369   -294   -249 
     -     -1 -11691 -12734   -894  -1115  -1900   -450      *      * 
   507   -236  -3873  -6400  -5767  -1915  -2872  -4482   2140  -5364   1556    639  -5253  -5654  -4988  -5165  -2507   1014   1686  -4346  -4003   787
     -   -149   -500    233     43   -381    399    106   -626    210   -466   -720    275    394     45     96    359    117   -369   -294   -249 
     -     -1 -11691 -12734   -894  -1115  -1900   -450      *      * 
   508  -2869  -8178   4017  -4107  -8428  -2198  -5393  -8433  -2914  -8254  -7718    735  -1680  -5092  -2573  -5788  -6300  -7837  -8453  -7305   788
     -   -149   -500    233     43   -381    399    106   -626    210   -466   -720    275    394     45     96    359    117   -369   -294   -249 
     -     -1 -11691 -12734   -894  -1115   -802  -1230      *      * 
   509  -2748  -4514  -4325  -3758  -4586  -2445    -20  -4178   1068   -184    263  -3948  -5156  -1525   3498  -2279   -732   -885  -4866   -710   789
     -   -149   -500    233     43   -381    399    106   -626    210   -466   -720    275    394     45     96    359    117   -369   -294   -249 
     -     -1 -11707 -12750   -894  -1115  -1374   -703      *      * 
   510    172  -5203  -2270  -2143  -5523  -1276  -3366  -2263   2713  -2142  -4293    972  -1937   -938   1957  -1339  -1067   -598  -5387  -1463   790
     -   -149   -500    233     43   -381    399    106   -626    210   -466   -720    275    394     45     96    359    117   -369   -294   -249 
     -     -1 -11707 -12750   -894  -1115  -1374   -703      *      * 
   511   1728  -1329  -1017    722   -952  -2547   -717  -5272    956   -810    216  -2106  -2018   1094   1478  -1141   -779   -638  -5387  -2027   791
     -   -149   -500    233     43   -381    399    106   -626    210   -466   -720    275    394     45     96    359    117   -369   -294   -249 
     -     -1 -11707 -12750   -894  -1115  -1374   -703      *      * 
   512  -2459  -6488  -9568  -9024  -4766  -9438  -8215   -568  -8875   3069   2117  -9165  -8429  -7641  -8381  -8862  -6974   -178  -6642  -6877   792
     -   -149   -500    233     43   -381    399    106   -626    210   -466   -720    275    394     45     96    359    117   -369   -294   -249 
     -     -1 -11707 -12750   -894  -1115   -398  -2051      *      * 
   513   -531   1475    -59   -225    225   -476   1123   -245   -136   -920   1024    170    -25    365    -10   -463   -169   -409   1909    584   793
     -   -149   -500    233     43   -381    399    106   -626    210   -466   -720    275    394     45     96    359    117   -369   -294   -249 
     -     -1 -11721 -12763   -894  -1115   -701  -1378      *      * 
   514   -531   1475    -59   -225    225   -476   1123   -245   -136   -920   1024    170    -25    365    -10   -463   -169   -409   1909    584   794
     -      *      *      *      *      *      *      *      *      *      *      *      *      *      *      *      *      *      *      *      * 
     -      *      *      *      *      *      *      *      *      0 
//
