# Supplementary material for: Phylogenomics reveals subfamilies of fungal nonribosomal peptide synthetases and their evolutionary relationships
Source: BMC Evol Biol. 2010 Jan 26;10:26. doi: 10.1186/1471-2148-10-26 (PMC2823734; doi:10.1186/1471-2148-10-26)
Supplement: Additional file 13 — MUSCLE alignment for complete AMP domain dataset. MUSCLE alignment of 558 fungal and bacterial AMP domains used in phylogenetic analyses of the complete dataset. Zipped text file containing alignment in fasta format for visualization in sequence alignment editor such as ClustalX [122]. See Additional file 15 for detailed description. [file 1471-2148-10-26-S13.ZIP]

Archive with 1 entries (1 files):
- Bushley Additional File 13 07.10.09.afa
