# Supplementary material for: Phylogenomics reveals subfamilies of fungal nonribosomal peptide synthetases and their evolutionary relationships
Source: BMC Evol Biol. 2010 Jan 26;10:26. doi: 10.1186/1471-2148-10-26 (PMC2823734; doi:10.1186/1471-2148-10-26)
Supplement: Additional file 13 — MUSCLE alignment for complete AMP domain dataset. MUSCLE alignment of 558 fungal and bacterial AMP domains used in phylogenetic analyses of the complete dataset. Zipped text file containing alignment in fasta format for visualization in sequence alignment editor such as ClustalX [122]. See Additional file 15 for detailed description. [file 1471-2148-10-26-S13.ZIP › Bushley Additional File 13 07.10.09.afa]

Additional File 13. Muscle alignment complete dataset of A domains, fasta file

>Sc_CPS1_Y0R093C_AMP1_1
-EHYDGQT----AMISIKGKTFITWDKLYLKAERVAHELKSLM--DKILLWYNKDIEFTI
ALLGCFISGMAAVPVSFTYSLREILEIIKVTNK-FVLISNACH--LDNLYSVKQQIKFVK
TDDLGTSPPNISYIEFTRTPLGRLSGVVMKHNILINQFETMTKIL-NSSSQKKIMATNSR
FDPTIMGVLFNLFTGNLMISIDSSILQGGYENIIDKFRADILLNDQLQLKYEPEKHICIK
SCLTSCTTVSEMVVHKWKGAPFCYSPMLTLLFGGILKLTFGFPIPDITLCVVTN-TLVQD
LTVGEIWISSNHITDEFYQMD--KVNEFVK-A----KLNYSEMFSW--AKYEMPTN-E--
---KSQAVT-EQLDTILNICP-------------ANTY------------FMRTKLMGFV
------------HNGKIYVLSL
>Sc_CPS1_Y0R093C_AMP2_2
-----------------------SWASFGKIVAGFLKKIVGSKPGDPIIIMCENSVEYVA
MIMACLYCNLLVIPLPSVKELKGLVNIIQSYKKRVFV-DAKLHLLNKCFKKKITKNALTV
SMFKNVKPGMTPCVVVNTEYDVTSNHVTMTHSSLLNASKIVKETLQLR-NNSPFSICSHT
SGLGMFSCLLGIYTGASTCLFSLTDVLKEFLIGLQNLNVKDLYLKETLYALNTSDVKGVR
NIMIPFPNYTIEILKRYLTYQHHFNPLI-SLRSYLSLREVNPGVPCTDVSVVTL-LPCVD
GEFGEIWCCSEANAFDYFVCNSKYKDPFITQ-KSKMYLRTGDLGFI-N--VSCTNS----
---QGEVVNL-NLLFVL---GSIHES-IEILG--LTHFV-----------DLERT-----
VKDVH-----------SDIGSC
>Af_Ochra_XP_748589_AMP1_1
LECPTRRFCLIPNGKDVGFR-EVTFRDLCCAVNRMSWWMEKLSKGATIAYLGSNDIRYII
LMLASHKTGCTIFFPST-RSNEAYDSVFGATQTKMLLFSPEKHPLVSGLTGSLEVPSLND
NPDVKNYPDKTAFIIHSSGTTGMPKPVSLTHGYLGYSSPSFQDLL-SAPRDPVLSVTPYF
HIMGLVSFFVSIFHNIPFVTISDQPL-SSLVDIIRATHPTATILPPSILE-DSLECGTLK
FVCYGGAPLAKQVGDK--QLRNAIGSTEIGIGSLV---PEGKENWGYFEWNPAYIDMQPV
DDVYELVIPLEDRMHGIFH----TFPSFK-------EYRSKDL--YIK-LWQYRGRLDDV
IVLNGEKLNPVTLEKVVEGHPFVRRA--------LVFG----QGR-----FQTGLLI---
EPA-----MD-DRAGKIDERNF
>Pt_Ochra_PTRG06150_AMP1_1
ND-PNGVFAQIPAGTTYGFR-SITNLQLYNAINYTAGLIRQFSKEETLAFIGPSDPRYTI
MLMAAMITGYKAFLPSP-RSEEAHLTLLERLQCHKIVVTESPLPCVGMILKLTELGQGDV
EEYLYTEARDPVHVLHTSGTTGIPKPLIYTPAWASQCQLEAPEGFDLSTRGRFSILPPFH
GAGVTFTCFVALFFGTVPVFMPGLPP-EDMVQAISHADVDWAFLPPAFVDLKPDAI-RLK
YIAFGGGATPKRSGDV--KLWQILGSSEAGSIPLM-------HVGNTEDWNMNPHKFEMR
HCYDDLH--ELVIPRDKSSNIQAVFEMFPDE-----EFRSKDLFK-HTGLWIYHSRDDII
VFLNGEKTNPVTFEEEVISHPEVKAALVIGAQRELVEL----ASTT----PLSDEEKTAA
VNRIWSVV-E--QANKTPAHAR
>Bf_Ochra_XP_001558652_AMP1_1
NNIIYSYA----KTKAV--DGEVSHKRFANSINRAAWWIEKLGENPSVGYVGPGDLRYQI
LTLALVKAGYKILLNSP-RSIEGHLNVIKQAECNIWL-LPSTS--TGNIREVLKVHPDCP
ELDFFLVPQEPTLVLHTSGSTGLPKPIVVRHALAVQKKCDNGEVLHWK-GAKSSSFPPFH
AAGVYLNLFSACYYEIQIVLASPSVP-SNLDDMIENAGIDSLMLAPSTVELASSIQKNIK
FVCFGGGPVGQKAGDI-TILQNMIGSTEASLFALI---WTGR--ENWRYFKFDNIRFRGD
GLHEMLVVRDPKKVQGMFH--TFPELNEITD-----LYSKHPTEPW---L--YRGRADDI
IVFNGEKLNPVTMEQTINEHELVRSA--------IIVG----QARF---------QPAVM
-----IEL-P-VEVTENNKKDL
>Nc_Ochra_XP_955820_AMP1_1
-NEPNREWVSVPRSSDPGWK-ILTYLDAYNGINRVAHKL-GAG-SPTVAYIGPNDVRYLV
FALGAVKAGYKALFIST-RSAEAQVNLFELTNCNVLVFDQSYKATVQPWLHILALPAPAD
QEDFPYNKWDPLMVLHTSGSTGFPKPIVARQGMLAQFLMWIVEMS-KR-AKRLMHPMPLF
HAAGMYISMLMIYWDTPGALGGERPL-SDLLDYIEYADVEGMILPPAILE-ESRQSQKLN
FVSFGGGNLAPEAGDRL-NLCNLISATE-FTFPFYDQKNFDTDLG--IDWRLTYQVIVRK
DK-------HPGLQGFFYTFP--DSSEYSTD-----LYKRHPTHEW---I--YQGRAD-N
IIVNGEKLNPITIEETLQGHPKVMGA--------VVVG----TNRF---------QPALI
IEP--VEH-P--ETEE-GRKAL
>Fg_Ochra_FG10617_AMP1_1
NE-PERPFVFIPSGDKAGWK-PVTYAQLNNAINYMAHSL-STRPEPTIAYIGSNDTRYTI
MLFACIKAGFKALFISP-RTMVQLS-LFEATRCNALYYTESSAAITPCLDQTI--DSNVE
SPP---FPFDPLVVLHTSGSTGIPKPIVVKQGSYVFESMIHQGPYQYASGVKVFVSMPMF
HAAGVFGTLSGMTGSTAV-MPLPNKPLSDSLECLEYTGAQALMLPPSIVE-GAAQAVKLH
ELKFAGGALSPAVGNMVA-LGSLISSTE-FFYALY-------PDPLWQYFVFMMIDWRPC
GENLYEFV----VCRKDPSDPGNQAVFYVF-PSTKDIYQPHPTLK--D-HWLHMGRAD-D
IIVNGEKLNPVSIESAISGHPLVKGALVVGQSKFQAALI---PVE-AHAPEAETE--AF-
IDQVW----PAQANSEVAHGRI
>Sp_CPS1_SPAC56F8_AMP2_2
------------------------WRKFDQRVATIIRYLQKKKPGRVVVLMYTHSEDFVY
ALYACFYLGLIPIPVPPDHRVPAFLFLIKHYYVSAVLVTATSQHLKQSAMAIV--TSSIK
ELNVKLDPLDPAFLVWAFWSPDHRTLTAYNHQTLLSICQIHKETCQMTPLGHVRSMSGIG
F---FHTCLMGVFLGTTTYLLSPVDFALLLFQIISKYKIKDTYATFQTLNQ-PTKWPCLE
NLMIPHDGFYIASLQKYSFYSNCLNPSTRSYGAIPADKLLDSGMPSTQLAIVEL---CRV
GEYGEIWMRSSANAISFFQDMRFNSDGFLNG-----YVRTGDLGFL---QITSMGP-NPV
VDMQLLYV-LGPIGETF-EV------------NGLSHF----PSDIED--TIERS-----
----------------------
>Cn_CPS1_ChC566090_AMP2_2
HDLMQWRVSRQAEELAYVDGKGVNWKKFDQKVAGVAMYLKNVQAGDHLLLMYTHSEEFVY
AVHACFVLGAVCIPMAPDQ-APALLHILADFKVKAILVNADHLKIKQVSQHILKISVSTT
KPPQSSRPIQAGFPVWTYWTPDQRIAVQLGHSQIMALCKVQKETCQMT-STRPLGCVRST
IGLGFHTCLMGIFLAAPTYLVSPVDFANILFQTLSRYKIKDAYATSQMLDHAARMAHELK
NLMIATDGRPRDVYQRRHASYMCIEPVELHLDHALEPNDSGMPV-STQISIVETNQLCLN
GEYGEIWVQSEANAYSYMSDAER-NGRTIDDP----YVRTGDLGFLPGGVLFVLGSGD-T
FEVNGLNHFSMDIEQSV-ER-CHRNICAVFQAGGLVVV----VVE-----IFRRNFLASM
VPVIVNAIL---NEHQLVIDIV
>Af_CPS1_XP752870_AMP2_2
-DLLQWRVSRQAEELAYTIDKGITWKKFDLKVAAVAMYLKNVRPGDHLILMYTHSEDYVY
AVHACFCLGVVVIPIAPDQRAPAFLHVINDFKVKAILVNSDHVRQKVVSQHVLRIGVNTS
KPSKQSKESDQPALVWTYWTPDQRRSVQIGHDTILGMCKVQKETCQMT-SSRPLGSVRST
LGLGLHTVLMGIYVGAPTYLVSPVDFAMTLFVALSRYKIKDTYATSQMLDM-PAQ--EMK
NLMISAEGRPRTIYQKRSTSYMCIEPIELWLLRSLDPTDSGMPV-NTQVAIVTL---SHV
GEYGEIWIQSDACAKAFYGDAERFNGRIVDDP----YVRTGDLGFLPGGVLFVLGGGE-T
FEVNGLNHFPMDIENSV-EK-CHRNVCCVFQAGGLIVVVEVTRKA-----YLASL-----
VPVIVDAIL---GEHQVIADIV
>Fg_CPS1_AAP12366_AMP2_2
-DLIQWRVARQPEELAYTIDKGVTWKKFDTKVASVAMYLKNVRPGDHIILMYTHSEEFVF
AIHACISLGAIVIPIAPDQRVPAFLHIVSDYNVKAVLVNADHLKVKPVASHVLKITSNTT
KPPKQSDPPGYPVIVWTYWTPDQRRSVQLGHDTIMGMCKVQKETCQMT-SSRPLGCVRST
TGLGIHTALMGIYIGTPTYLLSPVEFAPSLFVTLSRYKIKDTYATPQMLDMEKNESPVFV
RLHFAGAGLDRTAINTYHNSYMCIEPIELWLTQALDPLDSGMVPVSTQIAIISR-IHCLD
GEYGEIWVDSEACVKSFYGDAERFDGRALDDP----YIRTGDLGFLPGGVLFVLGNGE-T
FEINGLSHFPMDIENSVKCHRNIVANCAVFQAGGLVVV----LVE-VNR-YLASI-----
VPVIVNAIL---NEHQIIVDIV
>Sp_CPS1_SPAC56F8_AMP1_2
HS------AKKTAFIILEFT-SITWEKLASRAEKVAQVIRGFR-SDRVVLMYRDEIDFVV
SLFGCFIAGVVAVPINRDD-YNELSSILTTTSARLALTTDANLAFRDLNAKNVKTNEFGG
FHLKKKPPPDLAYIEFSRSPIGELHGVVISHRTILNCIHATAPAYELDILSKSGLFLTYL
-DLRILGVLHTVFSGYTTVWCPQNAVFGLWANLATRYRASFMLTD-------YA---GLK
TIAYNYQN-DPK-------ATLGFSKKH-SVLSSL---NVDC------------------
------------------------------------------------------------
------------------------------------------------------------
----------------------
>Ch_CPS1_ChC566090_AMP1_2
HNVLRHRSRTQPRTTAF-W-ASITWEKVASRAEKVAKVIRD-KNGDRVALVYRDEIDFVV
ALMGCFIAGVVAVPINSDD-YQKLILLLTTTQAHLALTTDNNLAFRDISQNGVKTNEFGS
HHPKKHVP-EVAYIEFSRAPTGDLRGVVLSHRTIMACMISTIPTNADTSGKRNTEVILTY
LDPRILSVLFAVYGGHTTVWLETATMEGLYAHLITKYKSNILLAEPNFASIPARLIPMLC
LPEHGG--MIISVRD-WGRAANGYGPTEKEVVLAIEPGAFGYPIPDATLAIVTS-LLCSP
YSIGEIWVDSPSLSGGFWQLQKHTETIFHR-PVEGSFLRTGLLGFV-EGKIFVLGLED-R
IRQRVEWVENGQLEAEHRYF-FVQHLVTSIMKSSFDSYLQQLLDSLSERCVLYQELRVYC
---VMITA-P-NTLPRIKNGRR
>Af_CPS1_XP752870_AMP1_2
HDVLRHRARVHPKQPAY-WVASITWEKLASRAEKVAQVVRD-KNGDRVALIYRDSIEFAV
ALMGCFIAGVVAVPINNED-YQSLNLVLTSTQAHLALTTENNLSFRDITMQGVKTNEFGS
YHPKRKVP-DLAYIEFTRAPTGDMRGVVMSHRTIMHQMACLSAII-ATSGETLISYLDPR
Q---IGMILGVLTVGHTTVWLEDRAVEGLYAHLVTKYRATLMASEPNFENAEPRIVPMLC
LPEHGGMVISVRDWLR-GTNNSGFGPKEASNVVVLMPNSFGYPIPDATLAVVETNLLCTP
NVIGEIWVDSPSLSGGFWALPKHTEAIFHANPTPVLFLRTGLLGCV-EGKIFVLGLED-R
LRQKVEWVEHGQVQHMIINLPKIHDCVFVNDEHLLESY-RQLLESLAERCVLYQELRVYC
---VLLTALP--RVTKNGRREI
>Fg_CPS1_AAP12366_AMP1_2
HDVLRHRGRTIAKKPAY-WVA-ITWDKLASRAEKVAQVIRD-KSGDRVALIYRDEIDFAI
ALLGCFIAGVVAVPINDQD-YQRLNHILTTTQAHLALTTDNNLAFRDITTQGVKTNEFGS
YHPKKKVP-DLAYIEFSRAPTGDLRGVVLSHRTIMHQMACLSAIIGGDFSLRLIGGGASS
EDPRILSVLLTVYGGHTTVWFDNKAVDGLYAHLLTKYKSTIMIAEPNFQMIPARVVPMLC
LPEHGG--MVISVRD-WEGVSNGFGSGEATNVVVVDPGSFGYPIPDATLSVVTG-LLASP
HSVGEIWVDSPSLSGGFWAQPKNTELIFHR-PQPVEFLRTGLLGTV-EGKIFVLGLED-R
IRQ---KVEWVEHGHELAEYRFVQHIVVSIVKEHLPVVLTALLESLAERCVLMSELRLYC
APDTL----P--RVVKNGRREI
>Mg_MG14967_AMP4_4
WDILDMRARKSPRSVAIKAKRTITYSALHELAEKGAAGLLKTLHGERVALYLDKSIETVA
TIFAAHRLCATYVPLDIESPPSRIRDLVGSIR-PAVVCELKDKLLSETIVVTIGGTA---
GGAAGSRPDEVAAILFTSGSTGLPKGVLMPHRQAAGFGVMMASALQYRTSDRVFAFARML
FDVALTDIFGTFYAGATLLLAPHAEC-VRLLPLLQSTRATCVFCTPSVAGLPPDRTPLLR
CMWIAGERATEAVIKKWGAVVNGYGPTE-GVVITWCRPCVGRPAMGMKVRILDEMRPVPI
GTKGLIWCSGRQLSLGYFGRKDATDAVFRPDPNAGNIYNTGDIGAYNEGELLYFSRNDRQ
VKIHGQRTELGEIESLL-GS-NDEQVVVILFNPRLIGF-AATQAR-TQMLRARDKLAPFI
VPNMLIAIMPLNSNGKVNQSKL
>Af_Afu8g01640_AMP1_1
GALFKAQVSENGAAVAVESDHALSYADLHSKALYLAYQIQRCD-GTPVGILIPRGINHIL
GQVAVLYLGRSCVPLDFKLPDDHLNNMLHDIGTNLVICDQETHRLPTFTHVLA--DHGPS
FEPLLKGPKSCSHILHTSGTTGKPKAIEIFAEGLINILLDPSSFV-KK-GDRVGHITSVA
FDASLVDIWGSLVNGATIVCIPMETVLLELSRQIKSLKLNVMQITTSLLNTASPAFSSLE
TLITGGEAINVQTIRTIFGIINGYGPTECSVYTLW----VGKPFCNVQTCLVNL-IPVKA
GVIGELLIAGAGVAGGYIGEPEKTAKSFVSLPRGPGIYRTGDLMRM-DGVYYYIGRKDSQ
IKIRGQRVEIEALESNLV--QLKAAVIKITPKPFLVAFVCITAAAITK--EYVERYTHHI
VPRIE-VL-PLKTNGKTDRKEL
>An_AN8105_AMP1_1
AHLLQQRFELFGDQVAV-EQNVVTFQELYLSAVRGAHKIRDTRRSIPIPILAARGIDHII
CQIAAVFAGGSCVPLDVDLPEERLVELINNLGEDSLLLADNRNRCLSTRIPRISSQQEVE
HEQLQVGPASCSHIYHTSGSTGMPKAVQVLARGLINLTFNEFQPL-RR-GQRLGHVCNIG
FDVSMWEIWAGILHGATIVVFERDEILFLMQQKLREARVDVIWQTTSLLGIICPAYATVD
TLLTGGEAINLQTIKRIFGLYNAYGPTELSVFSTY----IGRPLSGYYAFVVDL-QAIPD
GEIGELVVGGLGVAAGYLGNPERTAKVFVNASPGNGVYRTGDLVRK-EQL-EYLGRRDNE
VKIRGQRVELEAVERCLLETQLVSLAVALPWTSLLAAYVGIDAKSISR--AYRERVPHLM
VPHLKTVI-SLTGSGKIDRKKL
>Pg_PGTG06519
LHWFERAKLAHP-SVVVGHEGKLNFKQFAHYSYILSEHLLDKKPTNFLCLLMNKNPWLVL
IMFAVSLTGSSYLNLELSTPKNRVKSILANLK-ILLLTFESYDQLFEDIVDLSSRMREME
ERYLL-R-NQTAYIVYTSGTTGQPKPIKISNSNLLQFLFNYSLRFQDG-RTRVLQFASYS
FDVSVMSIWDTLAHGATICMTTVEDL-KDLIGTMIDLRCTTVDLTPTLLETRAEGF-YLN
HLNTGAEPVSADLRRQF-RVCVDYGPSETTVVISSLTLDIGRPTGLNEIYILEL---VRL
GGVGEICVGGAQVAGGYT-DSALSLGKFV----ELKLYRTGDLGKFLTGSICCLGRIDSQ
VKLSGVRIELGEVEQRLNQLPSLYGHVISKWD--LVCFLELKSEDLVGEVAVRDDLSSHM
IPRYWIAVIPINYAGKVDRRAL
>Sr_AA_Sporo1_31423_AMP1_1
PDDPALHFATSPDAPTS--ELVLSFSQLLHLSRYLAQTILSVSSDYVVPVCIDKSPQMII
SMVAISLAGFGYLALEPSWPEGRKKTILSELRGKVGIVQSKENKWSSWKTEILLASDEED
FPLERRTPDGIAYVIYTSGTTGVPKGIEVQHRNVAAFLRNYRDVFGRARGERVLQFPSYS
FDVSVMNIWDTFAHGSTICITSPSSLFSDLAGSILRLNCTLVDLTPTISSLSKEGF-QIK
QVNTGGEKVEKAVRERW-RVVIDYGPTETTVVVSNDPTPIGRPTGLTRIHILTL-TPVPL
GCIGEICVTGEQVTQGYV-RKELNEGVFFLDDIESELYRTGDLGRWLDGNIECLGRKDGQ
VKVNGLRIEIGEIEEHLKTNPIVDKFIAPSLVSELVHPTTELTSTLRA--ALGEKVPHYM
VPRYWIAVIP-TGMGKADRKTL
>Mg_MGG14967_AMP3_4
HRKLWRRF----SRMYV--A-RATYRELADMVYNARHIISGICTGKRIAVVGDVSIERLA
VLIAVMSLGAAYIPIDLANPLDWNKTIVKDCDPCCMVAGSSSANLWSYMGERVRIPAGPF
KNRNMLFPNDIAYVLYTSGSTGVPKGVPIKHGGLKNSVAEHRRCCMFSTATRLLGVAPWT
FDVSVVDMFGPLSIGAQLVLGRRDYILSDLTGVVQYHSVSHISTTPTVASLDPD-VPTIK
SLALGGEPMTKATRDAWA-ILNVYGPTEATVVITRCYPNIGRPLANVQAYILAELQQVPA
GEVGQLALGGVQVSPGYLRDPPGRPCPFIQIKP---LYLTGDLASF-DGTIVCKGRMDNM
INLRGLRVELGAVESVAVLVGGAGKCVTSKLLVRVALFAQELISEMKA--AVLKKLPKYF
LPDYWVPVFPRNKNQKLDRKQV
>Mg_MG09589_AMP1_1
SRQIDNAADEYRDAPAIGDQ-TLTYCELMRKVDNICELL--LKADNFVCVLLFESADYIA
ALLAVLRVAGVAVPIDPNH-KERMAVMVGDCKPTVILHHSQTAEVASWLSS--KSSDLVD
TSLATSAPDAPAMIIYTSGTTGTPKGAILTQGNYVAISGSIARALALRHGSESLQQSSPG
FDMSQVQIFPCLATGSRLVIASRAQRAAALALLMEREKVTVMTGTQTILQRDGCQIKHLQ
TVGVGGEPFSAQLAAQFTLVFNMYGPTETCMISNIRDEPVGPPFANARVYILDQGRTVPS
GSSGEIYIAGEGVGLGYLGRADLTRASFVFGPGNTKMYRTGDSGFLDDGSLVILGRIQDQ
VKIRGIRIELDEVSSVISSGGRVSQAITTVRGTGMVSFVEDRKDS-DAAFALASSLPSYM
CPAAILPLFP-TASGKLDRASL
>Mg_Syn8_MGG14897_AMP1_1
WHKIKQASLQVGDSTAIEGHPTLSYNDLTGMSSSMATSLRGVR-GAFCALLLEPSADYVA
ALLAVFKLRAVAFPMDTNH-KQRLAVMAKDCRPSILLYHNRTKLACNQQDCEL-TKPTKP
STPTTTTPTELPGIIYTSGSTGTPKGVLVTQRSVISIATAINTVADHQ-TPPVLQQSSIG
FDVSLMQIFSALFTGGSLVVCPHEHRRIETARLMRRFAVTTVFATPTEWTL-PDRCSSLR
KAMAAGEMVTGGLAARFKGLFNVYGPTETCMSSNVVQEAVGPPLDGVRIRVLGLGNEVPY
GAEGEVYIGGVGVGPGYLNRPDLTDAAFLPDPAGSGMYRTRDKGYWLDGSLMVCGRIDTQ
VKMHGIRIELEDVASAILAAALVSHAVATVRSKTIVAFVPADAPKFLA--ELPARLAEYM
RPAAILPLLPLNASGKLDMAAL
>Mg_MG14943_AMP1_1
-DRVAEVSSCRSHEVAIAEDRELSYGEVWSQALAVAAGISGIAAGSIIGVLQEPGADWIV
SLLAIWRVGCVYMPFDAATPMSRIAINCAHASPQLVLVDEVTTTLEKPLLNVSSIPRANK
PPGPRTFPTDPAAVLYTSGSTGTPKGIVLSHENLVHEIEFSSASYDFG-VERVLCQSALG
FDMSLTQIFSALAFGGSLHMLPRSQRGLAITKRILDSGITLTGATPSWISL-AR--SNWR
RAVCGGEPVTTSLLRAFSPLFNAYGPTETTCATRTGPWTSGRAAPNCSVCIVDALAPLPV
GMPGEVLIGGAKVALGYLGSCELTATRFIPA-SIHEVHRTGDVGRLLDGALVLQGRVDTR
VKLRGNRVDLVDVEEAMLQA-GQGQLACLYCPAVLAALVVDPSAD-REELDLLKRLPRAQ
KPTVVKAVLPTTVSGKVDRKAA
>Mg_Ace1_MGG15097_AMP1_1
VHRIDDMAKRYPDNIAVRGD-RITYREMSQKIDCISHALSSCK--STVGVLLDPSSDWIC
SILAILRLGATYVPLDITG-WDRLSSVVRDSKPDLILVNNRLEKNLGDAMATARFVNIEN
LAPATNSPDHVAALMYTSGSTGVPKAIVIKHESMRNSIEAFTKVVGYREGHEVLHQSSYS
FDMSLSQIFLDLANGGTVHVVPRELRGEAIASIIAREGITFTSATPSVISIEGSSS-SWR
KVVCGGEPVKESLINGLKPFFDGYGPTEITFCCAMVDYAGGFPWPNVSVYILDAQKIVPA
GVTGEIAIGGGGVVAGYGDH-KLSAAAFKH---ASSLHLTGDVGKI-DGTLKLKGRIATQ
IKLRGMRLDVREVELAITAQGQINDVVVTAHH--LIAFV---DPK-ASHDRVLARLPQYM
RPAAIFPIFPTNASGKVDRIAI
>Bc_BC1G_00695_AMP1_1
SQKVAEITSENPNHLSLQL-SQMTYAELEKRVNTIASVLIGIG-GTLIGVLSSSRTDVVG
TVLAIWKIGGIYLPLVVSHGAERLSNVTSNCCPEILVCPDSVNLAHQLNSRVVDLTEVHN
PQNVFTRSLQTAVIIYTSGSSGLPKGVVLTHANLMAQITAVQSRMGFG-REVVLQQSSIG
FDASLFQIFIALTTGGCLILAGRADLA-EIPAIMEDESVTMTLAVPTWLDLQCS---SWR
YAFSGGEMLTPRLLHGLGTVYNAYGPTECSISCAIDGMLVGTVLPGYEVYILDELQPTRI
GWPGEIFIGGPGVGSGYVNDKEKTNASFFLNPKQSELYRTSDLGRH-DGTISIIGRATRQ
VKLRGMRIELDEISHTICSN-GIVKEAVVIKKSGLVSFVNRMPID-TPGYDLSNSLPPHM
RPAVCVSIIPLLASCKVDYGKL
>Mg_MG03810_AMP1_1
---LDLAAQSLQDTVAL--GSSLSWADMTRKSIALCRELRGVSPGARVGMFQEPTVDWVV
TMLGVWRAGASYVPLDLAQGLPRLARIAKASKAALVVHSEALVLGRDPNDGVV-LHHGAA
ALPDVS--SDEAMLLYTSGTTGEPKGISIPHRIVVNGIEGMIQRWPSK-PLTVLQHCSLG
FDVSWFTVLLGLACKGQAVIASRDVRGRALARIIVQNGINCTVATPSWLHGEAS--SDWG
WHVAVGEPIPAAFLRQVS-LINAYGPSETPLSHEIRTMPIGSTMPNYAVRVEDVGHVLPP
GMPGQVVIGGCGVALGYVSEPTVTDPRFL--PELARVHPSGDYGYMTEGLFFSLGRISTQ
IKLRGMRLDLRHVEAAMMDM-EMAQGVVVGVRDSLVAH-AVTTTD-TDERSIAENLPDYM
RPAVVVPVIPLTPNGKQDRAAI
>Pa_10100_AMP1_1
SQ-LDSISAERAQQIAL--NSMVSYKDMMARSTQIAHAL-NV-PESRIGVLQEPTIDWIC
SMLGIWRFGGSYVPLEATQGAGRLKSIVRDADAAVLIHHTTRTLCTEIFTDILDINSGAF
NGFYHAKPSDEAIVLYTSGSTGVPKGISLPHRMITNTINGFLHVFPMK-PQTVLQQIALS
FDVSWWQTLLGLATGGSVFVAGKDARRLALTDLIVSQGITLTLAVPSEAVDKRQ--SSWE
HHISAGEAIGPNLIKLL-LLINAYGPAE-TIPHAFDLDPIGKVLPNYSVYIMDENHPLPA
GVPGQIVIGGAGVASGYIKQPELTAARFPPRA----AHLSGDRGYMRDGVFVTLGRMNTQ
VKLRGQRFELREVEAAMVFAGDIVEAVCHVRH--LVSHIPGVDKRLKE--IVSDLLPQYM
RPSVVVALMPLSHHGKVDRKFL
>Af_Afu8g00540_AMP1_1
SKIFHTWVDKDPHALAVTT-KSKTYVQLAERANAIAASLLGA-PSIPIGVLLDPGVDTIA
TILAILRIGAAYVPLDTRSSDAVLSDILQESQPGIVIHHSATA--SQILLKLVTLNATIR
KIQDVSVPEGLAMILYTSGSTGSPKGIPLTNANIRTPILGVSERVPLG-REVVLQQSGQG
FDAAVYQIFIALANGGTLIMVNRDDPA-KVAALMAQESVTCTTHISEMQALRCS---SWR
IAMVAGEAFTVHLLDQFD-LINAYGPTEASICSSLSFNPIGKAIPNYGTYIVDQCKPVPL
GWPGEVAIAGPGVASGYLNLGELTQAKFR--SGSDCLYLTGDRGRMLDGSIVLSGRVDDQ
VKIRGHRVQLGDVARALASR-GVFADAAVILKPQLVAYV---IQD-QQTYQLNQDVPAYM
RPAITIPLLPVTDRGKLDSKKL
>Bc_BC1G15703_AMP1_1
-DRIDKVAAKFSNDLAIQAD-NLTYAQMSGRAIQIMRRL-QPKSGSRVAMLLDPVADTVC
CILAIMRLGYVWIPLDTNH-YQRLKAVVDESRPQILMCHDGTDELAHKMSTLINIDDHLR
DENNISAPEQASMILYTSGSTGVPKGVVLTNGGLLNQINGTTSSLRLQ-REITLQQSPLG
FDLMLDQIFLALCNGGTIVVVSKSARGTQIADLIVRHGVTLTHFVPSLLNLKAG---SWR
YAMSGGEV----DLR----LVNVYDPAEITLACAR---GFSRPSTTKLXYETDTMTVLPV
GFPGEICISGPGVGLGYLERLEETNRKFTHSPSTIRFYRSGDKGRILDGTLEVFGRLDSQ
VKIHGFRVELDEIANAITSNGTIVSAAVSWRPSQLVAFV---FDQSKSEYWLQSSLPQVM
KPTIVIPI---TFNGKTDRAA-
>Pa_15210_AMP1_1
HRVFRMAA-KYPESIAIKTA-SITYQQLMVRVGVIRTALQQVGKGRTVAVYATGLGDILC
AMLAIMAAGCVYVPLERRNSLERLALMLEDCEPHILLCKGDLATLQGFIGSSV-IDSVKA
NNHNHDLPDSPACIIFTSGSTGRPKGVIMSHTNILNQVLAVKSLHDIK-RETVLQQSSLG
FDCSLEQIFGGLAHGGTVVMVPDSVRGASIAKIMAHEGVTYTVGVPSLIRLRCT---TWK
LAVSGGEKLTRNHLDAFFTLVNAYGPAEGTVSCTRDP-DVGTAMPNYTVVIVNDLEPVPE
GFPGEICIGGAGVAAGYVTRPNEPVTRFID-PPFMRFYRTGDLGRFLDGSLQCLGRIEAQ
VQIRGVRVELDEVAAVIVKTAGAEAAVSLREGDLLVAFV-LNKHD-KDFDDMIARLPPYM
CPSFAVSILPLTPNGKLDRRAL
>Tr_59315_AMP1_1
-GWLHHWTTQQPDAIAIKDDAAFSYRETTERVNDIAGLLVG-ASGQRVGSYCEPSIDAIC
ALLAIQKIGCVYVPLDVQNPVPRLNLIIKDCQPSLLVYHDATEVKFETSASLV-ISSSKT
TASQSSHS-ATAYILYTSGTTGIPKGVMLSHANLMYHIAGVYNKYGLE-KETVLHQSSLG
FDLSLAQICQALYSGGSLVIAKECRR-ALLAKLMLDEKITYTWMTPTEYSIRGAEYRYWR
SAFSAGEFMSSNLLNTFGPLFNGCGPTEITINCIGAPRSIGRSLPNYSTYVLDELKPVPV
GFPGEICVSGPAVSQGFVDRDELTAAKFQPDPGSGHLYRTGDKAKFLDGRLVFLGRMS-Q
VKLRGFRVELNDIANTIASEGVIRDAAVSFRR--LAAFVSSNQDIVAPRVQLRDKLPAYM
RPARLIVVLPVNSSGKLDRYAL
>Fg_FG07798_AMP1_1
H-YFDDWVEQQPDAIVLKTDKTLTYRQLKGLVNQIAAKLIGVTQRSKVGVYCEPSLYIFA
LLIAIAQAGAVYVPLDAQNPIKRLQLIVNDCQPNVIVIDDSTQDL------AAELETTAK
IFNVYSTCSGMGYIYYTSGTTGVPKGVALTHTNLVHHIESCIQFTSMR-RCTMLQQAPLG
FDMSLTQMSLVAMLGGTLIVASSDTRKMQIAQLMLAEKVTHTFMTPTLAL--AVEYSDWE
FALLSGEAVRAHVPPEFRKLYDGYGPTEITINSSCTPHSIGLTLPNYSCYILDEMQPVRP
GFAGELVVGGCGIAMGYLNREDLTQARFLPDPASAEMYRTGDKARILDGRITFLGRGDSQ
IKLRGFRIELEDVANTIASMGVIPEAAVSLRQAFLVAFI-ISPSE-IKIYKLLKELPRYM
IPAKIVPILPMNASGKLDQYAL
>Gf_FUSS_AAT28740_AMP1_1
SHYFEKCVFNQPDDVALVTDQALTWSQLKALVNQIAMALVGAKQDSQVGVYCDPSMYILP
TLIAIAEIGGVYVPLDTQNPIKRLQLMVDDCQPDALLIDDSTATL------SLELETKAK
MINVNTGPNGMGYIFYTSGTTGVPKAVALTHTSLVHHFDGFIHCNNLN-KCRMLQQAPLG
FDMSLTQMTLAIMLGGTLIVASSETRKTQLAQLMLDEKVTHTFMTPTLAL--SVEYRDWE
HASLAGEAMTTRVTSEFRRLCNGYGPTEITIIATCTLRSIGRALPNYSCYILDEMQPVRP
GLAGELVIGGAGVAIGYLNRQDLTEAKFLSDPAPPEMYRTGDKARFLDGRLCFLGRIASQ
IKLRGFRIELQDIASTIASDGKVPEAAVSLR-AYLVAFI-LSPSD-EKGYQLLEELPRYM
KPAKIISILPMNASGKLDQYAL
>An_AN8412_AMP1_1
-ERYDAIRKSFPEETAIGKS-ELSYSQLTRSVEKLAAMLIGVTAGDSVGVLLHPSIDAIA
CMLALLRVGCIYTPLDTRLPVARLSIIVNRSKSSLVLYHASTHDV------AL-FSKEDM
CESGQAAPNPASFLFYTSGSTGTPKGILLSQQNFVNHLAAKTDKLNLG-REVVLQQSSLG
FDMSVVQTFCALGNGGTLVIAPKEARGIALSTIMAKERVTLTIATPSLLRLQPY---SWR
HACMGGEVVSRQLVQQFQPLTNCYGPTEITAAATFDQSLVGKALPNYSVYIMDASGPVPI
GVTGEICIGGAGVSLGYLNSLEQTDAKFVD-PFASPMYRTGDMGCLTDGTLIFMGRMDNQ
VKLNGLRIELDEIANSILTT-GNDLVVVTVHS--LVAHV--LGDNVDNSRQLARDLPQYM
LPSVVVSLLPINANGKVDRKAI
>Tr_58285_AMP1_1
SQRFLDMVRLHHGDPAVKT-GTLTYSELLERVNGVSDTLIGCKSGTRIAVLCEPSIDTIV
AMLAILHIGAVYVPLDVSLPTARHVAMIQSSKPSFVVNHASTDQAIEFPIRVI-EEEIRV
TVPCLASP-DACSIVFTSGSTGTPKGIMLSQANFANHLALKTHLLGLG-KETVLQQSSTG
FDMSIVQMFCALANGGRLVIAPFDIRRIEMVSLVCSEHISLSIATPSEYLWTRYKETAWR
HICMGGESVTRQVLEL-RLVTNCYGPTEITAAASFAHPKVGKVLPNYTVSILDAGSPQPV
NHTGEVCIGGAGVALGYISASDDAASKFIT--AQGQMYRTGDRGRL-DGTLLLFGRIESQ
IKLRGIRVDLQEVELAVL--EAASNVVVSQRGDVLIAHVEPEATLITEDDRVLRRLPQYF
IPARIVILLPTNANGKLDRKAI
>Pa_0240_AMP1_1
KLAVRLAVTTTGE----GGD-YLTYKQLDDKTNAIAAALMGVSRGQYVAVYQELTPDWIC
SILGILKIGAVYVPLDPGTPVARLAMVVATCHPAALLVDKTTQSTALALALVIEVSTAFK
PNNLQRVPRDPAIALHTSGTTGTPKVIVLTHANLANEVESSTKTYGLD-SNVTLQQSASG
FDMSVLQIMLALALGGTLVVVPRGFRGVAVTEFIAEHKVTYTCATPTEYRAARR--SHWS
VALSGGEAVDHSLLGAFGSFFNGYGPAE-TTCCSASATPAGPACANESVYILDEMRPLPL
GLPGEICIGGVAVARGYLEQPVLTARAFVQEYTT--MFRTRDRGRLLDGSLVVEGRIGTQ
IKIRGAVAVARTTTTSCSSA-AEQDSGYVVLDAEFLSH-QPATSR-VQGYRLLSDLPRTV
RPSMLIPIVPRTTSGKTDRRAL
>Mg_Syn2_MGG12447_AMP1_1
--SVKYAT-----KFALGQNGGLTYSQMIARINDIAAKL--IKVGGIVGVMQASTMDFIC
SILAVWKAGAIYTPLDPRLSTDRLKAVVDECQPACILVDATKPLFDSLATNAVQIDVVQS
SKTLEASPPSAAAVFYTSGSTGVPKGITLSHASLTYNIMAATRQFGFKEGVDILQQSSFS
FDMALAQMLTSLSNGGTLVVVPSHLRGLGLSQLIVAENVSIVQASPTLIGL-KT--SKWR
VALSGGENMTQSLLEVFSPLFNGYGPTEATIANTRPNSLLTW--PNYSISIVDLLNPVPV
GVFGEVCIGGAGVGLGYFKNDELTAKAFVDT-APAEKFRTGDLGRLSDGGLIIEGRDGTQ
VKLRGMRIDLKNIESAIAGAGKIIDAAVSVRRQYLVGHVDQTPEDSQQDFQLIPRLPRHM
KPSLLVPILPQTASHKLDRRAL
>Fh_Equisetin_AAV66106_AMP1_1
HR-IDEVVKDFGSKPALGTNTALTYEDMGRRVDAIAQYMVGVANGDVVGIFQAPGTDWIC
SMLAILRIGATYLPLDLRNSIHRLQDSVRIAKPDMLLVDPLETSITTGNAEVMDISAIPH
NTSVAHAAQDTAVILFTSGSTGEPKGIRIKHSNLVAQNEGFSKQCNISPGENVLQQSAFS
FDFSLEQIFVALCNGGCLHIVPSEIRGFEVTRMILEENINYTSGTPTWLR-NPEHLTQWN
FAFFGGEAFSDEFVSDFKSVFNNYGPSETTIACTHCPLPAGFAAPNYAIYTVDELNLLPI
NVPGEVLIGGAGVTGGYVDTQERLPNKFI---QPGSLYRTGDRGLLRDGGLVIRGRIDTQ
VKIRGFRVELAEIETIIL--ESSKHAVVTLRESELAAHVFSPEAG-RAEYGLQAKVPDYM
RPA--IIV----ALDQFTSLPL
>Pa_6830_AMP1_1
THRIDQVAAENPDKTALGH-NVLTYSEMINRVEAIGEALQGASQGSRVPVFQDAASDWVC
SMLAIFRVGAIYVPFDLRNPLPRLATVAVDCEPTAILADKTTIVP------QLNVPTNVS
GLPLNAVPNTPAAILYTSGSTGLPKGIIVTHAGLRNEIEGYTKMWKLG-TQHTLQQSAFT
FNHSSDQIYTGLVNGGSVYVVPWATRGLGITEIIKSEGITYTKATPSWMQLRAS---CWR
FAFGGGEPLVSGVTKEFASFFNSYGPTEISIHKMEHNAPCGYSLPNYYTYIVDQLRPVPV
GMPGEVCIGGAGVSLGYLKNDELTGKHFVANPFATKMYRTGDIGHLQDGAMVFHNRTDGQ
IKIRGLRIELADIENNIASDGALKEAVVALREDFLIAHVQSNVAD-KEAFHLLGHIPQYM
VPVAAIPLLPLTNHSKVDRKAL
>Ci_CIMG06629_AMP1_1
HR-IDQVAMKQPNSIALIW---WTYQQMIDRVNGIALAL--INPLSPIAVLQEPTLDWVC
SLLAILRVGGIYVPLDVNIPSARLNTIIENCRPAGILIHNESGRINDLEMRNISASSSGE
SIEITARAEDAAVILYTSGTTGVPKGVVMSHAGLRNR---MEFAM-VS-TPGTLQQSALS
FDLSIYQALLCISRGGTLVVAPKSVRGFAISQLLVRENITYTGATPSEYLWNGKSK-QWR
YAMSCGEQYPQRLVSEFNPLINAYGPTEITFENNFEPA-VGHALPNTSIVILDELNPVPA
GFPGEICIGSASLALGYLNDESLTAKKFVH-PGQLAIYRSGDKGRL-KGLLEILGRIDTQ
IKLRGIRIETQDIERTI-LN-SAADVAVVPRG--LLAHVAATVDD-RAGFSLIPSLPQYM
KPAMIVSIMPLSVNGKVDRRAL
>Pe_YP_608846.1_AMP1_1
FQAFVQQAQCWPEATAIGF--ACSYRQLERISHGIAAHLAGV-A-DRIVIVSSRCAGLVY
GLLGASRAGLTLSVADAAYPSGRIEQIIDLLQAFVLVCGSAEVALDPQGPHII-APDMAL
RQFGNADPSRPAYITFTSGSTGEPKGIVTHHAPLVHFVRWHVEHHGFTREERFSMVSGLG
HDPVYRDVFTPLSIGARIACPAQATLTQALATWVHDEGVTVMHLTPPLGRIEGATLERLR
YLFWGGDALSPTLHQQ-RPSVNFYGTTE-TPAMAFHPIPLGKGIDDAQLLVLNEGQLAGE
GEVGEILIRSPYLSLGYWGDAALTGAKFVVNP-TGDCYRTGDQGTYLDGSVDFLGRADSQ
VKIRGHRVELAEIEGAVARHPQIRQCVVLALNEHLVACVARQAVS-SAELALGSQLPDYM
VPAQWLFLVP-LPNGKVDRRAL
>Pp_YP_001669542.1_AMP1_1
HQAFLKQASRCPDATAIQHT-TCSYTQLEQISQGIAAFL--VASGDRVVIVASRSAALVY
AMLGCLRAGLAFTVADAAYPAVRIKQIVSTLKPAVVLCGEATVDAGQFIVAAV--PETAA
QQAFPRQPEQPAYITFTSGSTGEPKGIVTHHAPLVHFIDWHVQQHGFTQADTFSLLSGLG
HDPVYRDVFTPLSIGATLACPAQSTLTSRLASWIHQHGVSVIHLTPPLGKIEGAVLGQLR
YLFWGGDALSPAQYQQ-RPNVNFYGTTETAMFHTLEPEPLGKGIADAQLLVVNPNQLVSE
GETGEILIRSPYLSLGYWNDPALTEAKFIANP-TGSCYRTGDLGTYLDGSASFLGRGDSQ
VKIRGHRIELAEIENAITRQPHIGQCVLVANQDGLVAYVAQQATR-ADELALAGQLPDYM
VPALFVFLLP-LPNGKVDKRAL
>Pp_NP_744708.1_AMP1_1
HHAFIQQASRCPAAIAI-IGATCSYSQLEQISAGIAAFL--VASGDRVVIVSRRSAALVY
AMLGCLRAGLAFTVADAAYPAARIEQIVNTLKPAVILRCAEAS--VDVGQPMVVTPEALQ
AFPRQPSPEQPAYITFTSGSTGEPKGIVTHHAPLVHFIDWHVRQHGFTQADTFSLLSGLG
HDPVYRDVFTPLSLGATIACPAQSTLTSRLASWLHQHGVSVIHLTPPLGKIEGAILDHLR
YLFWGGDALSPTQYQQ-RNNVNFYGTTETAMFHTLDPEPLGKGIADAQLLVINPNQLVSE
GETGEILIRSPYLSRGYWDDPGLTEAKFIANP-TADCYRTGDLGTYLDGSARFLGRADSQ
VKIRGHRIELAEIENAICRHPHIGQCVVLTNHEGLVAYVAQQAIR-ADELALSGQLPDYM
VPALFVFLLPLTPNAKVDKRAL
>Pp_YP_001268464.1_AMP1_1
HHAFIQQASRYPAAIAIQHA-TCSYSQLEQISAGIAAFL--VASGDRVVIVSRRSAALVY
AMLGCLRAGLAFTVADAAYPAARIEQIVNTLKPAVILRCAEAS--VDVGQPIVVTPEALQ
AFPRQPSPEQPAYITFTSGSTGEPKGIVTHHAPLVHFIDWHVRQHGFTQADTFSLLSGLG
HDPVYRDVFTPLSLGATIACPAQSTLTSRLASWLHQYGVSVIHLTPPLGKIEGAVLDHLR
YLFWGGDALSPTQYQQ-RNNVNFYGTTETAMFHTLDPEPLGKGIADAQLLVINPNQLVSE
GETGEILIRSPYLSRGYWGDAGLTEAKFIANP-TADCYRTGDLGTYLDGSASFLGRADSQ
VKIRGHRIELAEIENAICRHPHIGQCVVLANHEGLVAYVAQQAIR-VDELALSGQLPDYM
VPALFVFLLPLTPNGKVDKRAL
>Um_Aa_UM_01697_AMP1_1
TQIFERNARAHPDRRCISLSREISYAQLDRASNIVAHHLLGVQREEVVTTYAHRGVDLVV
AVLGTLKAGATFSVIDPAYPPSRQNIYLQVAK-PALIVLAK--LETEIPALELATDTLAQ
QQSLAGGPDSVGTLSFTSGSTGIPKGVKGRHFSLTHFFPWMGERFGLGAHERFTMLSGIA
HDPIQRDIFTPLFFGAELHIPTSEDIGGRLAEWMAASKATVTHLTPAMGQLSQAALPSLR
NAFFVGDVLTKRDCTR-QAIINMYGTTE-TQAVSYLQTPAGQGMINVQLLVVNETATCAV
GEVGEIYVRSGGLAEGYLGPPEVTAEKFMPNP----MYKTGDLGRYLDGTVECTGRADDQ
IKIRGFRIELGEIDTHLSRHPHVRENVTLVRRKVLVSYVRALIKDIRD--HLKRKLPAYS
VPTLFVPLMPLNPNGKIDKPAL
>Sr_Sporo1_21452_AMP1_1
-----------PDRTCI-VEITFTYRQIDEASNVLARYLVGVQREEVVTVYSTRGVDLVV
AVMGVLKAGATFSVIDPAYPPARQTVYLQVAQ-PALVILAA--LSVEVPALQLESDIFSS
LLSSASGPDSVGTLSFTSGSTGIPKGVRGRHFSLTHFFPWMKERFGLSEKSRFTMLSGIA
HDPIQRDIFTPLFLGASLYIPTAEDIGGRLAEWMSDNAVSVTHLTPAMGQATPI--PSLL
NAFFVGDILTKRDCTR-QRIINMFGTTE-TQAVSYLKTPAGEGMINVQLLVVNDNQLCAV
GEVGEIYVRSGGLAEGYLQLPEATQEKFVQN-EPWKMYRTGDLGRYNDGTVECTGRADDQ
IKIRGFRIELGEIDTHLSRHPAVRENVTLVRDKYLVAYVKVSANGLIKSIYLKTKLPSYS
VPSVIVPLMP-LPNGKIDKPAL
>Fg_Aa_FGSG_06041_AMP1_1
IEHFARNAEAHPERTCVSEARRFTYKQIYEASNILAHHLTGVTNGDVVMIWAHRSVDLVV
AIMGTLSSGATFSVLDPLYPPSRQQIYLEVAQ-PALVNIAKASLNTEVPSLRIGADLFAQ
VRPKAAGPDSNPT--FTSGSEGKPKGVLGRHYSLCRYFPWMSERFNLTSESKFTLLSGIA
HDPVQRDIFTPLFLGAQLLVPSKEDIQEKLAEWMREHKPTVTHLTPAMGQLVGAEFPSLD
RAFFVGDVLTTRDCRQ-LAIVNMYGTTE-TQAVSYLDVPAGKGMQNVQLLVIDRNKICGV
GEVGEIYVRAAGLAEGYRDNAALNAEKFIWEP-GYVLYRTGDLGRYLEGDVEATGRADDQ
VKIRGFRIELNEIDSNLSQNPLIRDCKTLVRDKNLVSYVKRFTEV-RD--HLKGRLPAYA
VPTTYITLLPLNPNGKVDKPNL
>Nc_Aa_NCU_03010_AMP1_1
QEHFRRNAEAHPQRTCVTKTRRFTYRQIYEASNTLAWYLHGITNGDVVMIWAHRSVDLVV
ALMGILASGATMTVLDPAYPPARQQIYLEVSQ-PALLRIGRATLKTDVPDLRLGKDIFAE
VRQLASGPDSNPTLSFTSGSEGRPKGVLGRHYSLVKYFGWMAERFNLSSESRYTLLSGIA
HDPVQRDIFTPLFLGAQLLVPSREDIQEKLAEWMREHKPTVTHLTPALVG--ASEFPSLE
HVFFVGDVLTTRDCRA-LEIINMYGTTE-TQAVSYLERPAGTGMQNVQLLVVNREQQCQV
GEVGEIYVRAAGLAEGYLGDPALNEQKFLWDNKPWRLYRTGDLGRYLSGDVECVGRADDQ
VKIRGFRIELNDIDSNLSQSPLIRDCKTLVRDRNLVSYV--YRRM-QAEIHLGARLPTYA
VPTIYVVLMPLNPNGKVDKPNL
>Bd_Aa_BDEG_1579_AMP1_1
TDIFSSNAKLHPDRPCVVES-TFTYQDINHAANIVAHHLIGIKREDVVVLYSYRGVDLVV
AIMGVLKAGATFSVIDPAYPPARQIIYLTVAQ-PGLIVLEK--LSCEIPSLSINNDMLEY
LQDRADGPDSIGTLSFTSGSTGIPKGVCGRHYSLTHFYPWMSQEFELTEAERFTMLSGIA
HDPIQRDIFTPLFLGACLCIPTAEDIGGRLAEWMSIQRITVTNLTPALSA-NTSSIPSLR
HAFFVGDVLTKRVLRLH-SVINMYGTTE-TQAVSFLMEPAGKGMKDVQLLIINKNILCGV
GEVGEIFVRSGGLAEGYLSLPDITSSKFVFNPEPKILYRTGDLGRYRDGSVECTGRADDQ
VKIRGFRIELGEIDTHLSQYPGIRENVTLVRDKFLVTYVEDISET-IRDIYLKQKLPSYA
IPAVFAPLLPLTPNGKIDKNIL
>Ro_Aa_RO3G12433_AMP1_1
TDIFADNANKYPNKTCISRD-TYNYEQINQASNLVAHYLLANR-EDVVMIYAYRGVDLVI
AIMGVLRAGATFSVIDPAYPPARQEIYLSVAKPRGLIVLQEAGQIADSVRDVCEIPSGGM
TEDGNDQPDSIGTLSFTSGSTGIPKGVRGRHFSLTHFYPWMAETFGLSIDDKFTMLSGIA
HDPIQRDIFTPLFLGAELHIPTSEDIGGRLAEWMNRSQVTVTHLTPAMGQL-LSEIPSLI
NAFFVGDILTKRDAAR-QPVINMYGTTE-TQSVSHLGSAAGKGMVNVQLLVVDRTKMCGV
GEIGEIYVRAPGLAEGYLRLPEATAEKFIPN-DGWKMYRSGDLGRYRDGNVECTGRADDQ
VKIRGFRIELGEIDTHLSQHPFVRENVTLVRRQTLVAYVRRLIKNIRD--YLKQKLPSYA
VPTVFVPLMPLTPNGKTDKNAL
>Pb_Aa_Phybl1_34455_AMP1_1
SDIFSENAKRHPQRACISLEGSYSYQNIHHASNLVARYLVGIQREDVVMIYAYRGVDLVV
AIMGVLKAGATFSVIDPAYPPARQEVYLSVAR-PGLIIIDR--QNCEIPALRIAKDVFDP
IRSKAAGPDSIGTLSFTSGSTGIPKGVRGRHFALTHFYPWMAQEFGITENDKFTMLSGIA
HDPIQRDIFTPLFFGAELHIPTAEDIGGRLAEWMNHTKVTITHLTPAMGQLSHADIPTLR
NAFFVGDILTKRDAAR-QPVINMYGTTE-TQSVSYLSSPAGKGMVNVQLLVVDRTKLCGV
GEIGEIYVRAPGLAEGYLGLPEATAEKFIPN-DAWKMYRSGDLGRYRDGDVECTGRADDQ
VKIRGFRIELGEIDTHLSQHPMIRENVTLVRRQTLVAYVDKGVRSLIKNVYLKQKLPSYA
IPAVFVPLIPLTPNGKVDKNAL
>Dh_Aa_DEHA0D08734g_AMP1_1
----MRNAEENPSSTCVFLDRTFNYQQINQASNIVGNYLKGIKKGDIVMIYAYRGVDLMI
AVMGVLKAGATFSVIDPAYPPARPHIYLSVAKPRGLI---GIERV---------------
------GPDSNPTLSFTSGSEGIPKGVLGRHYSLAYYFPWMSKQFNLSSKDKFTMLSGIA
HDPIQRDMFTPLFLGAQLLIPTSDDIGGKLADWMAEYGATVTHLTPAMGQLSQATAPTLH
HAFFVGDILTKRDCLR-QEIVNMYGTTE-TQSVSFLKNPAGKGMHNVQLLVVDSSQTCGV
GEVGEIYVRAAGLAEGYRGLPDLNAAKFVNYVQDEQLYRTGDLGRYLDGNVECCGRADDQ
VKIRGFRIELGEIDTHLSQHPLVRENVTLVKRPTLIAYVTPDLKNFTIRAYLKKRLASYA
VPTMIVPLLPLNPNGKVDKPKL
>Sc_Aa_473920_469742_AMP1_1
HDIFQDNAEAFPERTCV-VERSFTYRDINRTSNIVAHYLIGIKRGDVVMIYSSRGVDLMV
CVMGVLKAGATFSVIDPAYPPARQTIYLGVAK-PGLIVIRA--LESRINSIAIGEDVLAP
YDHYKDGPDSNPTLSFTSGSEGIPKGVLGRHFSLAYYFNWMSKRFNLTENDKFTMLSGIA
HDPIQRDMFTPLFLGAQLYVPTQDDIGGRLAEWMSKYGCTVTHLTPAMGQATPF--PKLH
HAFFVGDILTKRDCLRLERIVNMYGTTE-TQAVSYLKKPAGKGMLNVQLLVVDRTQICGI
GEIGEIYVRAGGLAEGYRGLPELNKEKFVNNPGPRDLYRTGDLGRYLNGDCECCGRADDQ
VKIRGFRIELGEIDTHISQHPLVRENITLVRK--LITFVPDDLSKIRT--FLKKRLASYA
MPSLIVVMLPLNPNGKVDKPKL
>Sp_Lys1_CAB88271_AMP1_1_
PD--RECIVVTP-SVTIPVT-SYTYRQIDESSNILAHHLVGIERGDVVMVYAYRGVDLVV
AVMGVLKAGATFSVIDPAYPPARQIIYLSVAK-PALVVLED--LETYVPALKLADDILQH
VLHLKSGPDSTPTLSFTSGSEGIPKGVKGRHFSLAYYFDWMAQEFNLSESDRFTMLSGIA
HDPIQRDIFTPLFLGASLIVPTAEDIGGQLAQWANKYKVTVTHLTPAMGQADPI--PSLH
HAFFVGDILTKRDCLR-QNVVNMYGTTE-TQSVSYLESPAGRGMKNVQLLVIDTNKICGI
GEVGEIYLRAGGLAEGYLGNDELTSKKFLKFAAPWKMYRSGDLGRYLTGNVECSGRADDQ
IKIRGFRIELGEINTHLSRHPNVRENITLVRRPTLVAYVVVNYRKLIHDIYLKTKLPSYA
IPSVIVPLHPLNPNGKIDKPAL
>Ch_Aa_ChC5115936_AMP1_1
HEIFARNARKHPDRPCVGKTRKFTYKHIFEATSILAHHLVGVQRGEVVMIFAHRGVDLVV
AIMAVLAAGATFSVLDPLPPMHLPRSLSTACSRDYIK-DNLQLRTLKDDGTLV-TKDLDE
QQQLRTGPDSTPTLSFTSGSEGKPKGVKGRHFSLTHYFPWMAETFGLSENDKFTMLSGIA
HDPIQRDIFTPLFLGAQLLVPSKDDIQHKLAEWMRQYGATVTHLTPAMGQASVF--PSLH
HSFFVGDLLIKRDCRR-QPIVNMYGTTE-TQAVSYLDTPAGRGMNNVQLLVVDRNQICKP
GESGEIYVRAGGLAEEYLGLPDLTATKFIDFVEPWRLYRSGDLGHYSDGNVHCTGRVDSQ
VKIRGFRIELGEIDSHLSAHPLVRENVTLLKRPTLVSYVMVTFKYLRDDVHLKKKLPAYA
VPSVIVPLVPLNPNGKIDRPAL
>Af_Aa_Afu4g11240_AMP1_1
HDIFAQNAEKHPDKLCVTKSREFTYRQINEASNILGHHLVGIERGDVVMVYAYRGVDLVV
AVMGILKAGATFSVIDPAYPPERQCIYLDVAR-PALINIAKATLETEIPALALGQDVLAN
QVSLKSGPDSTPTLSFTSGSEGRPKGVRGRHFSLAYYFPWMSETFKLTPNDRFTMLSGIA
HDPIQRDIFTPLFLGAQLLVPAREDIQNKLAEWMREYSATVTHLTPALVG-GSAQFPALH
HAFFVGDILIKRDCRS-QPIVNMYGTTE-TQAVSYLDTPAGRGMVDVQMLVVDPSRICAI
GEVGEIYVRAGGLAEGYLSNEELNKKKFLTFVEPWRLYRSGDLGRYTSGDVECSGRADDQ
VKIRGFRIELGEIDTHLSRHPLVRENVTLVRRPTLVSYVRRFRPL-RDDAHLRSKLPAYA
VPTVFIPLMPLNPNGKIDKPAL
>Af_GliP_Afu6g09660_AMP1_2
CQLFDRSVARTPHQLAV--DSGLTYTELDVASSNLARKLKGV-PGEAVLLLTEHGTRNVV
ALLAILKAHACYVPLDRSWSSERIQAVLDGTDSRILINTT-VEPFESPRHKVIHLTSSTD
RSTTKVIPEDLACLIFTSGSTGVPKGVMIPHRAVANYAQTSPFNMDVQPGDRVLHILSVS
FDASTGMLFSILGNSGIVVPA-------TMDTLFDKAQSCSLASTPSILA-TPLSYPYVH
TILLGGESPPAPLLSSW-FILNAYGPTETTCASLMETGIIGRPMPNGPVYLLTL-LPVEE
GEEGEIAIAGVGLAHGYYRNAALTAEKFI-E-HGKRVYRTGDQGRWRDGVVEFRGRSDRT
VKNRGFLVNLADVEEPLMGF-GVTDVYASLINGLLVALTTADLDGLQS--EADRRLSSFH
RPGRYLAVFPLSANGKIDTKAI
>Tr_24586_AMP1_2
CELFAQSVRQYPENLAVDHEGVLTFRELDNVSSSLAHDLSGVGRGSPVLLVTAHGTFNII
AILAILKAGGCFVPIDRAWSPEMIDYVCETVESQVII-NTEPFECANRSRYVLHITTLPP
PSSSHTSPSDDACIIFTSGSTGRPKGVILSHKAFC--LYSQTSPMNIP-GDRLLHILSVA
FDACACMLFSALGNGGTVVPA-------QAEDICAKSSCTVMAATPSILTT-PDDFGNIH
TVILGGETATSDLLASLDRVLIGYGATE-TTMGSVIPQLIGSSIEESPIWLVGD-NLEAI
DTEGEIFIAGDGVSRGYYQDDVRTNNNFIL--NSKRVYRTGDYGRWNEGLIEFCGRKDRT
VKNGGFLVNLRDVENALRRA-GMLLGCAAVTEDGIIAVT---PETVDIMEAVARQTMSYC
IPYRIEAVFPVSPNGKVQHKKV
>Af_Afu3g12920_AMP1_2_
LDHFHDQLQKHSSSVAI-E-GQVTYAQLDALSDSWSKRLRGVGAGCIVPLLSKRSVAMVA
ATLAILKLRAAYVSIDISWGKDRIDTVLKTVNPQIIVSTSPKDPYPVVALETV--TSWTR
NDEDSIDRNDLAYIIFTSGTTGIPKGVKIGQRSISRYVKEGDLPFNTH-GTRVLLICSIA
FDVCAGVMFNTLCNGGTLVLA-------DPSTFETAKTCHVLPLTPSILVLDPK--ATVE
KIFLGGESPSPSLIEAW-PLYNAYGPTE-TTCTAFELLTIGYPISYSTVTLLDEGME---
SVEGEICIAGLGLALGYFHDPERTNSAFVE--NGVRIYKTGDYGRRTHG-LQFCGRRDSV
VKNRGFLINLADVEPALLSYDKVDSASAFMSQGQLIAFT---TSA-KEGLYLANTVSSFL
VPDIYSLF-PRTSNGKVDRRSL
>Tr_60458_AMP1_2
CDLIEEWAQKQPHHIAVSF-DQMTYAELENATTYIAWIL-HRRSGDKVPVLAQRSLEMVI
CFLGVIKAGALYVPIDVSWSRDRIRSTLERVSPRIILNTGKFHGYDEISLKEIRRAFEHR
WENELDRPSDIMFIIFTSGTTSTPKGVMIPHSSVFNYVQQSGEKTNATPADVVILIFSPA
FDACTAVIVSALSNGAEVKIA-------TPADFLHTATLCTMACTPSVLAIQPSSYSNLR
AIMIGGEAAPASLVRKWEPMYNVYGPTETTFCLVARLYTLGYPMSNSCVRLLDG---DVE
SRYGEICVSGPGLARGYYENEALTAERFVY--EGERMYRTGDYARMTHG-LEFAGRKDSV
VKNRGFLVNLGQVIPMLNSSPNVISATAFMHRGRLVAF-TPETVD-GIALSLINNYDSFI
IPDVIRSVLPLNANDKIDNRAL
>Ch_NPS11_ChC5115564_AMP1_1
LDLFDEHAERSPNSIAA-EFGTVTYNQLHNASIRVALELRGFRPRDRIPLITTMSLEMLA
SVLGILRLGASYCPIDFAWSLERVIATLEAVGSRLVL-STTTIYE------LV-LSRHID
SVAEEGRGSDLIYIIFTSGTTGRPKGVMVPHSSAVHLVQQFSGAMRGSPGEKVLLFFSVA
FDGCAGVIFSTICHGGTIAMA-------QPSDVINTSSCSTLILTPSMLALEPT--PRVH
SIYMGGEAPNETLVRIWSKVYNCYGPTECTTVSTV---VLGHLISEVEIVLLHE---VPQ
---GEICIRGPCLAVGYLNMEALTQKKFFRD-GVR-HYRTGDLAR-RDG-LHFVARVDRI
VKNRGFLINLAEVEPALRSFSGVQKAAAFLLQKQLVAFTEVPVDILRE--YLVRKFDVFI
VPDLIFAIL--TPNGKVDTRAL
>Lm_SirP_AAS92545_AMP1_2
CHIFERIASQFPESVAA-EDGRITYGELHYASNHLANHLSGIQSGQKIVIISNRSLEMIV
ALLGIMKSGACVVPIDFTWSQDRIQTTLETTQCRYAI-ST---KCIEIPNQELILFQQHV
LDNRRDLPDDLAYTIFTSGTTSKPKGVMVPHSAIAHYVQQVSDEA---PSSRVLLVFSVA
FDACLGVVLSTICNGGTLILA-------TSMNFATVTTCTILPLTPTILSLRPG--ASIK
SIFLGGESPSPNLLRPWNRIFNCYGPTE-TTCTSLIK-HLRYTVAGSSVVLL-----LRE
VSEGEIAISGPGLAVGYFNNQALTAEKFI-Y-KGVRHYLTGDYGR--TG-IDFLGRKDRV
VKNRGFLINLAEVEAVITNMKLANSAAALMHEGRLIMFTTIDVSSLRS--RLLEIRDSFL
VPDIYAIF-PITSNGKVDLASL
>Pc_Phc2706_AMP1_2
AQAFAEAASIYSDLPAL-VDDTLTYREVDILSSALARRILDTQTHAFVSFCIPPGAIAVL
TILAIVKSGAAYVPLDVRFPAQRLTSLVEDSGASLIITTAEAPDFNKERVARL-LENVDG
MLPEGGSPGEIAYVFYTSGSTGKPKGVLIKQASVA--FVSNRDVFTWGPGHRIAQINNLA
WDASVFDVWGTLLLGATLVCFERFDALPALAQRFAAAGIDTCFMTTSLFRLDPGAFAGLR
QLLVGGEALFFETVHAL-ALRNVYGTTETTVFSTRPLPPIGRPFRTSRKIVVDRGRLVPP
GVVGELLVGGEGVAAGYLNRPEESARAIGV--EGLSFYRTGDAVRW-GGQLHFVGRMA-Q
VKIRGQRLEIGEVEAAIVRT-GLVASVAVSYH--LLAYVNIKTQDVDSGDGFQDAATDES
IFINWRDML--MITGEIPKHEM
>Pc_Phc_2706_AMP2_2
IDAFQDSVNIYGDKVAL-EDRQLSYKQLDIATSILAMRIVGIKC-EFIAMCIPPSALTVL
SILAIAKAGAAYVPLDVRHPVERLRMLLNACGTQLLITCSQSPDLAGAAENVISLITIDL
SSPCAFVPTDAAYLMYTSGSTGVPKGVPVRQTSIA--LASNTELLAVHSGDRFAMINNLA
WDVSVLDTWCALLVGATVVCFNRYDILVVLAGQFQTLNITGCFMSPALFRAAPH-FRTLR
VLQLGGEALYYEGLQK-VVIRNLYGPTEACVSVTI-PS-IGRPLTTAQALVVEC-RLVPP
GVIGELIIGGAGVGSGYLARPKETAEAFVEDGQEPTFYRTGDAVQW-DGYLYFLGRINAQ
VKIRGQRLELAEVEGAILGT-GLAYDAVVVHLDHLVAYVDALSSRLLE--MLRKILPTFA
VPYL-VRWLPTVPNGKLDRRAL
>Af_Afu3g03350_AMP1_2
TDYIRHQVESNPDAPAVQEQ-PYSYAALWQLVEHIAGQFR---AGRIMPLCMDPSVEFVA
TVLAILRAGSAYVILDPGS-AQRNRVIAEDCGCEPVIVHEKYAAFFDHSVTIESISIHGQ
LDPPSITPSDLAYLIYTSGSTGTPKGVLLSHRA----VSHGIDQFQLNGRKRWLLFYNPI
FSAAQRTILATLSKGACLCLTRRDRL-AALPEVLNNLQIDALGITPSALALSPGETACLQ
QITTVGEPLSQSLVNKWAHLRVSYGLSE-CALNFSLQPNPGLPSDTTTAIVLTR---LSV
NEPGELCLYGPQVANGYHQR-QKTQAAFVKAPKDTHMFRTGDLAVE-DGTFEILGRIDHQ
VKIHGQRVEPEEVAAKLATVKGVASLCYINERMSLVAAVEADWGTLVQYLHARQSFPPYM
VPSYWMSCFPTNQNGKVDFRAI
>Af_Afu3g15270_AMP1_2_
HSLIEEQAKARPDAAAVQYEPPLTFSALNTRANQLARQIPY-G-TKYIAVHLRMSTDFIV
ALLAILKSGAAYVILDPDAPAARKSFILDDLQPGLVLVDISTA--GEL-ANEVLLSQDTG
DLLHVQDPSSVAYVIYTSGSTGKPKPTLLEHQAVFNGLLAFPPIE----GLRQLLFFNPA
FSAAQRSIWATLAVGGCLCLASKENL-THTAKMINTMDINSVDMTSSAAALIPDDVPSLR
RMVLGGEMVNPAVIQRWEELLSSYGLSECQLWRHRLQSLIGQPYDTTTSYILPGTELAPL
LVPGELCLGGAQLARGYLHRPDETAKRFIPNPGKGKLYRTGDMAVRHDGSVELIGRIDFQ
VKINGHRVDPGEPNSIIQAIEEVEDSAVVPASVNLVAAVDTEWEALVRKLFLAARLPLYM
VPQFWVSM-PAVANGKIDLVAI
>Pa_7870_AMP1_2
HKLFERQVRLTPNAPALEGDRPLSYDELNRISNRVARQLVG-R-GSFVPVCLQRSASLII
SLVAILKTGAAYVTMDPDTPQDRNNFIVEDVGAQVVIVDRNTA--GRFPGREVLIAEDDT
NLDRGYEPDDPVYVIYTSGSTGKPKGVLHIHSSATSGLAAFPTLP----DLRQLLFHNPV
FSAAQRSVWSTLKQGGCLCLASKDNL-THIGRTINQMQINVIDVTPSTALLTPGTVPCLK
RMTVAGELINPALIPTW--LLNAYGLSE-NTQVNWMILNIGRPSDTTTSFVLTT-RLSPL
LVPGELCLGGHQLALYYINRPEKTAEAFIDNPFGPGLYRTGDMVVH-DGSIEMVGRIDFQ
VKINGQRVEPGDSNTILQTHPDVTNSAEIAGRKALVAAVPRLRSELKD--LLAQHIPSYM
MPTYWLLL-PLNVNGKVDIPQL
>Cc_CC1G04210_AMP1_1_
TEYLERRAKTNPHDIAVRWFDTSTYEELDRKASQLGRWLVGA-PEDRVAVCLSRDLIFHA
AFFGIMRAGGCYVPIDPELPDERKAYIARDSGAKFVLTTSELSDLFGSSTIYVDEPEIDE
QDGGTFTPEGLGYMLYTSGTTGNPKGCLLTNHGLAIALSSTAADVRIR-EGRYLAVASIA
FDVHLAETIVPMALGMPLLSAPRSQLLENLPQYVKLLGITHLGIVPSLIETLASGL-ALR
YIASGGEKMSDSILDKWR-LANFYGPSEVTICCARTPRNIGRPLANVSGYVVDALNILPR
GGVGELVVEGPLVGRGYHGRPDLTEKVFLEWP----AYRTGDLVRMMDSTLEILGRIDTQ
IKVRGVRIESEGISAIVRKA-EVPSAVLAKHPALLVSFTKSLRPSLSIPPFLICNLASYM
RPNHVIPLLPLSSNGKTDTKIL
>Um_sid2_AAB93493_AMP2_3
ASSLNKQAISDNS-NAVEIYSTMSYPELEQASNGVARHLR----NSVVGVCLERGLESYI
VPLAILKAGHAYLPLDATLPLDRKKELVKDSGAALIVASSKFTDFDSLTGVMLGTDSDAV
KDGKATSRDDVAFIIYTSGSTGKPKGCLLTQANLAAAVEGFYYNY----EKRFLARSAEA
FDVHLLEIFLSLRVGATIVTGPRALI-HDIAKTMSTLEVTHACVVPSLFFIEPSVVPSLR
VLIIGGEALTQDLCQIW-VVLNAYGPSEATIGNSVVSKNIGAPFPGTQYLVKDVGQLVPL
GEPGELYIGGEQVAKGYLNRPDS---SFIT--QGQQIYRTGDMVRLPD-EAEYLGRIDSQ
VKVRGARLELAEVDAAL-SASGTVGTAVTIHAARLVSFVPEAVKQ-SAELSVRARLPQYM
VPSLVLALLP-PLSGKADRRLL
>Fg_FG11026_AMP3_3
TDSVALHASQHPDWIAAQSSEIVTYAQLDTLTNAIATKL-HAQPDDPVAMCLGRDIKSLA
VTLAIFRAGFIYLPVDEDLPSARKQLLIRDAGAKLVITTDE--LVGDLGLDVITLDGQDD
LDVISAWPGDGGYLLYTSGSTGRPKGVRVSNSNLCHFVSAFSNRL-IEHGSKYLNLTSRA
FDPHLTQLFVPWHLGHRVVIGDRTSMMANLKELINELSITHFGSVPSVLTL-PEDVPSVR
VITTGGEKASNELLNTWGALFNFYGPTEVTIGCLGVNHNLGLPLQGLETVLLDL-VVARR
GQPGELCIAGPQVALGYLNRPVEDAKSFQV--SILGVYRTGDMMRK-DGTLEFLGRA-DQ
TKIRGQRLELDEVVGFLKQVAGDAGDAAAVASQQLLGFADRESGLLLDTIECQAKLPAFM
VPTVWIPYL--AASGKVDTKLL
>Um_UM01434_AMP3_3
LFWLQHYAKNHPSWLAVVIANSWTYAQLNAKADQVARLIRSLDPSGPIALCMQRSLISIA
VTVAIFKCGRTYLPIDDQLPTERKRLLISDSRCALVVTEGTCLLEADCISSVL-LAALSH
RDDHTEKPDDGAYLLYTSGSTGKPKGVLVGRANLCSFIDSYAEVVSAEPKGRYLGLAGRA
FDVHLSQMFMSWRFGLALATGERPLLLGDLKATVQTMSITHMSCVPSLLDC-PQEVPSLV
FLGVGGEKLTDRVRDST--VLNAYGPTETTIMCTVVHPDIGQVLGNTAVVIFKSFAPVIR
GRAGELCIRGDLVALGYL-DPSQATSGFVT-PDGTRMYRTGDAARA-DGSLHYLGRRDEQ
EKIRGQRLELGEVSRCA-IA-GAQATTLICQHKPLIAT-STETGRLAQHVYCKQHLPSYM
VPDLVVGVLL-AASGKTDVRRL
>Bc_BC1G_10928_AMP3_3
LCWFEHWAETHPDWAAAEIANTWSYGRLNHEANSVATFIAGI-HNRMIGMCLGRTLTAFA
VTVGIYKSGNTYLPIDESLPIERKAFLLKDSNSAIFFSEEDFVGCLSV---NV-YQS---
------ALDSVAYLLYTSGSTGNPKGVLISCGNLTSFCEAQSEFRVVG---RFLGLASRA
FDVHVAEMFLAWRHGMSCITGVKSMLLDDLPMALQELKITHAGFVPSLLDCLPSDVPLLR
YLGVGGEKISQRTLETWT-LINAYGPTEATIGCASVNSNVGRPLGDTVAHVLIPGTLTKR
GVEGELCLTGSLVGIGYHNRD--TAVENF---HGGRMYRTGDLVRLMDDTIEIFGRSDDQ
TKIRGQRLELGEVSEAVRALPAGSNVSLITHPELLISF-ASEFEQINVSIGCRERLPGYM
VPDVVIPILPLAMSGKADVKQL
>Af_Afu1g17200_AMP3_3_
THWLELNAREHPEWTAVEVASSMSYGTLNAAANCVAAFI-AVK-NRMIAVCAGRNLPSYP
VIVGVFKSGNTYLPIDNNLPNDRKTFLIEDGNCPLVFTET---AFAATFSDVLSFDSPTD
NRAYASDPQDNAYLLYTSGSTGKPKGVMVSRANLSAFIESFSEFVRVAPRGRYLAQASRA
FDVHLLEMFFAWRHGMASVTAERTMLLDDLQLTITKWGITHASMVPSLVDTNRPELPELK
YLSVGGEKISKRVLDTWA-LANAYGPTEVTIGCTFVGKNIGPPLSACTCHVLDY---ALR
GQTGELCFTGDIVGNGYLNRPDA---GFVG-PDGEKMYRTGDIGRS-DDSVEYVGRGDDQ
TKIRGQRLELGEVSEVIRSSSPVQIGVVTTVTPQLISFAATLGKELRD--ACQRKLPAYM
VPEIILPILP--MSGKANIKEL
>An_SidC_AN0607_AMP3_3
TYWLEKFADTHPHWTAVASSEAMSYGSLNSAANRVAAYL-AFK-NRVVGVCAGRTLASYP
IIIGIFKSGNTYLPIDESLPADRKAFLLEDAKCPVVFTELGLRSFAGAPDTVECIDDSLD
EMPSTNHPDDVSYLLFTSGSTGKPKGVMVTRANLSSFIESISEFARIAPTGRYLAQANRA
FDPHLLEMFFPWRHGMATVTAPRPMILDDIGTTLSKWSITHASFVPSLVD--QSQCPNLR
FMTVGGEKITQKVLDTWAPIVNAYGPTEVTIGCTFNPSNIGPPLTACTAHVLTM-KYALR
GQTGELCFSGDLVARGYLNRPDATAANFITGPNGAKMYRTGDIGRM-DDSVEYLGRGDDQ
TKIRGQRLELGEVSEVLRASSPVAVDIVTTVAVQLITFVGTLGQELRD--ICAKKLPAYM
VPDLILPVIP-AMSGKADMKVL
>Um_sid2_AAB93493_AMP1_3
TE-FEYFAATTPDALALRFDTKWSYAEMNQRAEKVKHLLWGVASAHIVALYLEKSPETYL
SFIGVLKAGAAWCPIDTDWPASRRQALLAKSNAKIVLTSEQLRDLESQLVKAIRLDQLDA
ELSQVQNRQQLAYMIWTSGTTGLPKGVGIQHLAIIQAMRALRIYIGIG-TDRYLQYSAYN
FDLSIMDCFYTWGLGGTICSCPRGVLLQDLVEVGNSLQPTHTLLTPAVMAMTRHRVPSLK
VVISGGEKLSQVVADEW-CLLNLYGPAEATLIAMNFGDNIGVALPTVSCHALDKDQIVIK
GAVGELVLGGPQLARGYVGDPVKTADKFFH-PQLGRVYRTGDLVR-QDE-FEYLGRIDDQ
VKINGIRIELLEINAAISHD-KIKDSTMAFSK--IINF-GQLQDAIAVARQANAKLPSYM
VPNLFVILFPRTSSAKIDRVAL
>Fg_FG11026_AMP2_3
HAQFEDQAAATPDLLALSLDVELSYAELDARANGLANIL---RQDGIIPICMERSVELYV
SILAIIKAGSAWCPIDTTSPVQRRTSLIARAHSKFLLTNTESLPLVEPCLEIILVDKTDC
KTSIRAKPKDLAYLLWTSGTTGEPKGVMIQHSAAAQAMRDLQVQVESE-QVRTLQLSAYS
FDVFVQDLFYTWGLAGTVISGTRELVLG-TTEFIWKSQPTHAHLTPSFGALKGS---TLQ
YVTFIGEKLTEDVAEAWAIAYNTYGPAENAVVSTMSRDNVGFPLNPCTAYVMEGWELVPR
YGVGELALGGAQVGKGYLANEAKTTKAFIQGPGIDEIYLTGDLVRL-NG-FEFLGRNDDL
VKITGIRIELSEISAACASL-KDDDAVETLYLENVVTFSNVDTRKIRTQVRAKDMLPSYM
VPGHVVVLMPRTASNKVDRKSL
>Um_UM01434_AMP2_3
HSYFENKAATEPEAIALYFNGRWTYFELNAQANRLARYLSGPR-DLPIPICMERCPELYV
GVLATLKAGGAWCPIDVQSPRARQLELIARTKSRVVLVTPNTSLGEVQADGPLTIKVTSQ
FHHLSATPATLAYLIWTSGTTGAPKGVMIEHASAVQALQQHVKPLQPP---RCLQFSAYT
FDVFVQDLFWTWGLGGAIIAATREIMLG-SAELIAASQTSHAHLTPAFAA-GRRDSPSIT
SVTFIGEKLTESVAADWINVYNTYGPAEVTVVATLGGENVGVPMQGVTAIVCEQIRPCAK
GSIGELVLAGAQVGRGYLNDKAKTEAAFTSE-KQR-LYYTGDYVRH-DGSIEFIGRRDDL
VKLGGIRVELSEISAALL---SVQQAAVVERVKQVISFASGDAIQLAHQTNVRDVLPPYM
VPSMVLVLIPQTASAKIDRAKL
>Bc_BC1G_10928_AMP2_3
HTEFERNTKMNPDDIALMNDVQWTYAELDHRANRLASYLQGL-EDKVVPFSMYKSPELYV
AILGILKAGGAWCPIDPTFPASRRHDLIVRTDANMLLVANVSQQAIPQGVALIDIS-NVT
NSTFSLLPNSMAYLIWTSGTTGLPKGVQVHHSAAATAMQSLKESIPRS-GARCLQFSQPT
FDVFVQDLFYTWGLRGTVIAAPKDVMLG-SPDLANITNATHAHLTPAFATH-CK---TLE
IVTMIGEALPQPVADDW-NMYNTYGPAEVSVVSTVFENNVGLPLPSVGVFVLNNERVVMR
HGVGELALSGPQVARGYWKDLAKTEEKFHNS-CGAHIYMTGDIVRH-DGSLEFVGRRDDL
VKINGMRVELSEISFALHCHPDTEQAMLMARPDRLVTF-STLNRAVEVAKMAVSKLPEHM
IPSVLVVLIPVTASAKIDRKAL
>Af_Afu1g17200_AMP2_3_
HTKFENHANSHPDDMALKYDGSWTYGELNARADNLAAYLEDL-TNKVVPICIEKSPAMYI
AILGILKAGGAWCPIDTFSPAQRRHDLIKRTGAGVLLVSSGEQDAIPIGIDVVDVKKLVS
WPSVGRSPAGLAYLIWTSGTTGAPKGVPITHSAAVSCFRSLKKDIPVS-GGRCLQFSQYT
FDVSIQDLFYTWSLGGVLISATREIMLG-SAKLANTTRATHAHLTPAFAA-GPRNSETLE
VITMIGEKLTQHVADDWD-MYNTYGPAEVTIVSTVDCLNVGWPMESVSVFV-TRKQIVMK
NAVGELALGGPQLSPGYLDQEDVTKAKYVSE-AGQILYYTGDLVRA-DGSLEFMNRVDDL
VKIGGIRIELSEISFALGCHPLVENILYIDRPDRLVAF-DDLDSALQIALREKAHLPAYM
VPSVYLVMIPRTQSAKTDRRAL
>An_SidC_AN0607_AMP2_3
QSQFEDHALSHPNDPALKQD-TWTYAQLNAMAEALAEHLQGL-RDASVPICIEKSPPLYV
AILGILKAGGAWCPIDTLSPAQRRHDLIARTSAGILLVSGTPQNAVPAGVRVIDVSKVSS
DNTPQ-TPRNTAYLIWTSGTTGAPKGVPITHSAAVSSMRSLQTDIPDGSPIRCLQFSQPT
FDVSIQDLFYTWGLGGALISGTREIMLE-SPKLANITKATHAHLTPAVAR-KCK---TLK
VVTMIGEKLTQSVADDW-DMFNTYGPAEATVVSTIEHRNIGWPMSSVSVFVMSKKRVLMK
NAIGELALGGPQLSPEYLNLKDVTDTKYID--AGQRLYYTGDLVRS-DGSLEYITRVDDL
VKLGGIRIELSEISFALRGCHELVESMILSRKDRVVAFCGLLTGR-DIARSLQARLPENM
IPSVYLIVIPKTPSAKVDRRAL
>Um_sid2_AAB93493_AMP3_3
VARFTEHVKANPDAPAIMQEKVTSYAELDSLSTKIAFHL--VA-GPFVGVHLNKGPELYA
TILAIWKAGKAYLPLDPSLPVERLSYMIESVGCPVVASHSTKENLASFRCKVLDLKEVKP
RSGAHELPDALCYLLFTSGSTGKPKAVQINQRALAGALYSWERILPFTRTSRFLQLASIG
FDVCLIEMCMPLSLGFSIGTAPKQELLEDLTHSIKHLGITIADLPAALAGVHPEDV-RLE
WLMSGGDVIDSRVVDEWHLLINAWGPTEATIGNTLVKRLIGGVYPSSSMFVLDESTILPS
GAIGELAVGGPQLADCYYGREELTAEKFILE-DGTRVYRTGDLGRFLDDTVECLGRIGDQ
VKVNGQRMELDEVCSVISAQAGVYDAVQYLKHKQLVAFADMDVRDLCIRLEAAKRLATYM
VPTHWIVMLPLTHNNKTDHKAL
>Ci_CIMG00941_AMP3_3
HQFVEVNASECPSKIALSSERSWTYKEFNDQGNKYANLL--LGSKKLIGICFDKCPEAYF
AILAILKVGSAYVALDPGAPIARKKFIMEDSGSNFLLCTSKEELMGIDGVKVLALEGLSS
SSPILEHPDDTCYCLYTSGSTGTPKGCEITHSNAIQAMLSFQRLFADD-SSRWLQFASFH
FDVSVLEQYWSWSVGICVTSCPRDILFEDLAGVIRQLEITHIDLTPSLARLQPDEVPSLG
VFITGGEALKQEILDTWGVIYNGYGPTEVTIGCTMVTQNIGPQFDNVGSFVFKPTNPVLR
GGIGELCVSGPLVGRGYLNRPELTEERFKYDEGER-VYRTGDLVRH-DESFCFLGRMDDQ
VKLRGQRLEIDEINHVIASA-EIGEVVTMVLK--LVSFTHETLNDIRR--CCSLQLPGYM
VPTHVIPLFPLSPNNKIENKKL
>Fg_FG05372_AMP3_3
HQFVELGAAVHPNKLALAFDKQWDYRQLNIMGNRVANMLQELTPGSIVAIHFDKCPEAYF
SILGILKAGCSFVALDPSAPKARKQFIVEDSRAPCLLTRSDLD--FEAKTAILEVKVVLE
EEELIFSPSDTCYCLYTSGTTGTPKGCEITHDNAVQAMMAFQELFKDA-DSRWLQFAALH
FDVSVLEQYWSWSVGMAVVAAPKDLILDDLTASINKLEITHIDLTPSLARLTPDEIPSLG
VFITGGEQLKQEILDVWGVIYNAYGPTEATIVTMFVPVNIGKQFPNVGSFIFKQTNPVLR
GAVGELCVSGRLVGKGYLNRPQLTEERFP--T-GERVYRTGDLVRH-DGCFDFLGRADDQ
VKLRGQRLEIAEINHII-RT-DVTEVTIVAHGK-LVSFVVSDDEGLATKAACRAKLPGYM
VPTILLPYIPLSSNNKAEIKDL
>Tr_69946_AMP3_3
HQFVETRAVSHPDALEFRFDSAWTYAELDEMGNKIANLL-KVV-GSIVAIHFDKCPEAYL
SILGILKAGCAFVALDPSAPRDRKEFILRDSQAPCLL-TA-TGGFIDFETDVVHVESEKR
DLGADFTPEATCYCLYTSGTTGTPKGCEITHDNSVQAMMAFQELFKSD-DSRWLQFAALH
FDVSVLEQYWSWSVGITVVAAPRDVILDDLIASINNLEITHIDLTPSLARLTPDEVPGLG
VFITGGEQLKQEILDAW-KIYNAYGPTEATIVTMYVPVNIGKQFLNVGSYVRKGEVPVLR
GAVGELCVSGRLVGKGYLNRPELTEERF---P-GERIYRTGDLVRH-DGCFDFLGRADDQ
VKLRGQRLEIGEINHVI-RT-GVPEITVVIHSSGLVSFVVLTDTQLGAKAACRAKLPGYM
IPTYFLLL-PFSPNNKVEAKEL
>Mg_MGG12175_AMP3_3
HQFVEEAARRYPQKTALALDGTWNFAELDQNGNRVANIL-AYV-GGIVAILFDKCPEAYF
AILGILKSGCSFVALDPAAPAARRQFIIEDSGASALVTDMASNLDIDVSVPVVGLDDSSP
STPTDRSPQDRSYCLYTSGTTGTPKGCEITHENAVQAMLAFQDLFSDQ-DSKWLQFASFH
FDVSVLEQYWSWSVGIALVAAPKDLILEDLITTISSLQITHIDLTPSLARLVPDDVPSLG
VFITGGEQLKQEILDAWGVIYNAYGPTEATIVTMYVPRNIGKQFLNVGSYVFKPTEP-LR
GGIGELCVSGKLVGKGYLNRKDLTAERF---P-GERVYRTGDLVRH-DGCFDFLGRADDQ
VKLRGQRLEIGEINHAI-KT-GISQVTLVIDESKLVSFVSPDAATLARDVSCRAKLPGYM
VPTILLPFMP-LSNNKAEVKML
>Nc_NCU07119_AMP3_3
HQFVEVQAHKTPEKTALGFDRQWSYGELDANGNRVANLLHVV--GDIVAVYFDKCPEAFF
AILGVLKAGCSFVALDPGAPEARKEFIVQDSGATALLTTASTQ--FVVEVPVMGVDLSMS
ADSPFLLPSDAAYCLYTSGTTGTPKGCEITHDNTVQCMLAFQHIFTED-TSRWLQFASLH
FDVSVLEQYWSWSVGITLVGAPKDLILEDLAGTISRLQITHIDLTPSLARIHPDDVPSLG
VFITGGESLKQEILDSWGVIYNFYGPTEATIGVTVVPRNIGRQFVNVGSYVLKPTDPVLR
GAVGELCVSGKLVGKGYLGRGDLTKERF---PGQEEVYRTGDLVRH-DDCFDFLGRADDQ
VKLRGQRLEIGEINHSI----GVEEVTVVI--DFLVAFTGNDTAELLHKVACRAKLPGYM
VPTYVVRLIPLSANNKAEIKEL
>Pa_4440_AMP3_3
HQFVERQSLETPEASALSFDQRWTYKELDKNGNRVAKLLHAV--GDIVAVYFDKCPEAYF
SILGILKAGCAFVALDPGAPASRNEFILKDSGASALLTADKRS--FEVSIPVMAINQLLS
TEPVVLEPSNACYCLYTSGTTGTPKGCEITHDNAVQCMLAFRHIFGEP-ESRWLQFASLH
FDVSVLEQYWSWSVGITLVAAPRDIILEDLSGTISRLGITHIDLTPSLARVHPDDVPSLG
VFITGGESLKQEILDIWDVIYNFYGPTEATIGVTVVPINIGKQFINVGSFVLKPTDPVLR
GGVGELCVSGRLVGKGYLGRQDLTRERFPLQPGER-VYRTGDLVRL-DGCFDFLGRADDQ
VKLRGQRLEIGEINHAIGVS-EIRDVATLV--DLLVSFMGTEAAELCRRAACRSRLPGYM
VPTYVLQLIPLSANNKAEIKKL
>Bc_BC1G_03511_AMP3_3
HQYVERGAKTWPDKVALATCQKWTYLQLDEESNRVAQMLHGT-PGEIIAVCFDKCAEASF
AIIGIMKAGCGYVALDPNAPADRLKFIVEDSAARLTISAGAQNLKTFVDGKIIDLDPEFA
PEAPELTPDDISYCLYTSGTTGTPKGCLLTHENAIQAMLAFQRLFSTT-DSKWLQFASFH
FDVSVLEQFWSWSVGICVATAPRDLIFEDIPVAIQQLGITHIDLTPSLARLHPDDVPSLG
VFITGGEQLKQEILDVWGCIYNGYGPTEATIGVTMVPRNIGPQFDNVGSFVLKPTELPLR
GGIGELCVSGKLVGKGYLNRSELTTEKFPTN-FNERVYRTGDLVRH-DGTFLFLGRADDQ
VKLRGQRLELSEINEVI----DLEEVVTLV----LVTFVSEVIPFIRD--ACSSRLPGYM
VPTHFIPILPLNANNKADSKQL
>Ch_NPS2_ChC577609_AMP4_4
HELVEKTAQEHPQRIAFVSKGKWTYRELDQEGNKIAQLLAHVKQNSLVGVCFDKCPEASF
AMLGILKAGCAFVAIDPGAPAARQTFIIEDSDAQAVLSMSSAQAIAKVP--VLNLDESLS
GQKLLQDPQDRSYCLYTSGTTGTPKGCELTHENAVQALLAFQRLFADV-DSRWLQFASFH
FDVSVLEQYWSWSVGICVVSAPRDLIFEDLAGSIRDLNITHIDLTPSLAQLHPDDVPSLG
VFITGGESLKQEILDVWPVIYNGYGPTEATIGCTMVPANIGPQFDNVGSLVLRPSDPVLR
GGVGELCVSGKLVGKGYLNRPDLTTERFPLN-RFSQVYRTGDVVRL-DGTFHFLGRADDQ
VKLRGQRLEVAEINSVISDS-DISDVATLV--EQLVSFVPEVVGG-IASAACNDKLPPYM
LPTHFVPLMPLNVNNKADGKAL
>Sj_SJAG_04031_AMP2_2
HQMFEVSATSFPNAVALVTDKCYTYDKVNRLANQIARYILK-GSTAVITVCFEKCPEAFI
TILGVLKSGSAFLALDPSAPIERKQFIVKDSASSLVF-ASTYEKNENLSAELVDASNSSF
DECNCA--QDLSYILYTSGSTGKPKGCCLTHQNAVQAILAFQEQLSDE-NARCLAFASFH
FDVSVLEQYYSWSTGITLVSAHKQLLLRDLPHAVQCLKITHIDLTPSLASLTPENSPFLR
VFITGGERLRQEVLDIWGVLYNFWGPTELTIASAFLPRNIGPPFPNCGAFVLSPTNPVLF
GGIGEICMSGAQVFKGYLNLPAATDNRIIQKPFSDRVYKTGDLGRFLDS-IDFFGRVDNQ
IKLRGQRIEIDEINTIVSSD-RVIDAVTLVAR--HPSH----NSEIINHIECQTKLANYM
VPSLFFVVLPLTPTNKLDVKRL
>Sp_Sib1_SPAC23G3_02c_AMP3_3_NP
HQFVEYFAQKSPNSCALALDSVLTYSELNERANKLAHNLKGFRVGSIIAVYFDKCIEAFI
SMLAILKAGCCFLALDVSAPTERIRYIVTDSTAVLVM-STLYTKLLNASINVTILDAYSN
NIE---NPSNLAYVLYTSGSTGKPKGCCLTHHNVVQCMLAFQDQFGEDTNSRFLAFASFH
FDVSVLEQYFSWSTGITLVAAPQSLILQDLPTAISALKITHVDLTPSLASLTPK-TPLLR
VFITGGEQIKQELLNIWDVLYNFWGPTELTIASAFVPKNIGPPFPNCSTYILSKTKPVLL
GGLGEICMGGNQVAKGYLNLPEQTDAKFYDR-RFNDIYHTGDLGRL-DS-LEFCGRTDDQ
IKLRGQRIEIGEINAVIKSS-SEKILLAVVHPQQLVAFIPSLIGFINS--ACKASLAKYM
VPSFYVFIVPLTPTNKFDKKKV
>Ch_NPS2_ChC577609_AMP3_4
HSGFERTALLHPDRIALFWHTTWSFEQLNREANQIAHALIGW-PDQVIPIHISKSPIYYA
SILGVLKSGAAFAPVHPDLPEARKQLMFKDLKPKIILCDDGSLLPEDLPDVTVLITQSSD
DVS---NPTNLAYCLFTSGSTGVPKAVSMEHCAPIQTIESSRTIIPNP-QSRLLQYAAVT
FDMCYYDCFLSWTFGFALCAAEQSDLLNDLSGVIKTLEADLLDLTPSVAELKRADVPNVK
WLYCIGEAMSSSVVKEW-ACVNSYGPTEAAFCTTILSKIIGKPFPTTSFAVSEGQTPLPA
LSIGELYIGGAQLARGYWGRANLTNDRFVR--CGQRFYKSGDMVRS-DGNFEFMGRLDDQ
VKIRGLRVELGEINSILAELPDLLSVTQILLKEQLVSFVQSIIPTLQRKLLASARLPSYM
VPQFFLVVIPKSMAGKIDKKAL
>Fg_FG05372_AMP2_3
ARLFEDVVRKHPEENALLFY-VWSFRELNNEANQIAHYLQGIQVGQVVAVIMEKSPALYA
SILAIIKCGCGYLPILPSTPLARTREILLQAEKYCLVDSSDQLMLLSTITVNT-FST---
------NESRLAYVIYTSGTTGTPKGVAVQQQSIVANIEHLEATY-PKPQGRLLQACSQA
FDVSVFEIFYTWCAGMCLCAGTNDTILEDIERSIRDLEITHLSMTPTVAAVEPSNVPSVQ
FLVTAGEPMTQAVHNKW-QLWQGYGPSE-TTICTVMATHLGHVFPNTSAVVLSPTLTVPL
NWVGEFCFGGAQVAQGYLNMPELTAQKFIH-PQYGKLYRSGDMGRMLDGSLVILGRIDDQ
VKLRGQRIEIGEINSTVAGF-ATSAATVLVEHKQLALF----VNEVQQSLHMQSRLPGYM
VPSYLVPIMPMTSSGKVDKRRL
>Tr_69946_AMP2_3
ATLFEAAAAKTPDADAVSRS-LVSYESLNQLSNQIARFLLG-APGQVIAIVMQKSPLLYA
SILGIVKARCAYLPLLPSTPVERVKDIFRSAKIKHCVVDTASLRSLQDVPDVQYLESESH
NLN---MPSRLAYVIYTSGTTGVPKGVAVSQKNIVSNITYLASIY-PSFPSRLLQACSQA
FDVSVFEIFFAWHAGMCLCAATNDDLFEDLEHSIRQFGITHLSLTPTVASIDPKNVPSVE
FLVTAGEPMTLSVLDAWE-LWQGYGPSE-TTICSVMKRHLGWCFPNTSVFVLYPNLTVPI
GWIGEFCFGGEQVADGYLNMPNLTAEKFIH-PEYGLIYRSGDMGRL-DKSLLILGRIDDQ
LKLKGQRIEAGEVNSVITSHPLVHAAITTLVQHQLASFT---ETHRSLFAALSSKLPSYM
IPSYLIPVIPLTSSGKVDRRKL
>Mg_MGG12175_AMP2_3
ARMVEETATKFPDMPAVAD-GDTSYQELNRQANRIAHLVIGSMPGMTVAIIMEKSISLYA
GILGILKAGCAYLPLLPSTPLQRIETILGHSEAAACLCDARNLRSIQTGCQFLDIEDRYP
DSNPDITPSRVANIIYTSGSTGIPKGVCVTQLNIMSNLDVLSRLYPLSEGTRLLQSCSQA
FDVSVFEIFYAWKMGMCLCSAVNDTLFADLENAIRALRITHLSMTPTVAAVQPKNVPGVE
FLVTSGEPMTEAVASKW-ILYQGYGPSE-TTICTVMKAHLGFAFENTSSFVVSRGVLVPF
GCVGELCFGGDQVVQGYLGMPELTREKFVH-PEYGRLYRSGDLGRMLDGSLVISGRVDDQ
IKLRGQRIELKEIDSVTRESESVNAAVTILVS--LATFVARPAPE-SQAILLTSRLPTYM
IPNYLIPIIPTTPSGKVDKARL
>Pa_4440_AMP2_3
AHAIDVVAANHPDKEALISDTTLSFAQLNQTANQIAWHLQGLKEGAVVAIIMEKSVILYA
GILAILKAGCGYLPLLPTTPETRIGTILQQAGVSFCL-TDRITKLPQLCPTIM-LEY--M
SLPVKANPSRLAYVIYTSGSTGVPKGVCVTQLNIMSNLDVLSRIYPVKGCSRLLQSCSQA
FDVSVFEVFFAWTQGMCLCSGKNDTLFEDLERSIRMLEVTHLSMTPTVASVDPDKVPAVE
FLVTAGEAMTEAVAKKW-KLFQGYGPSE-TTICSVMGPHLGWSFENTSTVVFKDEHVVPL
GCLGEFCFGGDQVAQGYLAMPALTSSKFIH-PTYGRLYRSGDIGRMLDGSMVILGRVDDQ
VKLRGQRVELGEITATLRLSSAVEDCASLFLRDQIVSYVNDLRQK-VQSLVLTSKLPQYM
VPSAILPILPTTASGKLDRERL
>Nc_NCU07119_AMP2_3
AKAVEVAVERNPNQEALAERGTVSYRELNTMANKIAWLLKGVEKGDIVAIVMEKSVLLYA
GILAILKAGCAYLPLLPTTPVERVKTVFGQAGLRHCL-ADSATKFEEIGEV--KFTNLGG
LSNENLDPSRIAYIIYTSGSTGIPKGVCVTQFNIVSNLDVLSRIYPPG-KSRLLQSCSQA
FDVSVFEIFFAWTQSMTLCSGTNDILFADLEQSICSLEITHLSMTPTVASLVPENVPGVE
FLVTAGEPMTPAVASKW-QLWQGYGPSE-TTICSVKKMHLGFTFPNTSAFVVCPSDLVPV
GGFGELCFGGDQVVKGYLGQEDLTSRKFVK--GR--VYRSGDLGRA-DGSLMIWGRVDEQ
VKVRGQRAELGEVNAVVAVQAAVGDCATLFFKSAIVSFVDVLQSE-VRSIFVEARVPSYM
IPSFIIPLLPITASGKLDRRLL
>Ci_CIMG00941_AMP2_3
SDGVKEVAALDPERTAVEFLPKLTYAELNTRSGRLAKQLRGIGSGSLVSIVLEKSLGLYV
SILAVVDAGAGYVPITPQTPTQRALSIISEASCRVCITSPNLLASLELPHDIM-DGNCEN
SGISQKMP--VAYAIFTSGSTGVPKGVLVSHENMRENIAVLSEIYPTPPGSKMLQACSPA
FDVSVFEIFFTWAMGMTLCSATNDIIFRDIEGAIRTLEVTHLSLTPSVAAVRSRNVPKVQ
FLVTAGEALTPEVAKEW-AVYQGYGPCE-TTICTVVRTNIGKPFKNTSAFVLSQNTPVPR
GAVGELCFGGKQVALGYLNMPDVTQEKFVH-PEYGKVYRSGDYGRMLDGSLAFVGRRDDL
VKLRGQRIELGEVNSAILQSRVVKSCTTLICGDK--------SSG------------SQL
LVSFWVPV---SPYIKVDPKRS
>Bc_BC1G03511_AMP2_3
ISSVEQIAEEDPDRPAIAFASDMSYGTLNSRANQLGHYLSGL-PNDIVCVCLEKSHDFYA
SVLAITKLGAGYLPVTPDIPHSRLHHILMEAKVKVLVGHSSSRKLLEQFTEVVQIDESTK
NLSIAFKPENISYCVFTSGSTGTPKGVLVTQGNLLSNLDVLVEIYPATSDSRLLQSCSQA
FDVSVFEIFFTWRIGGCLCSAKDVLFR-DIELAIRVLEVTHLSLTPTVAAIDPLNVPKVK
FLVTAGEAVTQKVFNTWG-LYQGYGPSE-TTICTVVTLNIGPPFKNTSAFVINSFSLVPR
GGEGEFCFGGSQVFRGYMNRAQ-DEGKIIH-PEYGRLYKSGDFGRS-DGSLVFTGRKDDQ
VKVRGQRVELGEINNILISLPDVEDCVTMVINQRLVCF----TPIIISELILESKLPSYM
VPSNLIPVLPSTSQGKIDKRRL
>Ch_NPS2_ChC577609_AMP2_4
SHAVEKWAATDPHRTAIGHEDTMTYSMLNSRANQLARLLAGVTNDQLVCIIMEKSVNLYT
CILAVLKLGCGYLPLVPDTPIDRVKTILNDAQ--IAVCMSSLSLRSHLSVDIIDFDLDYC
DRNLE-IPQHLAYAVFTSGSTGTPKGVLVTQDNLMSNLHYLSTIYPFSADSRLLQACSQA
FDVSVFEIFFTWYVGICLCSATKEHLFRDFEAAIDQLKVTHLSLTPTVAAVDPKNVPKVE
FLVTAGEAVTEHVRRKWG-LYQGYGPSE-TTICTVVTPNIGSPFANTSAFVLSQ-DILPR
GAVGELCFGGSQVFRGYLNRPELNAQKIIH-PTYGRIYRSGDMGIL-DDSILSTGRTDDQ
VKIRGQRVELGEVTSVILDHGAVWDCVTLALE--LVSFVESLFTTTISELLLSRRVPSYM
VPSHLIPILPMTPQAKIDKRFL
>Bc_BC1G15494_AMP1_1
HSILEEKAYLYPHNIAIDEV-SLTYSELNDKVSLFANQIQQVQ--KMIPVFLPNSTELNI
CINAISKAGHSFCVLPTDAPEDRLQTLLSDLNCNGIL---GIG--SKPWARIIDLLKSFA
CLEGRSLPSRSTIIISRSGSTGTPKGVIIKHRNMA--FLQSLEIL------RWMIMSAPT
FDIMLMDNFMPLLKGGTVCIAARHLLLTNPESIMNELQATATFTVTSLAMLRPERLPTLD
TLFAGGEPVGQRILDNFKRFIDGYGPTEGTVFATHCDTVIGVPFPGTRIVVLTGFVIAPL
GVAGELAISGPQLSPGYLNRPQETAQAFFQT-GFERWYKTGDRVRWTDSKIDYVGRINDQ
VKLNGRRVELPEIENVLSRAEAAAQVAVLFFKSGLVAFMSGDDTAIEDECISERFLPTWM
QPKYFIML-PYSVNGKVDRKGL
>Fg_FG11026_AMP1_3
HCWFEQRALESPEAIAILTDVQFTYRQVSNIATTLAARILEASQSKTVAVLMGPCPELYI
SYLAALKTGVAFCPIAVEAPKERKEALMADLKPSAVLTTSSIFSSDTWLGTVVDVTPASP
DVE---PPDNIAYVLYTSGTTGLPKGVAVSHLSASCTISSLSTHYNFTAGSRWFQGAAPT
FDISLFEIFWTLSSGSTLCCAPRYLTLQNIDKVVTTLEADITNITPSFASLDPK---SIK
GLMVGGETLNARLLQQWPNVFNGYGPTETAIYCIAVLDVIGTPLATCGALIVSSQQPVPM
GAVGELVITGPQVSKGYLNRPEETALAFVDT-GR--AYKTGDRARF-DGVIEFLGRSD-Q
VKLSGRRVELGEIESVLKVD-GVRETMACVWKEKVVSLVGVSFDTVHQECAAKLHLPDYM
RPFRILQVLPRSASGKADRKAA
>Um_UM01434_AMP1_3
HDSFLDQAEKFPDRMAVQFLQKLTYDELKRLATSLAVKL-TASPQVVVPMLLCPSLELYV
SYLAILMAGFAFCPLPVDAPDARLISLLAQLDTTILL-GANSSQPPQWMPASVEWINETD
QFAKHLTPQECAYVLFTSGTTGTPKGVQISHASISHAACLDPSLLQLSPGSKWFQFASTV
FDPSVMEIFVTLSSGGTLCSANRALTLSDLEKVVRLSGADIMMATPSVATLNPERIPKLK
FLWTMGECLNSTVIRRFARLANAYGPTEASVCTLLFPAIIGAPLPSCSLAVLEKFQAAPR
GVTGELVIGGSHVGIGYLDMPEATADAFTTA-PLGRVYRTRDRARW-DGLIEILGRNE-Q
VKLSGRRVELGEIDSILQSSHTIQNAASVIWRERLVCCVAQPQDA-EADCIADAQLPPHM
RPWRYIVLLPVTVSGKSDRKQL
>Bc_BC1G_10928_AMP1_3
HSAFERRVAQHPNRVALSQD-SFTYSELNEITTSLAEYI-GQG-NKFVPVLLSTSAELYI
AYLAILKAGLAFCPLPIEAPPQRLKDIHEDLMPQIILGSEQYR--HKLSAIWIDIESRTR
AGIATQNPNDVAYIMYTSGSTGKPKGVQITHLA-ACSIASHAITS-KLPPERWFQFAAPT
FDPSLMEIFVTFSTGATLCSASRDLTLTDFEAVVSELQATVMMATPSMAALRSKLT-SLK
SLWTMGETVLRKNIEDFDELCNAYGPTEAAINCTLFHPIIGPALPTCSLFVVSDIKPVPK
GFAGELAIGGPQVSVGYLNRPEQNAKAFIVSPEFGRLYLTGDKARIVDGVVEFLGRMDTQ
VKLSGRRVDLGEIDTVVASSAGIKEAVTVSYKEEAVCFIDTTKEDVEARCNAARLLPSYM
CPSYFVLM-PRSLAGKIDRKSL
>Af_Afu1g17200_AMP1_3
HSAFEGWAQKSPTSIAL--DSTLTYAALNAAATYLAIHIRSLNTGRIIPVYMSTSPELYI
SYLGILKAGYAFCPIPTDAPPQRVREIFQDIDSSVIL-GDGEESVAGEATSVAEVSRSRE
DTEIATEPNEIAYLLFTSGSTGKPKGVQVSHLAVTCSIESHATAIPLPAGDRWFQFASPT
FDPSLMEIFVTLSSGGTLCSASRSLTLTDLEGTINEARATVMMATPSLAALRPAQLTTLQ
YLWTMGEKLNRTVIENFNGLVNAYGPTEAAINCTFVEYIIGEPLPTCSIFVLSHPKPIPA
GLAGELAIGGPQVSQGYLNRPEETANSFVS-PEYGYLYRTGDLARW-DGVIEFLGRTD-Q
VKISGRRVELGEIESVLATLTGVREVVAVVPKEQIVACVEDAAPEFVRLACAHRHLAAYM
CPSSYVFFIPRTSSGKVDRNSI
>An_SidC_AN0607_AMP1_3
HSAFENWARKNPHFIALIHSSSITYAALDSAATNLAFHIRD--SGQIIPVHMPTSPELYI
SYLAVLKAGHAFCPIPQDVPARRIQEILSDIDAPIVL-GTSSKISAESSRSVTEVSKCGE
QPADYSRPNQTAYLLFTSGSTGKPKGVQISHLAASCSISSHATAIPLPPGNRWFQFASPS
FDPSLMEIFVTLSTGGTLCSARRLTLA-NLEATINESRATVMMATPSLATLRPDRLETLE
ALWSMGEKLNRTVIDNFNELVNAYGPTEGAINCTYRHMIIGRPLPTCAMFILSQPVLVPT
GTVGELAIGGPQVSKGYLNLPEVTARVFIEP-----LYRTGDKARW-DGVIEYLGRR-DQ
VKINGRRVELGEIESVVAAVEGVREAVAVVVKEQIVACVVDAREKIAQQANAAQHLASFM
CPTYTFDVLPRSSSGKVDRKAL
>Af_Afu3g03350_AMP2_2
NGQFEATVRTYPNRTAIQNEQFLTYAELDSEANRMTHYLSGV-PGDIVPLLLEKSPLMIK
AILALFKLGAAYVPLSPENPLERNAYIARDVSAKFVLTEKEHEAYFASESD---IPSQAN
LSQYGPSPDALAYLLYTSGSTGLPKGVMVTHGACAQSIIEFEHRQG--QESRMLQFSNYV
FDVSLYDFFVALHSGGTLCIAPSERLLNNLAEVINEMNVNHVFLTPTVARLNPKDVPNLE
SMTVGGEQLTRDVVTTW-SLRNGYGPTEASVLVTMVDTNIGRPLASVGAIVLDGVRPVPY
GAVGELCFFGPQLAQGYFKKPDITSAAFIE---SEVLYRSGDLARYLNGDIECLGRKDDQ
VKINGHRIELGEIEQAFLRTGEIKDCVLTVWKHNLVAVVDGFAEN-VQRVKLTGLTP-YM
IPKAIVPLLPRLPSGKANRKQL
>Af_Afu3g15270_AMP2_2_
HSALQRMAASHPSRTAVEDIGRITYAGLAIKMNQLAGLL-RREE-QIVPIMLEKSINTIV
AMFGILVAGGAFLPLGPENPRERNLGILEDCGAKLVIADQNADFFKGTSYEVIVIDADTI
PLQRQVVPNSLAYVIYTSGSTGKPKGTLIPHSAIV--AALDGILYADN---RIMWSLNYT
FDGSFYPLFPTLATGRTLCVAPQNTIVGNLADVITKLRVDQINLTPTMASLHPDDVPTLE
ILATGGEPVTHHMLNVW-RIYTSYGPTEATICVTTVTPNVGRPFPNTTALILEE---LPS
GSVGELCIAGPQLARGYLNRPEATNKAFQT--ADQRFYRTGDLARLLNGEIELFGRKDDQ
VKINGHRMELGEIESVIKQTNVFRQCVTVLKKKQLVAF-SSLLPE-VDQIQLTT-LPQYM
VPTIWLPVLPSLTSGKIDRKRL
>Pa_7870_AMP2_2
LTLVNRMIAQYPEKMALSSDLAMSYRQFGNAVVNLARHLVGVRTGDIIPICMRKSINTLV
AVFGVLKAGAAFTPLDPKNPRDRNEFIARDVGATIAITDSVHAVFDSFAGDVI-VDT-TR
HANRPSEPNDLAYVIYTSGSTGLPKGVQVHHGAVGASTEGMIEACGIDSRWHVLWFLNYV
FDASYFDVFTVLGSGGIISITDQDTLMQDLAACVNAVGAEQLMITPTISKISPERVPTLT
TLLVCGEPITPEIASVWADVYNGYGPTEATILMTVVLPSIGRPLKAVHASILVP---VPH
GTVGELCVSGDQVAIGYLNRPDITAKSFLAE-DGSVLYRTGDYARWLNGEIECLGRRDNQ
VKLNGFRIELGEIENTIQAADVVQLCAEVQRKKQIVVYVAESSTA-VVDPILDRLLAHYM
MPKVLLPFFPLLPSGKINRKLL
>Sj_SJAG_04031_AMP1_2
HGLFYHNVVDFPNQTAFTFCESFTFGQFHCAAMKLASQIQ---TQSVVPVLVPHSPELFV
SILAILYSGNAYCPIDIESTEDRVSFICKDVEASYILTTSQYKTVIPHTLTKIDVNNLNV
DAFLDKAPNETSYVLYTSGSTGTPKGVPISHDACTKAILSHTFLYDLSRGDRWLQFANLT
FDVSVFEIFGNWNMGLELVTAARDSLVGSLEYLIRHYKANGLELTPTVANI---SVELLR
MLVSIGELLTERVIDFW-RLVNAYGPTETAIHVTLSVSLVGTPLQTAELYILSCNEILAE
GYLGEICVAGPQLSRGYLHRDDLNEKVFALL-DNSSIYRTGDSGRIIDGQLYVYGRGDLQ
VKIRGRRVELGEIESKL-TK-SAKSLVVEKIDQSLAAF----VGN-KQEVTAHDSLPAWM
RPSAFIQLLPRLSSGKADRKKL
>Sp_Sib1_SPAC23G3_02c_AMP1_3
HGCFYHNTLSHPYQDALIYERSFSFLELHSLAIKLSKLVC--K-NEVVPIMVSHSPALFV
GILAILYSGNAYCPIDVETRTERVHFISKDVDASFAIVSEEFVRFNNTI--ILKVPEMEI
KVDDEIFPDSVAYVLYTSGSTGNPKGVAISHRAATNSIKSHGYLYPLERGDAWLQFANVT
FDVSVFEIFGNWNNGLTLVTSKRQNLIGNLEYLIYDYKIAALELTPTVANISDEELTSVR
MLITIGELLTNRIIDFW-RLVNAYGPTEAAIHVTLNPSLVGVPLSATICVVEDSPHVLHE
GFLGEVCIAGPQLSSGYINRPEINAKAFVE-VQYNEIYRTGDLGR-INGKLYIFGRIADQ
IKIRGRRIEIGEIESKLA--PSVDSLAIEKIGDNLVAFV---GDEMKLRKHAESHLASWM
CPTKYVGLFPRLASGKTDRKAL
>Bc_BC1G_03511_AMP1_3
HDLIRWNEYEN--SCAISHD-RYRYRDIQACVTSLVTRIQSICTQHIVPILLPQCPGLYI
SQIAILQSGGAFCPINLDAPRDRIRFVVGDVSASIIITTSEFRVSWENGPRVIPIAP--T
ELDESTEPNDLAYVMYTSGSSGTPKGVAVSHLAASQSLLAHESLI-PK-FKRFLQFAAPS
FDVSVFEIFFPLTRGQTLVGCDRSQLLNDLPGMINNLDIDAAELTPTVVGLQRSYVPKLR
LLMTIGEMMTRPIVEEFG-LYGMYGPTEAAIHCTIMEANIGVPFETVSAFIASELKFLPQ
GELGELILGGPQLANGYLNREEQNRAAFL---ADKNYYRTGDKGRILDGSIEIHGRMSGQ
VKLRGQRVELGEIEDAVYKHPGIRAVVAVVIRGVLVVFLTEEETH-SEQVTCSQWLPSFM
VPSIIILF-PYLPSGKVDKRKL
>Ch_NPS2_ChC577609_AMP1_4
HQLVP---RLHHDANAIGSKRKFSYTTLHSLSDAFAARIEGLA-SSIIPVFLPQSPELYV
VLLAILKAGKAFCPLNLDTPTERLKFILDDISADIIITFESYSHITATNIHVV-SANGCH
DTFHHHSPDNLAYVLYTSGSTGLPKAVSVSHRAVTQSLLAHDPHI-PA-FSRFLQFAAPT
FDVSIFEIFFPWFRGKTLVGCTRTQMLDDLPGTIASLDVDAAELTPTVVSLSRSSVPGLK
LLLTIGEMLTQPVIDEFGKLWAMYGPTEAAIHCTIFSTTIGHPLDTVSAFIAGLTSPLPI
GQAGELAIGGPQVAKEYLHRPDLTRASFVEHP-YGRLYRTGDRARINQGLLECLGRVAGQ
VKLRGQRIELGEIEQAIMKTRGCRAVTAMVIQDNLVAFSGRDGMS-RGAVTCKHWLPASM
IPSVFIDVMPQLPSGKVDRKSL
>Ci_CIMG00941_AMP1_3
HDLVRNAGR--GLDLALDKD-FLTYDQLHLRSKHLALRLSELRASLIVPVLIPQSPDLYV
SWLGILRSGAAVCPLNIDAPSERVNFIVNDVAADVVVTVKSLARFDQVDRPLIIIADDII
LPATLEYPESLAYVMYTSGSTGLPKGVGLSHLAATQAILAHDDHI-PH-FRRFLQFAAPT
FDVSVFEIFFPLFRGSTLVACERSLMLNDLVGVMNHLEVDGAELTPTLLR-QSA-VPSLK
VLLTIGEMLTRRVVDEFFNLYAMYGPTEATIHCTILPVNIGIPFTSVSAFIIDGPDVLPV
GCIGELAVGGPQLANGYLNRPEENRKAFID--SYGRLYRTGDKARLHNGELECLGRISSQ
VKLRGQRMELGEVESTIYKAPGVRSAAACVADGILVAFSRDTSLD-PAAVVCEKWLPKFM
VPAEIICMLPRLPSGKIDRKAL
>Mg_MGG12175_AMP1_3
HNLISAVARHDG-ASAIAQGTHLSYHSLHQRSNLLAARI-TAGTKLIVPVLLPQSPELYV
ALLAILKAGGAFCPLNLDAPPERVRFILEDVTARVVITSQ---TLANVFSEVIKLSDDSC
WDNGCDLSSDLAYVMYTSGSTGTPKGVGVSHAAATQSLLAHDEHI-PH-FRRFLQFAAPT
FDVSVFEIFFPLFRGVTLVSCDRRLMLDDLPAVLRQMEVDACELTPTVAGLRRENAPGLK
LLLTIGEMLTGPVVQEFQILWAMYGPTEASIHCTLVKPCIGFPLSTVSAYIVNQPTVLPV
GEIGELVVGGYQLAEGYLNRPEQTASAFID--SYGRLYRTGDKARLRDGLLECLGRISDQ
VKLRGQRMELGEVEAAILRVQGCHGAVAAVNGSILVAFLEDHTSA-EPRIACEDWLPKFM
VPNVLVLFLP------------
>Nc_NCU07119_AMP1_3
HLVQHRSETRGNDALAIDYLSSLSYHELHRRSDSLAARISGVDSQPIVPVLVPQCPDLYI
AQLAILKAGAAFCPLNLDIPLERAKFILDQVSAALVITTPELARVKLV---LL-LTEEAF
TATKTVRPTNLAYVMYTSGSTGTPKGVPITHDAATQSLLAHDRHI-PE-FSRFLQFAAPT
FDVSVFEIFFPLFRGKTLVSCDRSAMLNDLPGVINELEIDACELTPSVAGLRRENAPGLK
LLLTIGEMLTQPVVREFGKLWGMYGPTEAAIHCTVFAALIGFSFDTVSSFILSEIKVVPL
GDVGELAIGGHQLAPYYLNRPEVTAEAFVT--HYGLLYRTKDKARMLDGTMQCMGRIGDQ
VKLRGQRIELGEIEHAALRAPGCHSAFAAVIKGILVLFAADSVDSMATKICCKAWLPGFM
VPGIIVMF-PRLASGKVDRKGL
>Pa_4440_AMP1_3
HLLVHQTS----AEPAILDDGSISYPQLHHASSALASAIQAVRDQFVVPVLVPQGPNLYI
ALLAILKAGGAFCPLNLDVPLERGQFILDDVEAKVVIT--THELANKLPPVVLNTPAQST
GDPQHYEPQDLAYVMYTSGSTGTPKGVGVSHDAATQSLLAHDRHVP--PFSRFLQFAAPT
FDVSVFEIFFPLFRGKTLVSCTRGAMLNDLPGIIRRMSVDACELTPSVAGLRRDSAPCLQ
LLLTIGEMLTKPVVEE-GKLWGMYGPTEAAIHCTVQPSNIGIPFDTVSAFVLDESEPPSL
GEVGELAVGGPQVADCYVNRPEMTAKAFVETP-YGRLYRTGDKARILDGTLECLGRIGGQ
VKLRGQRMELGEVEHAALRTTGCHSAVAAVINSILVLF-AVHTDGMGNAVSCRAWLPGFM
LPGVIVMF-PRLPSGKIDRKRL
>Fg_FG05372_AMP1_3
PHLLHQLV-KPPNNVAL--DVNITYHQLHEAATSLASRIKGAQ-GFVVPLLIHQSPSLYI
SLLAILKAGGAFCPLNIDAPPERVKFILDDVAATVVLVSKELAAINGISAAVI-EDQQSL
STEVSSGPEDLAYVMYTSGSTGTPKGVGISHDAATQALIAHDRHI-PS-FSRFLQFAAPT
FDVSVFEIFFPFFRGATLVSVRRIEMLDDLPGVLRTMEVDACELTPTLLRTRNA--PELK
VLLTIGEMLNAPVVEEFGRLWAMYGPTEATIHCTLFSSNIGVPLDTVSCFIIQSIRVLPQ
GEVGELAVGGCQLATGYINRPEQTNSVFIDSP-FGRIYRTGDKARLLNGKLECFGRLSDQ
VKLRGQRLELGEVEQAVLRTSGCHSAVAAVARSILVVF-AVDAGVTEDAVHCGDWLPQYM
VPGVVLMF-PRLPSGKVDRKRL
>Tr_69946_AMP1_3
PDLLHHLI-REPDSIALNRV-TLSYRQLHDAADALSRRIHAVAKNFVVPVLVHQSPHLYI
ALLAILKAGGAFCPLNVDAPPDRVNFILNDVSAGVIVASSELANISQSAVKVL-ETRLDA
GSPGCRAPRDLAYVMYTSGSTGVPKGVGISHSAVTQALLAHDQHV-PA-FSRFLQFAAPT
FDVSVFEIFFPLFRGSTLISVDRKEMLNDLPGVISKMEVDACELTPTVAALRRENVPTLR
LLLTIGEMLNEAVVREFGKLWAMYGPTEATIHCTVFTTNIGVPLRTVSCFIIESSKTLPK
GEIGELAVGGHQLADGYINRPEQTASSFIPSP-YGTIYRTGDKARH-DGTIEIYGRLSEQ
VKLRGQRLELGEVQAAVLKTPGCHLAVGAVVDSILVVFVADAEVT-EDSIHCRSWLPQFM
IPGIVLVF-PRLPSGKVDTKRL
>Bc_BC1G07441_07442_AMP1_1
VTLFERAAVENPSILAV-EKGSLTYQEFDNMATKLSAQLSKVQPGDIVCVHADRSINWLV
AIYGILKAGAVYSAQDAALPGHIREANFQTLC--LSV-ED-LVQLPLPSSVAV----APR
QTP---RPADNAYLCFTSGSTGKPKGVMCSHEGLVAFQKDAVRLFALP-GQRISQLMSPA
FDGSIHEIFSALSYGATIVLA-------DGIHPFSHEKSTAAILTPSIANLDPEDFPMLR
NVYLVGEPVPQHVNDVW-SLYNMYGPTEATCATIKRLLNIGAPNPTTRVYILDRQQLLPP
GVIGEIYLAGVQVARGYIGMPQMSAERFL--PDCNRMYRTGDRGYF-NGEVECLGRNDRQ
IKLRGFRLDLNDLEIRV-AE-ALPECIAICKGDYLVAM-QPETLD-IAKVKVTQVLPVHA
VPRVFMAVFPMTPAGKLDYKAI
>Mg_MG15248_AMP1_1
VTLFEAAAEANSQRTAL-EKDTMTYAELQTRSTAICDVL-AVE-GDVVCVHSDRSLEWIC
AIWGILKAGCTYCSLDPQLTAAWRESMAEAVSATAFITAT-TEQLDEWRPRSVESPGAST
TTPVPRTPHWPAYICFTSGSTGVPKPVVCTHAGLVAFQRDPTVRLGAKPGVRVSQIMSVA
FDGSIHEIFSALTYGATLVLPCSRDV----LSVLGK--VDSAVFTPSIARLQPADFPGLQ
TVYLVGEPVPQAVADAWSDVYNMYGPTEATCATIKRLRNIGRPNPSTRVYVLNSGGLSQP
GMVGRIHLAGVQVSRGYHGMPEQTGAVFR--PNGEMSYDTGDMGYW-DGDLVCVGRRDRQ
VKLRGYRVELNDLEIRIETVPEANAVAVAVRKGLLVMV-GLDIAAMRS--RLEATFPRYL
LPGHIVAVIPTTPAGKIDYKAI
>Af_GliP_Afu6g09660_AMP2_2
ASAFYASVDLHKDLIAV--DGTLPYRELDQKSNAVASHI-AHR-AQVIAIHADGTLNWVV
GILGILKAGCAYCPLDPAYPIARRVAVYEQSGASALL-IP-NA--CSSSAALLPITDETE
TSDTSRQPNEDALIVFTSGTTGRPKGVPISHRGLLALQSNEATMF-SRPGRRIAQFMSPA
FDYCANEIFSALLHGGTLVLRPSDPL-AHL------AKVDVSTITPSVLSLNPDDYPNLD
MVYATGEPVTPGLLARWGAFYNAYGPAECSICTSFRLETIGNAVRTARMYILDPLQPVSD
GQTGEIFLAGQQVMRGYVGDDAKTAYSVLPDPHPGEMYRTGDYGYW-NAQIVYIGRLDRQ
VKIRGFRVELAAVEQKMQEEPRLTQAAALVVNDTLVAFMDVDVSRLEQ--RLRESLQPSW
VPQVITALFPWTANRKVDYRKL
>Tr_24586_AMP2_2
KQTLEDAIDRFPANIAIEDHGALTYGELEQQTNVIASIVHRLT-DAAVAVYGDGSVGWLL
GLLGILKTNRAFVPLDPKWPMERKAMVLEASGAVDVLVPNEVPRIAGKQAMVVEDSKDVA
RLPDVGSPSVLVYI-FTSGTTGAPKGIPTTNRSLAFQSNPEATMF-AAPGRRIAQFMSPA
FDACNEEIFSALLHGATLVLRPADP-----YAHFRR--VNTVTMTPAVLSLEPDEYPNLE
IVYATGEAITAPIIQKFALLYNAYGPAECSISTSFIQGTIGTPSATARMYLLDEQKPVPK
GVQGEIYLAGVQVLQGYINAPEQTALRVLPDPHPNEMYRTGDYGFK-DGRVVYIGRMDRQ
VKIRGFRIELDGVEHAVLSEPGISQCVVLAVDGTLVAYMEISTEA-RIRQDRLERLPSW-
VPQQIIAIFPRSVNGKVDNKAL
>Af_Afu3g12920_AMP2_2_
TEAIENSIQAHPDIYAV--EGRLTYREFGRMTEHISQRLLQIQPGSVACMISDGSLLWLL
AMVAIIRAGAIYCPVDEKLPRDRKDYMVRNSRAALILYANSSQLCNGVPSLNMESIMSSS
GSPIATRPDTVACLVYTSGSTGLPKAVQLQHKGILNVISQPEGRLYSRPGQRNAQMLSLG
FDCCIKEVFSTICFGATLVLKPENPI-SHL------ARVDATMATPSLLALEPTD-PNLK
VITVAGEAVSQVLNDKWATLINGYGPAECTLISTTILHSIGKPLPGLSCYLLDSKRPVPM
GVSGEIYISGVQVTPGYLHNEQETSKRFLSDSNPGQMYRTGDIGRLEDGNIEYIGREDNQ
IKLRGFRIDLGEVQSTILAS-TASNVALIVSNGNLVAFTTIDVRSLAK--SLETQLPQYA
VPNRIIALLPTSANNKVDSSAL
>Lm_SirP_AAS92545_AMP2_2
KQAFEEVVDTWPDAIAVVSD-SISYKELDHRSSAISNALLPVGPGQIVGILSDGSVSWIT
AILAVLKAGAAYCPIDIALPEERIKVMLRESRCSLLLCTTEDLLWNHSDLTCF-LLSETL
QTPERLSPHDPAAVIFTSGSTGVPKGILLEHIGILSLLDFPNARLRSGPGRRNAQFLSLG
FDCCVNEVFATLCYGATLVLRPLDP-----VQHIKR--VHATMCTPSFLALDVNDFPNLE
LIALAGEPVPQKLVDTW-VLLNVYSPSE-CTISTVQLYTLGSPVPRQAIYILDKLNPVPV
GVPGEICISGIQVTRGYLNRPEETLVKFLPNP----LYRSGDLGRL-TNEIEYIGRIDNQ
VKVRGFRIELEEIESTIAALPEVRQAAVIVVNDVLIGFTPSSLDTLAIQAIISRHLPSYC
RPSYFVALMP-MSSNQIDRKKL
>Tr_60458_AMP2_2
KDAFETAAAKWPDLVAL--EGSMTYRQLDDAANKLANHLRSTSPGDVIGILTDGSLHWIV
AILSVLKAGCICCPIDVSLPTARINVITQQSGATFFIATTRDCVLNNQDSRVI-IIASCK
PLAHTLRPNDVVYLVFTSGSTGIPKGVPLHNQSLLGVINHEPNRL-FSPGRRLGQVYALG
FDVVLVEIFGTLLYGGTLVLKPSDP-----LGHLKR--VDAIYSTPSLLVLSPNEYTNLD
TIGLAGEAVSQSLADGW-SLFNFYGPSECISGTELLPGTIGKPVPNLELYILDHQCPVPL
GVTGEIFISGEQVTHGYWNSPSETRTAFLPNPSAGKMYKTGDLGYWTD--MNFVGRVDSQ
VKVRGFRVELEEVERAIADR-NIRTAAAIADRNRIFAFTTVDIDTVRQ--KVKELLPSYA
CPARIVALLP-KSSNLIDRTAL
>Bc_BC1G_11613_AMP1_1
IDVLDASILSHPHEASI--DGKLSYEDLAGQISERKEVLIG--AGDRVGIRVSSTTDLYV
SILSVLAIGAAYVPVDIDDPEERAQLIWAEAEVRAIFTDEGTL--TPYQTH----TSKIH
CNPAKRRPSDDAWIIFTSGSTGRPKGVAVTHRSAAAFVDAEAQLFALAPGDRVLAGLSVA
FDASCEEMWLAWRHGACLVPAPRALVKADLGAFLTEQRISVVSTVPTLATWPTK-LCDVR
LLIMGGEACPPELACRMEAVWNTYGPTEATVVCAATPK-IGLPLVGWKLAVLGPDRPVRW
GEIGELVIGGAGVAR-YLNDAIKALCIFSR--E---CYRTGDLVRADEG-LVFVGRNDEQ
IKLGGRRIELGEIDSALMTLPGVEAAASAVRRQVLVGYVAANSTIDRK--MLLEKLPATQ
VPMLVAVL-PVRTSGKIDRNAL
>Bd_BDEG_03514_AMP1_1
HHGFEYQATLHSDWPAI-EADTLTYGQLDYCGNVLASQLIGIG--SRVAVVMQRCLEFSV
SLLAILKTGAVIVPIDSKFPAERIQFIMHDSNVSAVLTTATTFVCGLDMLRIINVDLLLS
EVPMPTLPAASPFIIYTSGSTGKPKGVPVPHHGAINIIANQSKQVGIHPGARVFQFMAIG
FDVCQWEIWGALSFGATLVLRRDECI-DGI------QSVSTVFITPTGLSLGPHDYPNLK
HVVLAGEIVPAGLKQKWSQLSNAYGPTEASIISHLRLYTVGSVLQNTSSYILDSGRQVPI
GTVGEMYIGGIGISEGYINLPKQVSDCFFPDPNGGRMFKTGDFARLANGSFEIIGRLDDQ
IKFKGYRIELDEIAAAMMRYPHVSSAIAILNSTHVVGFTNIDVDKLRD--MVSTILPVYM
IPAVFVALMPSNANGKTDKKAL
>Bd_BDEG_08447_AMP1_1
HHGFESQAAKHSDWTAI-EFSSLTYGQLDHCGNVLAAQLIGIG--TRVAVLMHRCLEFTV
SMLAILKAGATIVAIDSKLPIKRILFTLKDANVNTVLCSQDIHIANGVQTITIDLPSKTP
LRSTLSVPTSSPYIIYTSGSTGTPKGVAISHCGVINIVALQASRFGALPKFRVAQFMAIG
FDGCQWETWSALNNGSTLVLR-----K---NDVFSTSDLDSLFITPTGLALGPQDYPRLK
HVNIGGEACSQTLKDKWAKLCNAYGPTEVSISHGYQLSSLGPVIQNTSCYILDSQRSVPI
GVVGEIYVGGIGVSSGYINLSEMTETRFIPDPSGDRMFKTGDLGRLHNGNFEFIGRVDDQ
VKLKGYRIEIEEIVAAIMTHPCIVSA-AVVVK--LVGFTNVNVNELRE--MISTILPTYM
IPWGAVAVIPISPSGKILRRML
>Hc_YP_436153.1_AMP1_1
YLAIEQSMKTFADQTAV-EHGKISYGELQKQVDFLAAVLIGVKKGDHVALFVRRSIPMVV
GVLATLKVGAAYVPQDVKIPQEQLKLVAQSSAARVMLTLSEYYSVVPPDCERL-ILS---
RRTLADFPGDACFVLFTSGTTGAPNGVKVTHGNVCNLLLTAPGDLGIQPGDKVAQILNIA
FDMAAWEILTTLAHGGELIIRCDFQE--TV------SRANVVIATPSILSLDPAACPDLR
AVAVAGEACPEPLARKWE-FYNCCGPTEVTIVNTMYLPSIGAPTPNNTVYILNDLKPCAI
GEVGEMWAGGACVTAGYINNDVLNEDRYRHDPLGGKMFRTRDLGRWLNGELEHLGRTDDQ
VKVRGFRVELNSVSCAIEALPGCQQAVVIKTSRDLAAF-KPASVN-PVLVAVAAKLPYYC
IPDKVLTLFPMTPRGKVDKQHL
>St_YP_001157631.1_AMP1_1
HHAFEYWATVTPDAVAV-EHDTITYRELDRRADQLAARLAGVRAGDRVALFARRSIPMMV
GLIATLKSGAAYVPQHVDSPAAQLQHVIETAETRVVLTLAATARIVPDGHVVI-LVA---
EPAERTTPDDPCYVLFTSGSTGRPNGVVVTHRNICNILLTAPGDLGIRPGWRVGQILNIA
FDMAAWEILGALSHGATLVIRPDIAE--TM------SRVDVIIATPTVLSIDPRRCHQVK
VVAVAGEPCPRALADTW-SFYNSCGPTETTIVNTMHHPTIGRPTPNNTVYVLDALRPCPI
GTVGEMWAGGDCVSTGYLGNPQLTAERYAD-PGGGNMFRTRDLARWTDGELEHFGRTDDQ
VKVRGFRVELDSVSAILEAVPGCTRATIKLNDRTLVSFAQVDPGLARM--AVSEALPYYC
VPETVHTLLPMTSRGKIDKTAL
>Sa_YP_001535628.1_AMP1_1
HHAFEYWATVTPEAVAV-EDDTITYRELDQRADQLAARLAGVRPGDRVALFVRRSIPMVV
GLLAALKAGAAYVPQHVDTPPAQLQHVIHTADTRVIMTLAATARIVPDGHVVITEPT---
DLIAGRPPDSPCYVLFTSGSTGRPNGVVVTHRNICNILLTSPGNLGIQPGWKVGQILNIA
FDMASWEILGALSHGATLVIRSDIVE--TM------SRVDVIIATPTVLSTDPDRCQRVK
VVAVAGEPCPRALADAWA-FYNACGPTETTIVNTMHRPTIGRPTPNNTVYVLDALRPCPI
GTVGEMWAGGDCVSAGYLSNARLTAERYAD-PGHGRMFRTRDLGRWTDGELEHFGRTDDQ
VKVRGFRVELDSVSAILEAVPGCTRATIKLDDRSLVSFAEVDPDLARM--AVSEALPYYC
VPETVHTLLPTTSRGKIDKLAL
>Af_Afu8g01220_AMP1_1
HHAFIDCAKQYPDTVAVSWNVEVTYGKLLQYAQFVALRLQGV-PGSRIVLATKRSVEMVA
GILGILMCGAQYIPLDGAVPDETLAHAVIQSQNSVALCTGRLHSLPQVSSVLV-LEDEHT
GIRASTTPNSGCYVIYTSGTTGTPKGVDVKHGNVTNVVCHAPGNLGMSRGSRVGQVLSIS
FDMGAWEILGSLCNSATLVLRSDWHA--ALQQSIPP---------PRLPQY-PMAMTEVA
TTQLSVSPCNSSLADKW-NFYNCCGPTEVTINTMHRHQTIGRPLPNTSVYILDDQLPVVI
GEVGTMWAGGAGITRGYLGQPEKTAERYRD-PGHSMMFNTGDLARWLDGSLETLGRNDDQ
VKIKGFRVELDGVSASLASCPGVLEAAAIMVEGDVVAFTALDLQQLQM--HLKARLPYYA
IPTQVHRVFPLTPNGKIDKRAL
>An_AN9129_AMP1_1
HEAFIYHALRAPMDVAL-LDREVTYGELLRQSQFIAAQLKGM-PGNRVLLLGRRSTEMVA
GILGILMAGAQYIPMDGGVPDLTVQRAVEQSAATVAVC---LQQYKERLASILLLGDFVV
DED---HLESGCYVIYTSGTTGDPKGVDVTHKNVTNILCQEPGNLGISRGEKVGHLLSVS
FDMGAWEVLGTMANGGTLVLRSSDWN--ALREVQQLPVIDILICTPSILAYTPDDFPNIK
RVATAGEPCPQRLADRWATFYNCCGPTETTIINTMEHTTIGKPTPNNNVYILDGKRPCRI
GEVGTIWAGGLGVSRGYIGKPEKTTERYHYDVVDDGMYNTGDLARWFNGSLETLGRNDDQ
VKAKGFRVELDGVSACLASSPNVHQATALLVNGELTGFTNCAIQALHQ--SLKAKLPYYA
IPTRWQTMFPLTPNGKVDKRSL
>Pp_Pospl1_54642_AMP1_1
QNAFCAQAAANPEHTAVHY-QSLTYKQLDVLSLHLALNLRGGN-GSRVCLLIERSNAYII
AILAVLRAGAAYIPLDGGVPGSSLTQIMRDAQPTITLISKRYIRGDEVTTPMI--EDGTD
DMLVVELPEDIAYIIYTSGTTGQPKGVIIKHLGL-TNLCLYPGNLGVKPGVHVAQLLNVA
FDMCAWEILACLMNGGTLHLRPHRA---DWISVMKT--VDVVICTPSILQHRPQDFPNLK
VVATGGEPISQALADQWATYFNCCGPTEVSILNTMSPGSIGTPTPNSSVYVLDDLMPVAR
GRKGTMWAGGLGVCQGYLKRPTALVTSSV-------YGRT--ITSWDDEYFQMTER---A
IHA---TTEAGSPAATLVDFVPFRKSDGTHRG--AVAY----LVR-----FIYSK-----
IPA--LVV-P------------
>PP_Pospl1_42034_AMP1_1
QNAFCAQAAANPEYTAV-VDQSLTYKQLDVLSLHLALHLRGGN-GSRVCLLIERSNAYII
AILAVLRAGAAYIPLDGGVPGSSLAQIMRDAQPTITLISKRYIRGDEVTTPMI--EDGTE
DMLVVELPEDIAYIIYTSGTTGQPKGVIIKHLGL-TNLCLYPGNLGVKPGVHVAQLLNVA
FDMCAWEILACLMNGGTLHLRPHRA---DWISVMKT--VDVVICTPSILQHRPQDFPNLK
VVATGGEPISQALADQWATYFNCCGPTEVSILNTMSPGSIGTPTPNSSVYVLDDLMPVTR
GRKGTMWAGGLGVCQGYLKRPSLNEIKFKPDPFSHKMFNTGDLGTMKDGSLVHMGRSDDQ
VKVKGFRVELDGVSAAIRACPGVVSSTTAIVDENLVTA----RRNL-----------NFA
SPTINQTL-E--ASLRHVVVEL
>PP_Pospl1_49678_AMP1_1
QNAFCAQAAANPEHTAVHY-QSLTYKQLDVLSLHLALNLRGGN-GSRVCLLIERSNAYII
AILAVLRAGAAYIPLDGGVPGSSLTQIMRDAQPTITLISKRYIRGDEVTTPMI--EDGTD
DMLVVELPEDIAYIIYTSGTTGQPKGVIIKHLGL-TNLCLYPGNLGVKPGVHVAQLLNVA
FDMCAWEILACLMNGGTLHLRPHRA---DWISVMKT--VDVVICTPSILQHRPQDFPNLK
VVATGGEPISQALADQWATYFNCCGPTEVSILNTMSPGSIGTPTPNSSVYVLDDLMPVAR
GRKGTMWAGGLGVCQGYLKRPSLNEIKFKPDPFSHKMFNTGDLGVMKDGSLVHMGRSDDQ
VKVKGFRVELDGVSAAIRACPGVVSACALLIKQDIWAFTHIAIEDVRI--AIARTQPYYA
VPTQYKALIPLTSNGKVDKRFL
>Pp_Pospl1_54576
QNAFCAQAAANPEYTAV-VDQSLTYKQLDVLSLHLALHLRGGN-GSRVCLLIERSNAYII
AILAVLRAGAAYIPLDGGVPGSSLAQIMRDAQPTITLISKRYIRGDEVTTPMI--EDGTE
DMLVVELPEDIAYIIYTSGTTGQPKGVIIKHLGL-TNLCLYPGNLGVK-GVHVAQLLNVA
FDMCAWEILACLMNGGTLHLRPHRA---DWISVMKT--VDVVICTPSILQHRPQDFPNLK
VVATGGEPISQALADQWATYFNCCGPTEVSILNTMSPGSIGTPTPNSSVYVLDDLMPVTR
GRKGTMWAGGLGVCQGYLKRPSLNEIKFKPDPKEWVMFNTGDLGTMKDGSLVHMGRSDDQ
VKVKGFRVELDGVSAAIRACPGVVSACALLVKQEIWAFTHIAIEDVRI--AIARTQPYYA
VPTQYKALIPLTSNGKIDKRFL
>Pp_Pospl1_111174_AMP1_1
HGAFLVQAEARPAQTAI-VDYSVTYGELDRLSAQLAIQLVG--SGAHVCLLIERSITQVV
AIIAVLRTGAAYVPLDGCITDDTLASVIEDAQPAFTLISK---RYMTRAPCCL--EDASS
SGPSCAAPSNSAYIIYTSGTTGRPKGVIVSHSNVCNLLCLSPGNLGIRPGTRVSQLLNVA
FDMCAWEILGCLMNGGTLHLRPHRQ---DWINVLKT--VDVVISTPSILAHDPADYPNIR
VVATAGEPCPQSLADRWATFYNCCGPTETTINTMYRHVTIGSPTPNNSVYVLDALHPVPR
GVPGVMWAGGHGVCQGYLNRPDLTSNKFTRDPQGGVMYNTGDIGRLRDGQLEHLGRVDDQ
VKIKGFRVELDGVSAAIRVCPGVMTACALLVGQDLWAFTHVSASKVRT--TIETLQPCYA
VPSKYHALLPLTSNGKIDKMYL
>PP_PosPl1_95457_AMP1_1
HDAFRAQAEAHPSQTAV-VDHSVSYGELDRLSVQLSVRLRGVGSGARVCLLIERSIAQTV
AIMAVLRAGATYVPLDGCITDDTLASILEDAQPAFTL-IEYVPRTMHPHASWM--SGRSS
SSESYAGSFDNAYIIYTSGTTGRPKGVIVSHFNVCNLLCLSPGNLGIRPGTRVAQLLNVA
FDMCAWEILGCLMNGNTLHLRPHRQ---DWIKILKT--VDVVISTPSILAHGPADYPNIR
IVAMAGEPCPQELADRWQTFWNCCGPTEVCIGNALRHTTIGSPTPNNSVYVLDSLRPVPR
GEAGIMWAGGNGVCKGYLNLPDLTSGKFVRDPPQGGMYNTGDIGRWDDGQLDHLGRVDDQ
VKIKGFRVELDGVSAAI-HA----------------------------------------
CPDVT-----------------
>Pp_Pospl1_127321_AMP1_1
HDAFLAHVGMPTELVTI-VDDSMTYHELERLLGRLATWLRGI-QGACICLLIEHSITQIV
TI-------AAYMPLDGCV-VTDNALATQDAQPTFTLVSSCLVHHVCLEDLIVELSIFVM
LVPVALLPHDSAYIIYTSGTTGRPKGVIVSHSNVCNLLCLSPGNLGIRPGTRVSQLLNVA
FGMCAWEILGCLMNSRTLHLRPHQQ---DWINVLKM--VDVVISTPSILAHDPSDYPNIR
VVATAGEPCPLSLADRWAMFHNCCGPTEVCVFCYCRHTSIGSSTPNNAVYILDAMRPVPR
GMPGIMWAGGRGVCMGYLNRPDLTRDKFLRDPQGGMMYNTGDIGKL-QGQLIHLGRVDDQ
VKIKGFRVELDGVTAAVRACPGIESARALLIGQDLWAFV---TEEIRT--TVAALQPYYA
VPCKYHALMP--LTTY------
>Pp_PosPl1_42387_AMP1_1
HDAFLAHV-GMPELVAIGGD-SMTYRELERLSGRLSAWL-GVGQGARVFLLIERSIAQIV
AILAVLRAGAAYVPLDGCVTDDALASITQDAQT-FTLVSKRYM--RILTRHIAELSIFAT
LVPVAVLPHDSAYIIYTSGTTGRPKGVIVSHSNVCNCALPSPGNLGIRPGTRVSQLLNVA
FDMCAWEILGCLMNGGTLHLRPHRQ---DWINVLKT--VDVVISTPSILEHDPADYPNIR
VVATAGEPCPQSLADRWQMFHNCCGPTETTIVNTMTPGSIGSPTPNNAVYILDAMRPVPR
------------------------------------------------------------
------------------------------------------------------------
----------------------
>Fg_FG03245_AMP1_1
-EAFFHYAATQPSVTAARDV-EISYGELAQQSIILARRLQGL-PGDRVPLVVKRGVGMLV
GIFSILSCGAQYVPLDGGVADETLRFVLKQTGGKVVLTSKAHRLSNTGVSHVVTIESDNT
DFTPFSQPEAGCYVIYTSGTTGTPKGVDVSHRNVTNLLCQAPGNLGIGPGTCVGQVLNVS
FDMAAWETLGCLSNGGTLILRSNWSK--AL------KELDVLICTPSILSKQPEDYPKLK
TVATAGEPSCQQLADMW-HVFNCYGPTETTINTTHLHKSIGKPTPGNTVYILDELKPVPV
GEVGNVWAGGAGVARGYVDLPDKTAERFRPDPANDGMYNTGDLCQWNDGTLHILGRIDDQ
VKIKGFRVELDGVVACIKSCPSVQSATALLINEEIHAFTHCPVPVIEA--HLKSLQPYYA
MPTHYHQLLPMTANGKVDKHAL
>Mg_MGG11222_AMP1_1
TAAFFHQARTQPSRPAAKTSREVTYATLARRARLLAAKL-RLQPGDRVPLVVKRGVEMLV
GIVAVLACGAQYVPLDGGVPDSTLRVVLRQAGERLALVLPRRAVSVDCVTVVIPVEGRLG
EYDKAAAEELGCYVIYTSGTTGEPKGVDVMHSNVTNLLCLGPGNLGIKPGMCVGQVLNIS
FDMAAWEILGCLCNGGTLVLRSDWLP--AI------KEIDVLICTPSILAYNPAEFPRIR
TVATAGEPSNQRLADLWATYYNCCGPTETTINTMSKHVSIGAPTPNNSVYILDELNPVPF
GEPGVMWAGGAGVSRGYIGLPEKTQEKYLPDPANDGVYNTGDLGKWNDGSIDILGRVDDQ
IKIKGFRVELDGVSASLSSGPGITGAVALFIDNEIHGFSVCDLDALKE--HLSKLQPYYA
VPTKFCML-PHTANGKLDKRAL
>Fg_FG13153_AMP1_1
TSAFYHHAKKYPDATALSPK-ELTYRELANRAQNLASHLIGC-PDSRIPLVAKRGIDMVI
GILAILSCGAQYVPLDGGVPDETIRRVLEESKGGVVLCLTKHRVESHFGHTVVAIDQSLE
ENSHIDSPETGCYVIYTSGTTGKPKGVDVTHKNVANLVCLSPGDLGVKVGTCVGSVLNIS
FDMAAWEIFVCICNGGTLVLRSSWES--TL------QQIDVLICTPTILSYHPAQFPRIK
TVATAGEPTTRRLADLWATYWNCCGPTETTVNTMHKHTSIGRPTPNNRVYVLDGGKPTPM
GTVGVMWAGGLGVSRGYIGLEDKTAERYKPDP-SRDIYNTGDLGRWLDGSIEILGRVDDQ
VKVKGFRVELDGVTASLVSAPGVSQAAALLIDGEIHGFT---RNCDVTTTHMHQHQPYYA
VPTHLHALLP-SPNGKVDKNRL
>Tr_68204_AMP1_1
TASFYHHVRSFPDNVALSG--LITYRQLAVRAQALAAQLRGL-PNMRIPLVVKRSAEMVV
GIWAILSCGAQYVPLDGGVPDSTIRHVFEQSGGSIVCCHRD--LCPGATPVIIEQQQTHD
ERWDLATSDGGCYIIYTSGTTGKPKGVDVSHKNVANLVCMSPGNLGIRPGNRVGQVLNIS
FDMAAWEIFACLCNGGTLVIRSKWEP--AI------ELLDTLICTPSILSYHPTKYPKIR
VVATAGEPTSQDLADLWTTYWNCCGPTETTIVNTM---SIGSPTPNNNVYILDDGKPVPA
GEPGTMWAGGSGVSRGYVGLETKTKESYIPDPNDGSMYCTGDLGRWRDGSIEILGRVDDQ
VKVKGFRVELDGVSSSMASAPGVTRACALLIDGEIHGFISNQDSE-AILNHTRRLQPYYA
VPSSLHLLFPTTANGKIDKKAL
>Pc_Phc135156_AMP1_1
HHAFEHHARRDPSAVATEHH-SITYGELNRRANALAHRLRAMRPGARVCLLVQRSIPMVV
GIMAILKAGGAYVPLDGGITDSTLAFVLQNAKCALALTLTDYARVADFPHINLDEMEDCP
DVEDLSSPDDSCYIIYTSGTTGTPKGVEVMHRNVTNLVCLAPGNVEMAPSRRVAQLLNIA
FDMAAWETLGSLSNGATLCIRKSSK---EWQEVLRK--VDIVIATPSIIAYHPADYPNIK
VLATAGEPCPQPLADRWAHYYNSCGPTEITINTVQLHKSIGSPTPNNNVYILDELDPVPI
GQPGVMWAGGGGITRGYVDLPDKTAERYKD-PANDGMFNTGDLGRWRDGTLEHLGRVDDQ
VKIKGFRVELDGVSAAMQTCPLVKDAVALLIEGELWGFTDVDVDAVTE--ATKKVQPYYA
VPTRWFALLPHTANGKIDKRAL
>Cc_CC1G06250_AMP1_1
HHAFEHHAQANPHLTALEFDTKISYRELDNRANCLATHLRGLDVGSRVCLLVERTPRLVV
GILGIVKAGASYVPLDGNVSDGTLHHAIRDSTPTVVLTLRKFQRLADTSSKVVYLDDCSD
YDPHCIKPSDSVYIVYTSGTTGTPKGVDVTHGNVTNLLCLAPGNLGMKPGMRVAQIMNIS
FDLAAWEILGAMMNGATLCLRKTSK---EWRAVMRS--VDILISTPSMLTHKPADYPNLK
TVAVAGEPCPKATADSWGNFYNCCGPTEVTIVNTMTPGTIGGPTPNNSVYVLDEMSPVPI
GEPGLMWAGGACVTKGYLNLPDKTAERYIPDPANDGMFNTGDLGRW-HGTLIPLGRIDNQ
VKVKGFRVELDGVAAAIESCPGVQVATALLIDEELWGFT---PSS-LDVEKAAALQPYYA
VPTRFLTMFPKTANGKTDKRVL
>Cc_CC1G03009_AMP1_1
HHAFEFHAKSNPQLTAV--DTTLSYGELDRRANCLASRLRGV-QGSRVCMLVERAVTLPV
AVLGILKAGAAYIPLDGNISDSTLKHALVDSGSTVALTLRKFERLEGAPVPVVFLDDCPS
YNPSHCKPKDSVYIIYTSGTTGTPKGVHVTHGNVTNLICIEPGQLGMKPGVRVSQMLNIS
FDFAAWEILGSLANGATLCPRKTSK---DWKAVMRS--VDILFSTPSMLAHNPVDYPNVK
TVVVAGEACPKALADTWGKFWNACGPTEVTIANTMIPGTIGGPTPNNTAYVLDEMRPVPI
GQTGVMWGGGAGITKGYLNLPDKTSERYVRDPANDGMFNTGDLGKWVNGTLQHLGRIDNQ
VKIKGFRVELDGVATAMETCAGVTGATALLIDGELWGFKNISPEDIKA--AAHKVQPYYA
VPSKILTMFPETANGKTDKRVL
>Cc_CC1G06235_AMP1_1
HHAFEFHAKANPDLTAVFET-KITYKELDRQANCLATRLRGSNVGSRVCLLVERSPWLVI
GVLGVLKAGAAYIPFDGNVSDSTLKHAIQDSAPTVILTLRQHRVADAASTEIV--YLCTS
YNPHCTKPTNSVYIIYTSGTTGTPKGVNVTHGNVTNLLCIAPGNLGMKPGIKVSQMLNIS
FDFAAWEILGSMVNGATLCLRKTSK---EWKAVMRN--VDILFSTPSMLAHNPADYPNLS
TVVVAGEACPKATADLWA-VYNACGPTEVTIANTMTPGTIGGPTPNNSVYVLDEMRPVPI
GEPGVMWGGGAGITKGYLNLPDKTAERYVPDPDDGSMFNTGDLGRW-HGTLVHLGRIDNQ
VKIKGFRVELDGVATAMETCPGVQAATALLIDGELWGFTSLKPEDIKE--AALKVQPYYA
VPTRYLTLFPETANGKTDKRIL
>Fg_FG11294_AMP1_1
HHAFEAVAQAHPDLTAVHYDSTITYAELDRRANMLANELIHYRIGDRVVLVYSRCIEMVV
FIMAVLKAGGQYVPLDGGITDDTLGFDIADSDAPVVLCLPKFFKVVRSVPDNV--VDPLW
KMGNPSNPDDGAYVIYTSGTTGRPKGVDVRHRGVTNTLLAEPSKLGIRPGRNVAQQLNVA
FDMCAWEILGTMMNGGTLHIRSGLQ---PWTECLQR--CDTIIATPSVLK-YPNDFPNVD
TIAVGGEPCPLALAEKW-HIWNVCGPTEISMNTCHLHQSIGKPNPNTNVYILDDENPVPV
GQPGVMWAGGPGVSAGYINLPELTATRYKLD-KFTNMFNTGDLAQWLDGSLLPLGRKDDQ
VKIQGFRVELDGVSRSIETTPGVIKGCALKIENALWGFSSDVQID-ENQLAVGKSQPFYA
VPSVWKHL-PVLPNGKVDKRAL
>Pa_670_AMP1_1
HHAFESIASQHPGATAVHFDTSMTYGELDRHANILANELLTFKRGARAVLVYSRTIEMVI
FILAVLKAGGQYVPIDGGIPIEALSHVVSDSSADIVLCLPKYSDKATEACRSLNLSDGVA
SRPVDVQPEDGAYVIYTSGTTGRPKGVDVTHHGVCNSLLVEPAKLEITVGTKVAQQLSVA
FDMGAWEILATVMNGGTLYIRSGNDL---WNECLKQ--VDVVISTPSVATKRPNDFPNLK
TIVVGGEPCPKTLADHW-HTLNVCGPTEISVNTVHVHKTIGKPNPNTTLYILDEENPVKI
GEAGVMWVGGVGVSRGYLNLPELTATRYKFD--GRMMFNTGDLVRWNDGCLETLGRRDDQ
VKIDGFRVELDGVSRAIESCPDVIKGCALKIDTSLWGFSAIHPID-QAELAVSAQQPFYG
VPKVWHYLIPLTANGKIDKRVL
>Ch_NPS12_ChC5116719_AMP1_1
HEAFEKIAETHPHTVAAAGN-SLTYQQLDEAANQLANRL-ITKPKQRVCLVVQRSFEMLI
GIFAILKAGCQYVPVDGGVSEVALTHILSDSGATFILCLPKFVKVAKQDAVIIALEANVG
ASFPSTRPHDGAYAIYTSGSTGTPKGVDVAHSNVTNALLLNPARLDITVGSKVAQVLNIA
FDMGAWEILACLMNGGTLYLRSDWTA--TL------REVDTLISTPSILS-KRRQSPNIK
YVVTGGEPCPKALADEWECFYNICGPTEITINSAHRHTSIGKPLPNTTCYLLDAEQPVPV
GQKGTMWVGGAGVTRGYINLPELTARRYKHDKNDGSMFNTGDIARWRDGSLDMLGREDDQ
VKIKGFRVELDGITAVVESFQNVRRGAAMLVENALCAFASVDEEALKS--FTQKHLPYYS
VPEKWVKVIPLTNNGKVDRKVL
>Ch_NPS12_ChC5118012_AMP1_1
HEAFERIVDEHPAVVAAQGQ-SITYLQLDLAANRLAHHLIGLRPRQRVCLVVQRSIEMLI
GFLAILKAGCQYVPIDGGVSDQALQHIFEDTEARFILCLPWDKQFASPDAIVLELNMNTG
AFYSPSRPEDGLYAMYTSGSTGVPKGVDVKHGTKTSALLSEPGKLGITVGSKVGQVLSIS
FAMGAWEMLASLMNGGTLYLRSDWEA--TL------KQIDTLICTPSILS-KNQQSPNIK
VLAVAGEACPQALADDWQSFYNLLGSTE-TFLSSHRHVSIGRPLPNVSCYVLDDGEPVPV
GQKGTLWVGGRGIAKGYINLPLTTAEKFQLDKNDGSMYNFGNIVCWRDGSLDSFGRMDDQ
VKIKGFRVELDGVTSVIEQFTGVTRGASLVIDGVLHGFAPVDEQELDT--FLRKQLPYYS
VPERWFRVVPLNANGKVDKAQL
>Mg_MG07803_AMP1_1
YRLIKARAASQPDLVAL-MSEQMTYRELAAQSSQVAHFLQKRK-GDAVLVHLERGFAQIV
WILGVMEAGACYVALDKTWPAARKEAILRTANGKLLVTDDEQMDFEKQDTTVV----APS
AAEIASMPDDLAYVVFTSGSTGQPKGVMVEHSNLSHYVSATRSLVKTGPHSRMLQLASFA
FDAIVLEYAVTLAHGGTLCFANHPEVLEYLADVIDSNQVNFFHCTPSVLSLPGR-LPSLR
IVSVGGEASPPGLLDHWR-VLHAYGPTECTVICTLTAI-IGKALPNLDIRICEGLEPLAP
NQVGEICVVGPQVSRGYMGQEELTASKFHNITGHPSLYRTGDKGFIDDGKLHIQGRIGNE
IKVRGYRLDLYEVEKNVAFDPEVTQVSIQQVGESLVALVSIDCDRIRS--KLLKDMPRYA
VPTRFIRVLPLNTNGKIDHTQA
>Pa_PchF_AAD55801.1_AMP1_1
AAGFAERALLTPDATVI-HDGSYSYRQVAQHASALRRVLEGAGRGRRVAVMLPKSAAQLV
AVIGILQAGAAYVPVDIRQPPLRRQAILASAEVVALVCLESDV--PDAGCACV-LAADSA
WPP---PPDDLAYVIYTSGSTGTPKGVMLSHAAVSNTLLDINQRYGVDANDRVLGLAELS
FDLSVYDFFGATAAGAQVVLPPARGS-SHWAELLERHAITLWNSVPALIDLSPQRHPGPR
CVLWSGDWIPVSLPTRWA-LFSLGGATEAAIWSIERPQPYGRALRGQSVEVLDAGRRCPP
GVRGEIHIGGVGLALGYAGDPQRTAERFVRHPDGRRLYRTGDLGRYLDGSIEFLGREDDQ
VKIRGHRIELAELDAALCAHPQVNLAATVVLGETLASFTGEDLDTVRQRAALRRDWGEEG
IAAAVAALLAGLASATLDFATL
>Pl_NP_929573_1
CSLIEQAVNRYPQRIAV-VDRQIDYRTLWSQSLALAAHL-QQQS-SLIGVVMEKGWEQIV
AVMAILLAGRAYLPIDASYPQQRIHQLLASGEVDTVLTQPKFAQQMSWPDSVISLDENTG
GQRLSAHPEDLAYVIFTSGSTGKPKGVMIDHQGAVNTILDINQRIALNEHDSVLAISELT
FDLSVYDLFGTLSCGAKLVIPPGDSR-DKLLTWLQQESVTVWNSVPAFVQLEYASLNSLR
WVLMSGDWIPTSLPER-SPLLSLGGATEASIWSIAVDPPYGKPLANQTFYVLNALSPCPV
WVTGELYIGGQGLALGYWADLEKTAQAFIH-PQTGELYRTGDLGRWRDGNIEFLGRNDHQ
IKIRGYRIELGEIEHRLCEHPDIQQALAFAHT--VAGL-TPLSTELLPVLWLQQTLPVWM
CPQRFIILIPVSDNGKIDRRAL
>Sa_MtaD_NPSPKS_AF188287_AMP1_1
ESLFLRQAERQPGAVAV-IAQVLSYGKLERRSARIAAWLIGVKPDQLVAIVAEKGVEQVV
AALAILRAGAAYLPLSPSLPPERLHALLEEAQADVVLTQSALE--------SLRWPELSV
DRDEFLPPNNLAYVIYTSGSTGRPKGVMIDHRGAVNTLLDMNERFNVGPRDRVLALSSLS
FDLSVYDLFGVLAAGGAIVMPPGTSR-GRWQVLLEKTGVTIWNSVPALMDLRPD---SLR
LVLMSGDWIPVTLPGR-RKLVSLGGATEASIWSILVGAPYGRPMVNQRFYVLDELEPCPD
WVAGQMYIGGIGLSLGYYRDPVRTAERFIK--TGERLYATGDLGRFMDGNIEFLGREDFQ
VKIQGYRIELGEIEAALDSHPAVRSSVNAVGKPGLVAYV---PGE------LTSNAPPAS
APSSTLSLAP-KADETVERLEF
>Ml_MelD_CAD89775_1_PKSNPS
EALFLRQAAARPEAPAV-FFQTLTYAELERRSSRIAAWLLGS-PGRLVAIVAEKGMEQVI
AAIAILRAGAAYLPLDPALPSERLQDLIQEGQVELVLTQSSLSWPQGPTRLAVDLDAPSW
VAP---APNSLAYVIYTSGSTGRPKGVMIDHRGAVNTVLDMNERFAVEPRDRVLALSSLS
FDLSVYDLFGMLAAGAAIVMPPGTSR-SRWLSLLEQRGVTLWNSVPALMDARPD---SLR
LVLMSGDWIPVSLPDR-RRVVSLGGATEASIWSILVDPPYGRPMVNQRFYVLDALESCPD
WITGQLYIGGIGLSLGYYRDPARTAERFITR-TGERLYATGDLGRFLGGDIEFLGREDFQ
VKIQGYRIELGEIEAALDSHPGVRAAVVNAVGRRLVAYV---PDQL---------APNLV
APSSEDSL-P--QDVIDPVARL
>Pa_PchE_AAD55800.1_AMP1_1
HRDFFLRAAEAPDADAL-LYQRVTRGELAERALRIAGGLRGVRPGDAVEVSLPRGPQQVA
AVFGVLAAGACYVPLDIDQPPARRRLIEEAAGVCLAITEEDDPQA---------LPPQRL
LRGPALVPQASAYVIYTSGSTGVPKGVEVSHAAAINTIDALLDLLRVDAADRLLAVSALD
FDLSVFDLFGGLGAGASLVLPQEQAR-AAWAEAIQRHAVSLWNSAPALLELSPADYRSLR
AVLLSGDWVALDLPGRLPELHVLGGATEAGIWSNLVPPPYGRPLPGQAYRVVDAGRDVPD
LVVGELWIGGASLARGYRNDPELSARRFVD--AQGRWYRTGDRGRYWDGTLEFLGRVDQQ
VKVRGQRIELGEVEAALCAQAGVESACAAVLGASLGAVV---RLAPRAEGELPAAQPAGL
AEA--EAVLP-LELDDLRRRWL
>Yp_HMWP2_AAC69587_AMP1_1
EGIFRIAL-QQPQALAVQWN----YHELTDYARRCAGRLIGVQPGDNVAITMSKGAGQLV
AVLAVLLAGAVYVPVSLDQPAARREKIYADASVRLVLICQHDASAGSDDIPVLAWQQEPI
ANPVVRAPTQPAYIIYTSGSTGTPKGVVISHRGALNTCCDINTRYQVGPHDRVLALSALH
FDLSVYDIFGVLRAGGALVMVENQRR-HAWCELIQRHQVTLWNSVPALFDCAPE---NLR
AVMLSGDWIGLDLPARYRPFIAMGGATEASIWSNAVPAPYGFPLTNQRYRVVDEGRDCPD
WVPGELWIGGIGVAEGYFNDPLRSEQQFLTLP-DERWYRTGDLGCYWDGTIEFLGRRDKQ
VKVGGYRIELGEIESALSQLAGVKQAVLAI--GELAAYV---QGE-AFCVHRNPA-----
LPQAWHTLAG-TPCCA------
>An_AN9226_AMP2_2
IDLFDEQVRAQTDEVAV-KDNHLTYSELHKRSSMLSAWLKNYA-ETPVGVYASRSCESIV
AILGILRAGLAYIRLDIDAPKARTEMILSCLPCRLVLVPP-RVCVQGVQFAVTDVHDKTC
TPP---GPMSLAYIVFTSGTTGTPKGVMIEHHGVANLAKEPDIIAHAVNSRIASHMLNPS
FDASGFEIYATLLNGGTLVCIDNSVVFPALGATFIQHGIRRAFMTPAILKTCNS-LRMLD
ILYVGGDKLDPGDVAK-VLVFNCYGPTENSIVSTKEGV-IGRSISNIGAYVVDRLRLLPL
GVLGELVVTGPALARGYID-PKHDIGRFIEDIVAPMAYRTGDMVRYRDAQLEFFGRMDQQ
VKVRGYRVELAEIDNTLLLSPFISAAVTVARQQELVSFT-VEGEDYYG--SVGTIEPHSL
---GALGWISMYDGEPIDKNDM
>Mg_MG00022_AMP2_3
VDIFRQQVAAFPDAIAASA-GRMTYSELDDKSDKLAAWLRGI-PATPVGILSPRSCQTLV
AMIGVLKANLACLPLNVDYSTTRIKHMLSSAKSLVLL-GSKVS--LPKGLDIVALKSAHE
KGLTATNPTSLAAIIFTSGSTGKPKGSMLEHRSIV--RLVKDSNV-VAPAAAVAHVANIS
FDVSMWEMYTPLLNGGTVVCIDYLTTLPALAQVFARERVSAALLSPVILQ-RPSMLAGLE
VLILSGDRFDVRDAKLVN-LYNSLGPSECCVLNVIIDEPLGRPVSNDGLVVMDSQNPVPA
GVMGELVVFGDGLSRGYTN-SALDKNRFI---HESRAYRSGDRVRVSKRQIEFFGRMDMQ
VKIRGHRVEPAEVEQVMLALPVVRDAVVVVRQKELVAFVQDQLGD-SSQVQVKGWSEHFV
--GLYTELVQ-AAIGRYDGSAI
>Mg_MG00022_AMP3_3
VEVFRAQVAKKPSATAV-TDSSLTYQQLDEQSDRLASWL-RRAPEALVAVLSPRACETVV
AFLGVLKANLAYIPLDVNAPPGRIDTILSCVPSKLVLLGAQVPQSSELKAIRI--GDHEA
GDQNLNGPTSLAYTIFTSGSTGKPKGVMLEHRAILRIALDSNLCDYFPESPVVSNVCNLG
FDVSVQEIWTALLRGGTLVCVDHFTLLRQLEEVFMKNKVSVAILTPALIRCAPD-IRRLA
VLISVADKMDPGDAMK-ALVLNGYGPTENGMLSTIVYP-IGHAITNSGAVVMDSQRIVSP
GVIGELVVTGDGLARGYAD-PVLNRDRFVDT-R-LVAYRTGDRVRWRDYEIDYFGREGQL
LKIRGHLVEPAEVEAALAAHEAVESAAVVGLSTDLVGFR-IESQTLKA--L-RMVLPTYM
VPVRVLEW-PLNASGKLDRKQL
>Fg_FG11989_AMP1_1
IEVFQRQVTATPVAIAV-KDLQMTYDELEKASGIIEVWLRGA-PETLVSVLAPRSCQAVA
AILGILKANLAYMPLDVKAPASRIGAILSAAPHRLILVGPDVVVLSQADVTLVSIPEQSE
TITDATKPTSLAYVMFTSGSTGQPKGVMIEHRGVVRAAAVLSPIWG---TCPVAHIANIA
FDTSTSEIYTPLFNGGTIICVDDMVAVPRLGELFHKEKVEVAVLAPALLKLSPSTLEALR
ILFTAGDRLDAQDARRVG-VFNSYGPTENSVSTLYQLRPIGRPVAYSGAYVVDRLRPVAS
GVIGELLVTGDGVARGYT-DPARDEGRFVN-IIEGNAYRTGDRVRRRDGLLEFFGRLDYQ
VKIRGHRVELPEVEQALM---MANETVTVVRESDLVSF-TIWKEHFDKSSDIESHIDTDK
LGRGWTSM----YDGKINLTEM
>Ch_NPS3_ChC515959_AMP2_4
VDLFHQQVSICPSRIAV-KDLEMTYAQLDKESEVLSWWL-AQAPETLVGVLAGRSCQTIV
AFLGILKAGLAYLPFDVKLPAKRMETILSSLPQKIVL----FG--TDVEPPFVRIETEQI
RKPSDSKPTSIAYVMFTSGSTGQPKGAMIEHRGIV--RLVRDNNF-VQPASPVAHMTNLA
FDVSTWEIYASLLQGGTLVCIDRMTVLEAVLRTFRREQVQTAFMTPSLFRS-PA-MANLE
MLCVGGEALQSNDIVSIK-IVNGYGPTENTTFSTIDDEPIGRALSNSGAYVMDLQQLVPL
GVVGELVVTGDGLARGYT-DPKRNIDRFVV--EIDGAYRTGDYVRYRDGQLEYFGRMDGQ
VKIRGHRIELGEIEHVLRSHKSVSEAVAVVQQ--LAAFATPLLQRTQKQLILEAQLPAYM
IPQTITFLMPTNQNGKVDRSAL
>Ch_NPS1_ChC584777_AMP2_3
VDVFREQAAAWSSKVAI-KDREMTYDQLDIQSDRLAQAL-TRTPETAIGVLALRSCETIV
AFLGILKAGLAYVPLDAKSPAERTESILSSFQQRLVLVGMEIPVLTSENVEML--NGSLV
RGTLEGGPNSIAYIIFTSGSTGRPKGVMVEHRGIV--RMAHDRITDFQ-STKAAHMANLA
FDGSSWEIYTCLLNGGTLVCIDANTVLDALLEVFTRHSIRIAFFTPALLKSSPR-IGALD
VLLVAGDRADPGDMLA-ALVANAYGPTENSVMSTLKFV-IGRAISSSGAYVMDSQQLVPL
GVIGELVVTGDGLARGYTD-SRQDIDRFIVT-T-TIAYRTGDYVRQRDGQLEFFGRMDGQ
VKIRGHRIELGEIESVLCSHRCVRDAAVVLAQHAIFGYT-FDSETYAL--I-DGIKPETV
---GRVGWTSMYDGSDIDKAEM
>Ch_NPS3_ChC515959_AMP4_4
VDVFRQQVAMQPSRIAV-IDFELTYTELDAQSEKLAKYL-AKALETAVGVLAHRGCEAIV
AFFGILKAGLAYLPFDSKAPEKRMESILSTIDKKLVLVGP-NIRLPGAGLEIVNVDDIRR
ELDPALKPSSLAYILFTSGSTGQPKGVMVEHRGVR--LAQHDQMEHFR-SSEAAHMANLA
FDGSSWEIYTCLLNGGTLACIDATTVLDALLRAFREYKIRIAFITPALLKIEPDTIGNLD
TLLVAGDRADINLFTA-RVVFNAYGPTENSVMSTLNEAPIGRSISNSGAYVMDPQNLVPL
GVVGELVVIGDGVARGY-TDPNRNVDRFVTTVGNQTAYRTGDYVRQRDGEMEFFGRIDGQ
VKIRGNRVELGEIESVLRGHEQEKDQYVTLKESNVTAWAKPMVKEVQQQLLVRLQLPSYM
VPQSIQVLLPINQNGKVDRKAL
>Ti_SimA_CAA82227_AMP6_11
VDLFREQAAICPDSIAV-KDSQLTYAQLDEQSDRVAAWL--HHPASLVGVLSPRSCETII
AYFGIMKANLAYLPLDVYAPDARLAAILDTVEERLLLLQP-GIQIPRLSTAYI--AETTV
DVTSIPQPTSLAYVIFTSGSTGKPKGVMIEHRGIVRLVRDTNVNV-FPSALPVSHFSNLA
WDAATWEIYTAVLNGGTVVCIDRDTMLAALNSTFRKENVRAAFFTPAFLKAEPELVANLE
ILHTAGDRLDPGDANL-G-IFNVLGHTENTASTFYPVVPVGRGISNSHAYIIDRQKLVPA
GVMGELILTGDGVARGYT-DSALNKDRFVNST----SYRTGDKARYRDGQLEFFGRMDQM
VKIRGVRIEPGEVELTLLDHKSVLAATVVVRPPNMIAFTEDDVQT-HKAIHLQGILPAYM
IPSHLVILMP-VDNGKVDRKDL
>Fe_Esyn1_CAA79245_AMP2_2
VDVFREQAAANPEVIAV-TDSRLTYAELDNKSELLSRWL-RRTPETLVSVLAPRSCETIV
AYVGILKANLAYLPLDVRSPVTRMKDILSSVSGNTIVL---MG--SGVEDPLVRITDDVQ
DSP---QPTSLAYVVFTSGSTGKPKGVMIEHRAIVRLVKSNFPGF-PS-PARMSNVFNPA
FDGAIWEINWMLLNGGTVVCIDYLTTLKELAAVFAKERVNAAFFAPAMLKLVREALKNLD
FLIVGGERFDTKAVEAM-VIANIYGPTEAGIISTCDEAPIGGSIYNSGAYVMDPQQLVGL
GVMGELVVTGDGVGRGYTN-PELNKNRFIDTI----AYRTGDRMRARDGLLEFFGRMDNQ
FKIRGNRIEAGEVESAMLSLKNVLNAAIVVRGDEMVGFV-AWQDHFESGMDISTAVDQSA
IGNGWTSM----YDGKIDKGEM
>Ti_SimA_CAA82227_AMP11_11
VDVFQQQAMASPSTVAV-TDTKLTYAELDRLSDQAASYL--RQPATMVAVLAPRSCETII
AFLAILKANLAYMPLDVNTPSARMEAIISSVPRRLILVGS-GVRHADINVPISDVGTIGT
PEPLVVRPTSLAYVIFTSGSTGKPKGVMVEHRAIM--RLVKDSNV-VTPATRMAHVTNIA
FDVSLFEMCATLLNGGTLVCIDYLTLLTMLRETFEREQVRAAIFPPALLRCMPD-IGMLE
AVYVAGDRFHSRDARA-TLVYNAYGPTENAILSTIPYV-IGSAVSNSGAYVMDRQQLLPP
GVMGELVVTGEGVARGYTD-ASLDTDRFVTT-Q-RQAYRTGDRVRYRGFQIEFFGRLDQQ
AKIRGHRVELGEVEHALLSENSVTDAAVVLRTPQLVAFT-AAGDMRKR--L-RSLLPYYM
VPSRVLRQMPLNANGKVDRKDL
>Ti_SimA_CAA82227_AMP7_11
IDLFRQQVAAAPDAIAV-WDSTLTYADLDGQSNKLAHWL-CRAPETLVAVFAPRSCLTIV
AFLGVLKANLAYLPLDVNAPAARIEAILSAVPHKLVLVQA-HG--PELGLTLVQIDEGDH
EQIHASGPTSLAYVMFTSGSTGKPKGVMIDHRSII--RLVKNSDV-VAPPVRMANVSNLA
FDISVQEIYTALLNGGTLVCLDYLTLLKILYNVFVEAQVNAAMFTPVLLKCMPA-ISRLS
VLFNVGDRLDA-------LVYNAYGPTENGMQSTMPFV-IGRSITNSGAYVMDGQQLVSP
GVMGEIVVTGDGLARGYTD-SALDEDRFVHT-EENIAYRTGDRVRYRDFEIEFFGRMDQQ
VKIRGHRIEPAEVEHALLGHDLVHDAAVVLRKPEMIAFTIEQHESNKQ--V-QGWGEHFV
--SRYADILDTSTFGHIPVNEM
>Ti_SimA_CAA82227_AMP1_11
VDMFQEQVALNPSATAV-ADSRLSYSELDHKSDQLAAWLRQLKPETLIGVLSPPSCETMV
SFLGILKAHLAYLPLDINVPLARIESILSAVDHKLVLLGSNVPQPKVDVPDRI--SDQVN
GLAATAKPTDLAYVIFTSGSTGKPKGVMIEHRGIV--RLVKGTNI-ISAAVPTAHLANIA
FDLSTWEIYTPILNGGTLVCIEHSVTLKALEAVFTKEGIRVAFLAPALIKLAPAIFAGLD
SLYAIGDRFDRRALHA-SGVYNAYGPTENSVSTIYSVSPVGRAISNSGAYVMDQQQLVSP
GVMGELVVSGDGLARGYT-DSALDKNRFV---VIDGGYRTGDRARYSGGQIEFFGRMDQQ
VKIRGHRIEPAEVEHALLNSDQVRDAAVVIRQEEMIAFTTFAVHV-ESELRLQMLLPSYM
MPARIVVLLPLNPNGKVDRKAL
>Ti_SimA_CAA82227_AMP4_11
VDVFHEQVSINPDSIAL-IHSKLSYAQLDRESDRVARWLRSFSSDTLIAVLAPRSCETII
AFLGILKANLAYLPLDVKAPAARIDAIVSSLPNKLILLGANVTPPKLQEAAPI--RDTDG
TLQTIERPQSLAYAMFTSGSTGRPKGVMVQHRNIV--RLVKNSNV-VAPAARIAHISNLA
FDASSWEIYAPLLNGGAIVCADYFTTIQALQETFQEHEIRGAMLPPSLLKLVPDMISRLD
ILFAAGDRFSSVALQA-RGVFNAYGPTENTISTIYNVAPIGSAVSNSGAYIMDKQQLVPA
GVMGELVVTGDGLARGYM-DPKLDADRFIQ--LNGSAYRTGDRVRYRDFQIEFFGRMDQQ
IKIRGHRIEPAEVEQAFLNDGFVEDVAIVITPENMVAFTAHFEGG-AYANEIESEALGYM
---GWTSM----YDGTIDKDEM
>Ti_SimA_CAA82227_AMP9_11
IDVFREQVASIPKSIAV-IDSQLTYTELDERSSQLATWLRRVTPEELVGVLAPRSCETII
AFLGIIKANLAYLPLDVNAPAGRIETILSSLPNRLILLGSTQA--------SV------R
FTRLSTRPQSLAYVMFTSGSTGVPKGVMVEHRGIT--RLVKNSNV-VAPAAAIAHLSNIA
FDASSWEIYAPLLNGGTVVCIDYYTTIKALEAVFKQHHIRGAMLPPALLKCAPT-ISSLE
ILFAAGDRLSSQDAIL-AAVYNAYGPTENTVLSTIAFS-IGNAVSNSGAFVMDQQQLVSA
GVIGELVVTGDGLARGYTD-SKLRVDRFIYT-N-RVAYRTGDRVRHRDGQIEFFGRMDQQ
IKIRGHRIEPAEVEQALARDPAISDSAVITQLPELVAFSLMENKIRHN--L-QALLPTYM
IPSRIIHVLPVNANGKIDRNEL
>Ti_SimA_CAA82227_AMP5_11
VEVFQQHVRATPDAIAV-KDTILTYAQLDQQSDRLAIWLSHMMPETLVGVLAPRSCETII
AMFGIMKANLAYLPLDINSPAARLRSILSAVDNKLVLLGSGVTAPEQENPEGI--QEGLD
KTQ-NARPTSLAYVIFTSGSTGKPKGVMVEHRSVT--RLAKPSNV-ISPGARVAHLANIA
FDASIWEIATTLLNGATLVCLDYHTVLRTLKEVFERESITVVTLMPALLKCIPE-LAHLD
LLYTGGDRVGGHDAMR-ALMFSGYGPTENTVISTIMFV-IGKTVSNSGAYVMDRQQLVPS
GVVGELVVTGDGLARGYTD-PSLNKNRFIYT-E-SIAYRTGDRVRYRDLQIEFFGRMDQQ
VKIRGHRIEPGEVESALLSHNSVQDAAVVICAAEMVAFA-FETAAYSE--V-KDIRQSEV
---GNMGWTSMYDGSEIDKTDM
>Ti_SimA_CAA82227_AMP10_11
VDVFQTQVVANPDALAV-TDSKLTYAELDQQSDHVAAWLSKLPAESIVVVLAPRSSETIV
ACIGILKANLAYLPMDSNVPEARRQAILSEIPEKFVLLGAGVPIPDNKTADFI--SDTDK
SYS-GTRPSSLAYVIFTSGSTGRPKGVMVEHRGVISLVKQNASRI-PQ-SLRMAHVSNLA
FDASVWEIFTTLLNGGTLFCISYFTVLKALSAAFSDHRINITLLPPALLKLAPS-VSSLE
SLYIGGDRLDGADATK-KKAYNAYGPTENSVMSTIYTIPIGTSLPKSKAYIMDQQQLVPA
GVMGELVVAGDGLARGYT-DPSLNTGRFIH-ITIDGAYRTGDRVRYRDYQIEFFGRLDQQ
IKIRGHRIEPAEVEQALLSDSSINDAVVVSAQNKMVGYI---TWE-AHFDAYANIIDRDA
LGQSWTSM----YDGSIPREEM
>Ti_SimA_CAA82227_AMP8_11
VDVFRQQVAANPNAPAV-VDESMSYTSLDQKSEQIAAWLHGLRPESLICVMAPRSFETIV
SLFGILKAGYAYLPLDVNSPAARIQPILSEVEKRLVLLGSGIDMPQSDRMDRI--QDKVE
--R-MSRPTSLAYVIFTSGSTGRPKGVMIEHRNIL--RLVKQSNV-TSPDLRMAHISNLA
FDASIWEIFTAILNGGALICIDYFTL-SALRTTFEKARVNATLFAPALLKLNPTLFEDLK
VLYIGGDRLDATDAAKIT-VYNAYGPTENTVSTIYRLTPIGNAVSSSGAYIMDQQRLVPP
GVMGELVVSGDGLARGYTN-STLNADRFV---DINDAYRTGDRTRYRDGSIEFFGRMDQQ
VKIRGHRVEPAEVEQAMLGNKAIHDAAVVVAVDGMIGFS---MWE-DHFEAYAGIIDQAT
LGRSWTSM----YNGNIDKAEM
>Ti_SimA_CAA82227_AMP2_11
VDVFQQQVRLSAEATAV-IDSRMSYAELDQRSDQVAAWLRQLPAETFVAVLAPRSCEAVI
ALFGILKAGHAYLPLDVNVPAARLRAILAEVKEKLVLLGAGEPSPEGQSPERI--ADGHA
SLR-KSKPGSLAYVIFTSGSTGKPKGVMIEHRGVL--RLVKQTNI-LSPTFRMAHMSNLA
FDASIWEVFTALLNGGSLVCIDRFTILQALEALFLREHINIALFPPALLKLTAATIKSLD
LLYVGGDRLDTADAAL-KKVYNAYGPTENTVSTLYSIAPIGRAVSNSGVYVMDQQQLVPL
GVMGELVVTGDGLARGYTN-PALDSDRFVD-VIARGAYRTGDRARYRDGQVEFFGRMDHQ
VKVRGHRIELAEVEHALLSSAGVHDAVVSNQEDNMVAFI---TWE-SHFEAYADIIDQNT
LGRSWTSM----YDGTIDKREM
>Ti_SimA_CAA82227_AMP3_11
VQIFKQQVAVNPDVIAV-RDSRLSYADLDRKSDQVACWLSGIAPETFVAILAPRSCETIV
AILGVLKANLAYLPLDVNVPASRLEAILSEVSSMLVLVGAETPIPEGMA-ERI--TEKTD
DIN-ASQPASLAYVIFTSGSTGRPKGVMVEHRGIV--RLTKQTNI-TSPSFHMAHISNLA
FDASVWEVFTTLLNGGTLVCIDYFTLLTALEKVFFDQRVNVALLPPALLKLDPALVKTLS
VLYIGGDRLDASDAAK-AVAFNAYGPTENTVMSTIYPIPIGHAVSNSGAFVMDQQQITPP
GAMGELIVTGDGLARGYTT-SSLNTGRFIN-VDIDGAYRTGDRVRYRD--LQFFGRIDHQ
VKIRGHRIEPAEVEYALLSHDLVTDAAVVTSQENMVGFA---QTHFDSIADITTIQSGRM
---SWTSM----YDGSIKKSQM
>Um_NPS10_UM03108_AMP1_1
NALFRKQVKATPDALAL-IDLRYTYAQLDAKVESLSLYFRSHARDSLVGILMAKGADYVI
ACLAALRAGGAFLVLELAYPRGLLHEVIQDAQPALVVTQSEHAKLVPKSVASILIDDSSS
SPPSSSLPERLAFVSYSSGTTGKPKGIANPHRAVLSYDLRFAVND-LTPADRV--ACNVY
F---IWEMLRPLLRGATTYAIPDHSSYVKLIELLATEKITETLMTPTLLALGTK--PDLR
TLWLNGEVVTTDLARRAILLLNCYSASETHEVACGDDA-VGPPMDKAHTYILDQGNPLEP
GHPGELYVGGHLLARGYLNLVDTTAKAFTPDAA---KYRTGDLARIIDGLLEITGRVGGM
IKIRGYSIVPGTVEKAIVDNFDVSNCAVVAHGRQLVAYVNGHSPSARQ--LLVAHLAHYM
IPTLWVVLLPTHVSGKVDLKNL
>Fg_NPS10_FG06507_AMP1_1
AALFEQQASATPDAVALEDDRSLTYAELDRETWALAERLRGVGRDDLVGVLMGRSADYVI
AALATLRAGGAFLVLEVAYPSGLLRDVIEDAKPTVIL-TQHSSNLTSETPVIV-VSQSSP
HLTRRSLPERLLFVSYSSGTTGKPKGIMNPHRA-A--IRSYDLRFAVNPGDRV--ACNVF
F---IWEMLRPLIRGATTVAIPDHASYVALVELLSSKRITDTLMTPTLLALSPKKLPQLR
SLWLNGEVVSTDLVRR-VPLLNVYSACE-THVAVGVDYPVGLPTDPEHTYVLDEGNRVES
GVSGELYVGGSLLARGYLNLPETTAKAFQMDP-AGDMYRTGDLARILNGLLEITGRVGGM
IKTRGYTVQPSAVESAIRKHLAVRDCAVVAHGEGIVAYV---RDYYSPVAALTDHLAHYM
IPTIWVEVLPTHVSGKTDLKAL
>Tr_NPS10_81014_AMP1_1
AALFELQAQATPDAIAL-EDKSLTYAELDSLTWSLADRLRGVGRDDLVGVLMGRSADNVI
ASLAALRAGGAFLVLELAYPTSLLHDVIDDAKPTVIITQKAHASISGVATIIIDQPVDGH
AAPVVVASDRLAFVSYSSGTTGKPKGIANPHRAVLSYDLRFRTSD-LQPGDRV--ACNVF
F---VWEMLRPLIRGATTVAVPDSISYIGLVDFLAERRITDTLMTPTLLTLSPKRLPELR
SLWLNGEVVTTDLVRR-CPLLNVYSASE-THIAVGVDYPVGPPVDPEHIYILDEGNRLEP
GVSGELFVGGDLLAREYLNLPETTAAAFQMDPVKNKMYRTGDMARMLSGLLEITGRVGGM
IKTRGYTVQPGAVETTIVKHLAVRDCAVVAHGEGLVAYV---ESGHSPVAALSAHLAHYM
IPPLWVELLPTHVSGKTNLKAL
>Mg_NPS10_MG03290_AMP1_1_
AALFCKQAAATPDAVAL-EDTTLTYAELERQTGLLANRLRGVGRDSLVGVLLGRSADYVI
ACLAALRAGGAFLVLELAYPPQLLCDVIDDANPTVVVTHRAHAGLIKPEIPLV-TPEDSA
QPTGDALPDRLAFVCYTSGTTGRPKGIANPHRA-P--VRSYSLRFELSPGDRV--ACNVF
F---IWEILRPLLRGATVVAVPDNVSYVALVDLLASRKITETLMTPTLLALGDR--PDLR
TLWLNGEVVMADLARRTLLLLNCYSASETHEIACGEDA-VGPPLDPKHTYILDEFQKVEP
GSSGELFLGGHLLARGYLNLPETTAKSFLPDAA---MYRTGDLARILSGLLEITGRVGGM
IKVRGYSVQPGAVESVVMKHLAVRHCAVVSHGRQLVSYVSGYSPVARK--TLSAHLAHYM
IPALWIELLPTHVSGKIDLKRL
>Ch_NPS10_ChC529312_60352_AMP1_
SALFSQQVQATPNLVAL-EDKTYTYQELHDKVAALADRLRGHGRDSLVGVLLPRSADYVI
ACLAALRAGGAFLVLELAYPPDLLADVLEDSQPTVIV------TVS-AEVGVV-L-DESD
LKP---LPERLAFVSYSSGTTGKPKGIANPHKAAVLS---YNLRFGLSPGDRV--ACNVF
F---VWEIIRPLLRGATVVAVPDDVSYDRMVDLLASKKITETLFTPTLFSVLCHRLPNLK
TVWLNGEVVTTDLARR-IPLLNVYSACE-THIACGIDKPVGPPLDKKYIYILDEGQRVDD
GENGELCVGGHLLARGYLNLPETTEKAFIRNPYSSKMYRTGDKARILSGLLEITGRVGAM
IKIRGYSVVPGKVENAILSHLAVSHCAVIAFGDGLVAYVPELTGR-SSTAMLMTYLAHYM
IPSLWVEMLPTSVSGKVNLKAL
>Lm_MAA_AAO49458_AMP1_1
SALFTKQVQATPDLIAL-EDKTYTYQQLHDKVSTLAARLRGVGRDSLVGVLLPRSANYVI
ACLAALQAGGAFLVLELAYPPDLLADVLEDAQPAIVV------TISAEVGKLVVLDEGHT
EE-QKQQPDKLAFVAYSSGTTGKPKGIANPHRA---SVLSYNLRFGLSPGDRV--ACNVF
F---VWEIIRPLLRGATVVVVPDDASYRMLVDLLATKKITETLFTPTLFALGSR--PDLK
TIWLNGEVVTTDLARRGLLLLNVYSACETHEIACGQGA-VGPPLDRKHIYILDEGQKVEE
GENGELFVGGHLLARGYLNRPETTAKAFVRNPA---MYRTGDKARLLNGLLEITGRVGAM
IKIRGYSVVPGKVESAIVNHLAASRCAVVPWGRQLVAYVTGRSATARR--MLIPYLAHYM
IPSLWVELLPTSVSGKVNLKAL
>Af_NPS10_Afu5g10120_AMP1_1
SALFTKQVRATPDAPAL-EDSTYTYAELDTEVDALAQRL-RYGRDSLVGVLLPRSAHYVI
ACLAALRAGGAFLVLELAYPPDLLADVLEDAKPVVVVTHRAEAKKVKADVPLIALDEGHT
KEPSTPLPDRLAFVSYSSGTTGKPKGIANPHRA-P--VLSYNLRFGVQPGDRV--ACNVF
F---IWEILRPLLRGATVVAVPDDVSYAALVDLLAAKRITETLMTPTLLAL-AHQLPHLR
TLWLNGEVVTTDLARR-IPLLNCYSACETHEACGDIREPVGPPLDLKHTYILGEGKAVPE
GESGELFVGGPLLARGYLNLPDTTAKAFTADPFDATLYRTGDRARILSGLLEITGRVGAM
IKLRGYSVVPGKVENEIVKHLAVSHCAVIAHGEGLVAYV-RLSGH-SPAATLAPYLAHYM
IPALWVEMLPTHVSGKVDLKRL
>An_NPS10_AN5318_AMP1_1
SALFTQQVRASPNALAL-EDKSYTYAELDKEVEELSRRL-RYSRDSLVGVLLPRSAHFVI
ACLAALRAGGAFLVLELAYPPDLLADVLEDATPAVVV-TH-RSETGKIKGSVISLDEGHT
VEP---GPDRLAFVSYSSGTTGKPKGIANPHRAVLSYNLRFGVQD-LQPGDRV--ACNVF
F---IWEILRPLIRGATVVAVPDDHSYAALVDLLASRHITETLMTPTLLAILRHRLPELR
TLWLNGEVVTTDLARR-IPLLNCYSACETHEACGDIKEPVG-PLDPKHAYIVNEGEKVEE
GVSGELCVGGPMLARGYINRPETTAKAFIPDPFSNSMYRTGDRARMLSGLLEITGRVGAM
IKLRGYSVVPGKVENDIVKHLAVRQCAVVAHGEGLVAYVPTVSGH-SPGAALTKFLAHYM
IPALWVQVLPTHVSGKIDLKRL
>Ac_PCBAB_P25464_AMP1_3
HHLFEEAAVRRPQHVAL-ICDRITYEELNAMANRLAHHLVGIQTEQLVGLFLDKTELMIA
TILGIWKSGAAHVPIDPGYPDERVKFVLNDTKAQVVIASQRHVRLAEAVGGGL-LAQQTQ
HSPETSLPKQLAYVTYTSGTTGFPKGIYKEHTSVVNSITDLSARYGVAEDDEVLVFSAYV
FEPFVRQMLMALTTGNSLAIISDEDKFDTLIPFIQKHKVTYIHATSSVLQYDSC--PSLK
RMILVGENLTEPRYEALR-ILNEYGFTE-SAFVTAPTSSLGRPVRNVKCYILDALKRVPI
GVTGELHIGGLGISRGYMNREELTRQKFLPNPQTDKMYKTGDLARWLSGEVEYLGRADFQ
IKLRGIRIEPGEIESTLAMYPGIRASIVVSKKDHLVGYVHIPEGDLLS--FLEKKLPRYM
VPTRLVQLIPTNINGKADLRAL
>Pc_ACVS1_AMP1_3_CAA38195
HHLIEEVVERHEDKIAVVCDRELTYGELNAQGNSLARYLRGL-PEQLVALFLDKSEKLIV
TILGVWKSGAAYVPIDPTYPDERVRFVLDDTKARAIIASNQHVRLREVIGDRL-LAQDSS
KFPAHNLPQQLAYVTYTSGTTGFPKGIFKQHTNVVNSITDLSARYGVA-HEAILLFSACV
FEPFVRQTLMALVNGHLLAVINDVEKYDTLLPFIRRHSITYLNGTASVLQYDDC--PSLN
RIILVGENLTEAYLAL-RFILNEYGFTE-SAFVTAPESSLGRPVRNVKCYILNPLKRVPI
GATGELHIGGLGISKGYLNRPELTPHRFIPNPTDCEMYKTGDLARWLNGEVEYLGRADFQ
IKLRGIRIEPGEIETMLAMYPRVRTSLVVSKKEHLVGYVSVSEADLLS--FLEKKLPRYM
IPTRLVQLIPVNVNGKADLRAL
>An_ACVS_AN2621_AMP1_3
NHLIEEATQLHEDKVAI-VYRQLTYGELNAQANCFAHYLRGL-PEQLVALFLEKSENLIV
TILGIWKSGAAYVPIDPTYPDERVRFVLEDTQAKVIIASNAERLQSEVISDRLCLSAPST
FPRNLRDPKQLAYVTYTSGTTGFPKGILKQHTNVVNSITDLSARYGVT-GDAILLFSAYV
FEPFVRQMLMALVNGHLLAMVDDAEKYEKLIPFIREHKITYLNGTASVLQYDSC--PSLK
RLILVGENLTESYLAL-RFILNEYGFTE-SAFVTAPGSSLGRPVRNVKCYILNKLKRVPI
GATGELHIGGLGISKGYLNRPDLTPQRFIPNPTDHEMYKTGDLARWLNGEIEYLGRADFQ
IKLRGIRIEPGEIESTLAGYPGVRTSLVVSKREHLVGYVSVSETALLQ--FLELKLPRYM
IPTRLVRVIPVTVNGKADLRAL
>Ll_pcbAB_BAA08846.1_AMP1_3
DELFEQAALRSADRCAV-VCDRISYAELNRRCNRLAHWLLGLTPGEIVGLYLDKSHRIVV
ATLGLWKAGGAYIPFDPSYPAERIQFTMRDTGSRRIVTHRHYFRLREMLAELIALADADA
NADPGANPQQVAYVTYTSGTTGIPKGVPKTHRSVVNAITDLSDRYQMR-TEHVALFAALV
FEPFMRQTLIALINSQTLVVVPDDVRLLRFPRFVDEHRISYLNGTRSVLQF---DLSSLK
RMLLVGEELTPSGLRTLR-IINEYAFTETAFTAIKEYPSIGRPLRNVKCYIVSQMKQVPI
GAIGELYIGGTGVASGYLNRPDLTAERFLDNPRTPGIYRTGDLAKFLDGQIEFMGRSDFQ
LKLNGVRVEPGEIEARALEFPGVRQCVVVARGWRLIGYVDGDEPIPEADLFLESRLIRVM
VPARMVQMLPVNVNGKVDRRAL
>Sc_AAB39900.1_AMP1_1
NDLVEAAVRRSPDREAVGTQ-RLTYREVDARANRFAHWLGPLRSQQLVGIFLDKSDLGVV
ATLGIWKAGAAYVPIDPAYPAERVRFAVGDTGLRGIVTNRHHARLREILGAVVEIESQAA
ADTDGLKPRDLAYLTYTSGTTGVPKGVPKYHDSVVNSITDLSERYDMR-TERVALFASYV
FEPHLRQTLIALINGQTLVVVPEEVRLDRFPAYIEEHGVTYLNATGSVLQF---DLRSLK
RLLLVGEELTAAGLRQLR-IVNEYAFTEAAFTAVKKFASIGRPVRNVKWYVLSQLKRLPV
GAIGELYIGGCGVAPGYLNRDDLTAERFLTNPASEQIYRTGDLARMLSGEVEFMGRSDFQ
LKLNGVRVEPGEIEAQATEYAGVRKCVVIARERHLVGYLEPGAGVTEAELFLERRLIRIM
VPARMVRLIPVNVNGKVDWRAL
>Nl_P27743.1_AMP1_3
NELFEDVVRRAPDREAV-VCDRLTYREVNERANQFAHWLQGVRPGALIGLYLDKSDLGVV
ATFGIWKSGAAYVPIDPAYPAERIRFLVGDTGLSGIVTNRRHARLREVLGDVIEVEAPHP
EQARE-NPRDRAYVTYTSGTTGVPKGVPKYHYSVVNSITDLSERYDMR-TERVALFASYV
FEPHLRQTLIALINEQTLVIVPDDVRLDLFPEYIERHGVTYLNATGSVLQF---DLRSLK
RLLLVGEELTASGLRQLR-VVNEYAFTEAAFTAVKEFGSIGRPLRNVKWYVLSQLKQLPI
GAIGELYIGGCGVAPGYLNRDDLTAERFTANPQTEELYRTGDLARVLNGEVEFMGRADFQ
LKLNGVRVEPGEIEAQATEFPGVKKCVVVAKERHLVGYLEDGAEVAEADLFLEQRLIRIM
VPARMVRLIPVNVNGKVDWRAL
>Ac_PCBAB_P25464_AMP3_3
HGLFEDIVASTPDRIAI-ADTSLSYSELNERANQLVHLIISAVADDRIALLLDKSIDMVI
ALLAVWKAGAAYVPLDPTYPSQRTELILEESSARTLITTRKHTTVANVPSVVL--DSACL
NQQSKENPSDLAYVIFTSGTTGKPKGVLVEHQSVVQLRNSLIERYETN-GSHALFLSNYV
FDFSLEQLCLSVLGGNKLIIPPEEGLTEAFYDIGRREKLSYLSGTPSVLQIERL--PHLH
MVTAAGEEFHASQFEKMQ-INNAYGITETTVYNIITTFALCHGIPGSHVYVLNDLQRVPF
NAVGELYLGGDCLARGYLNQDALTNERFIPNPYEPKLYKTGDLVRF-RGHLEYLGRKDQQ
VKLRGFRIELSEVRDAVLAISAVKEAAVIPYDSRIVCYTLGTVCE-ASSIHLHANLPPYM
VPSQIHQLLPVTVNGKLDLNRL
>Pc_ACVS1_AMP3_3_CAA38195
NQAFEREAFLAAEKIAV-VQDALSYADLNGQANQLARYIQSSGADDGIALMLEKSIDTII
CILAIWKAGAAYVPLDPTYPPGRVQLILEEIKAKAVLVHSSHAKCERHGAKVIAVSIAVS
QQSAADLPGNLAYIIFTSGTSGKPKGVLVEQKAVLLLRDALRERYDCT-KHHGLFLSNYV
FDFSVEQLVLSVLSGHKLIVPAEFVA-E-FYRMASTHGLSYLSGTPSLLQIDRL--DHLQ
VVTAAGEELHATQYEKMP-IYNAYGVTETTVYNIIFTTNALREVPGTRAYVLNALQPVPF
DAVGELYLAGDSVTRGYLNQPLLTDQRFIPNPCKEELYKTGDLVRF-NRQLEYLGRGDLQ
IKMRGYRIEISEVQNVLTSSPGVREGAVVA--SRLVGYT---TETVEADIFMKARLPTYM
VPSHLCCLLPVTINGKLDVRRL
>An_ACVS_AN2621_AMP3_3
SRAFEFEAFRVPDRAAV-VQDSLSYTELNKRANQLARYIQSARPDDKVLLILDKSIDMII
CILAIWKTGSAYVPLDPSYPKERVQCISEVVQAKILITESRYA--SAWGSQILAIDSMVN
NQATHNLPKNLAYIIFTSGTSGKPKGVLVEQGGVLHLRDALRKRYECN-EYHALFLSNYV
FDFSIEQLVLSIMSGHKLIIPEGEFVAE-FYITANGQRLSYLSGTPSLLQIDRL--NHLQ
VVTAAGEQLHAAQFNK-RFIYNAYGITETTVYNIVSAQALRELLPGTRAYLLNHTQPVPM
NAVGELYLAGDCVARGYLNQPVLTGDRFIQNPGSYPLYRTGDLFRRLDHYLEYLGRADLQ
VKIRGYRIEPSEVQNVLASCPGVRECAVVAKYSRLVGYTETVSDS-SILAHMKSKLPAYM
VPKYLCRLLPVTINGKLDVRKL
>Ac_PCBAB_P25464_AMP2_3
HAMFESEAQQKPDKVAVVYEIRLTYRELNSRANALAFYLLSAQPNKLVGLIMDKSEHMIT
SILAVWKTGGAYVPIDPRYPDQRIQYILEDTAALAVITDSPHIRL------SI-LPVFAL
QLPPSPKP-DLAYIMYTSGTTGNPKGVMVEHHGVVNLCVSLCRLFGLR-DEVILSFSNYV
FDHFVEQMTDALLNGQTLVVLNDEMRGERLYRYIETNRVTYLSGTPSVISY---EFRHLR
RVDCVGEAFSEPVFDTF-LIINGYGPTEVSITTHKFPESIGCQLDNSTSYVLNDMKRVPI
GAVGELYLGGDGVARGYHNRPDLTADRFPANPQTEQLYKTGDLVRWGDGEIEYLGRNDFQ
VKIRGQRIELGEIEAVLSSYPGIKQSVVLAKD--LVGYVSSAAQAIRR--FMLTSLPDYM
VPAQLVPIFPVTVSGKLDAKAL
>Pc_ACVS1_AMP2_3_CAA38195
HEMFENEASQKPDKIAVVYETSLTYRELNERANRMAHQLRSVNPNEVIALVMDKSEHMIV
NILAVWKSGGAYVPIDPGYPNDRIQYILEDTQALAVIADSCLPRIKGMAASSV-LPADSK
WSVSNPSPTDLAYIIYTSGTTGRPKGVTVEHHGVVNLQVSLSKVFGLR-DEVILSFSNYV
FDHFVEQMTDAILNGQTLLVLNDGMRGERLYRYIEKNRVTYLSGTPSVVSYESR-FDHLR
RVDCVGEAFSEPVFDTF-LVINGYGPTEVTTHKRLFPESIGQQVHNSTSYVLNEMKRTPI
GSVGELYLGGEGVVRGYHNRADVTAERFIPNPQSEELYKTGDLVRWIGGEVEYLGRNDFQ
VKIRGLRIELGEIEAILSSYHGIKQSVVIAKD--LVGYVALPSAAIRR--FMQSRLPGYM
VPSRLILVFPVTPSGKLDTKAL
>An_ACVS_AN2621_AMP2_3
HAMFEKEAAQKPDKVAVVYERSLTYRQLNERANRMAHQLKSIKPNSIIALVVDKSEHMIA
TILAVWKTGGAYVPIDPEYPDDRIRYILEDTSAIAVISDACYLRIQELAGESVRLYRSDI
STQTDGAPTDLAYIIYTSGTTGKPKGVMVEHHGVVNLQISLSKTFGLR-DE-VLSFSNYV
FDHFVEQMTDAILNGQTLVMLNDAMRSERLYQYIETNRVTYLSGTPSVISYESR-FDHLR
RVDCVGEAFSQPVFDTFG-IINGYGPTEITTHKRLFPESIGQQIGNSTSYVLNAMKRVPI
GAVGELYLGGEGVARGYHNRPEVTAERFLRNPQTDSLYRTGDLVRWIGGEIEYLGRNDFQ
VKIRGLRIELGEIEAVMSSHPDIKQSVVIAKSKFLVGYVPLSPGAIRR--FMQSRLPGYM
IPSSFIPILPVTPSGKLDTKAL
>Ll_pcbAB_BAA08846.1_AMP2_3
HAGFEIAAERWPDAIAV-VSERLSYRELNERANRIAGFLAAVKPDEFIGLVVEKSEWMIA
AILGVWKAGAAYVPIDPSYPDDRIRFIFEDTQARLVLTDRAYARL------RVGLPCEVF
GVQDLPNPTDLAYAIYTSGTTGRPKAVLIEHRGVVNLHTSLERLFDLSGDEAVLSFSNYV
FDHFVEQMTDALLSGQTLVMLDDSMRSQRLYAYMNANAVTYLSGTPSVLSYEGS-IPSLK
RIDAIGEDFTTPVFDK-RFIINGYGPTEISITSHKKHESIGHPVANTACYVLNPMQRVPV
GGMGELYIGGIGVARGYLNRPELTAERFVSNPGNNALYKTGDLVRWLNGELEYLGRNDMQ
VKIRGQRVELGEVEAILASYPGVTRALVLAREKYLVAFLELPETDILH--WMRARLPQAI
VPVRIIRIIPVTGSGKLDVKRL
>Nl_P27743.1_AMP2_3
HAVFEEMAERWPDEIAV-VYERLTYRELNERANRLAHYLRSVRPDDLVALVLDKSELMIT
AIIAAWKTGAAYVPIDSGYPDDRISFMLSDTAARVVVTNESDRSLAETGTPVLEIELLHL
DDQPAVNPTDLAYAIYTSGTTGKPKAVLVEHRGVVNLQVSLAKLFGLDRDEALLSFSNYI
FDHFVEQMTDALLNGQKLVVLDDSMRTGRLCRYMNDEQVTYLSGTPSVLSYDSS-ATSLT
RIDAIGEDFTEPVFAK-RFIINGYGPTEISITSHKPDVSIGFPVANTKCHVLNKMKPVPV
GGIGELYIGGIGVTRGYLNREDLTADRFVENPGENGLYKTGDLVRWLNGEVEYLGRTDLQ
VKIRGQRVELGEVEAALSSYPGVVRSLVVAREKYLVGFVEFDEQDLKQ--WMRKKLPESV
VPARVLRIIPVTPSGKLDARRL
>Ll_pcbAB_BAA08846.1_AMP3_3
HAAFEKIAAANGDDLAV-AFDRLSYRELDARANRLARSLLARAPGDFVALVLDKSEWTVV
AILAVWKAGAAYVPIDPGYPDERIAFMLEDTGARAVIADESYPRISALAGHVLNVHASAS
ASELLPAPDDFAYAIYTSGTTGRPKAVLVRHRNVLSFSAGLAQRYFGD-ARQALFLSSYV
FDFSVEQLALSILSGNALLIPESSLL-DAFYQRMNQERLSYISGTPTQLQF---DLAHLH
AVLVAGEAFRAHHFDKIP-LYNAYGTTETTVYNLVAPDDLGHAIANTELHILDGLRELPP
GGLGEIYMAGDCVGAGYLNRDELSRERFVANPRSEDLYKTGDLVRH-SGELEFFGRNDHQ
VKINGVRIELGEIEAVAAAFPGVAQC-AVVARSRLVCYVAAHNVS-ESALHLRSTLTPAM
MPSALTRVLPLTVNGKLDVEAL
>Nl_P27743.1_AMP3_3
TRLFEEVAATWPDRVAV-VHDRLTYRELNERANRLAHHLRSARADELIALVLDKSELTLV
AILAVWKAGAAYMPIDPSYPDDRIAFMLSDTGAKLVLAGEHGSRVRGLTSGVLDLEQLDL
TGEPAENPTELAYAIYTSGTTGKPKAVLVSHGSVDSFAQLSGRYFGSP-AEAVLFLANYV
FDFSVEQLALSVLGGHKLLVPPPSAA-PAFYELANREGLSYLSGTPTQVEF---DLAHLR
CVLVAGEAFQPQHFEKMP-ILNAYGTTETTVYNTVEPGTLGAPLGNTRLYVLGDMKLLPT
GAVGELYLAGDCVTEGYLHRPELTRERFLPNPAAESIYRTGDVVRRGDGELQYLGRNDAQ
VKINGLRIEPGEVEAALAGCSGVRQC-AVVAGKRLVGYLPGAAVD-EADLALRAQLMPSM
VPSLLVRLLPMTITGKLDVDAL
>Bs_SRFAB_Q04747.2_AMP2_3
AALFEKQAQQTPDHSAV-KAGLLTYRELDEQANQLAHHLRGAGNEDIVAIVMDRSAEVMV
SILGVMKAGAAFLPIDPDTPGERIRYSLEDSGAKFAVVNERNMTAIGQYEGIIVSLDDGK
WRNESKSSRNLAYVIYTSGTTGKPKGVQIEHRNLTNYVSWFSEEAGLTANDKTVLLSSYA
FDLGYTCMFPVLLGGGELHIVQKETYTDEIAHYIKEHGITYIKLTPSLFHVNASNFESLR
LIVLGGEKIIPTDVIAFRGFINHYGPTEATIGAIAPDATIGRPIANAGALVLNELKLVPP
GASGQLYITGQGLARGYLNRPQLTAERFVN-PSPGSMYKTGDVVRS-DGTLAFIGRADDQ
VKIRGYRIELGEIETVMLSLSGIQEAVVLAVSQELCAYTSDQDIE-KAELQLSLTLPSHM
IPAFFVQVIPLTANGKTDRNAL
>Pa_PvdL_AAG05812.1_AMP3_3
VRLFEAQVAAHPQRIAARWS----YAELNRRANRLGHALRGVGIDQPVALLAERGLDLLG
MIVGSFKAGAGYLPLDPGHPTQRLTRIVELSRTLVLVCTQ---ACREQALACVDRPRDEI
QQGEGADPQNLAYVIYTSGSTGLPKGVMVEQAGMLNNQLSKVPYLELD-ENDVAQTASQS
FDISVWQFLAAPLFGARVAIVPNAVAHQGLLAHVGEQGITVLESVPSLIQ--GMQADGLR
WMLPTGEAMPPELARQWLPLVNAYGPAECSDVAFFRVDPIGSPTDNNRLYLLDAFELVPL
GAVGELCVAGTGVGRGYVGDPLRTAQAFVPHPGAPGLYRTGDLARA-DGVLEYVGRIDHQ
VKIRGFRIELGEIEARLHERADVREAAVAVQEGALVGYVPAGQGAWFERIQLRADLPDYM
VPLHWLVLMPLNANGKLDRKAL
>Ba_SrfAA_YP_001419995.1_AMP1_3
PGLFEEKVKSLSDKPAVVYERTLSYRTLHEQSGRIAGRLLGISADSPVAVLLGRSERVIA
AILGILKAGGAYVPIDPDFPADRIQYILEDSGAKAVL-TEAGIQAPAADAERIDFDEETA
ADGVSTQSDRLAYIIYTSGTTGRPKGVMIEHRQVHHLVQSLQQEIYQC-TLRMALLAPFH
FDASVKQIFASLLLGQTLYIVPKTTV-GALLDYYRQNRIEATDGTPAHLQ-MVAGI-ELR
HMLIGGEGLSAAVAEQLSRLTNVYGPTETCVASVHADNPIGKPLGNARLYILDKQRLQPD
GTAGELYIAGDGVGRGYLNLPDLTAEKFLQDPFSGRMYRTGDMARW-DGTIEYIGREDDQ
VKVRGYRIELGEIETVLRKAPGAAQAVVLAPDQQVCAYVKGTEFH-PAEYYVSKHLPDYM
VPAYFTKTIPLTPSGKADRKKL
>Bs_P27206.3_SrfAA_AMP1_3
PELFQEKAELLSDHPAVVFERTLSYRTLHEQSARIANVLKGVGPDSPVAVLIERSERMIT
AIMGILKAGGAYVAIDPGFPAERIQYILEDCGADFYL-TESKVAAPEADAELIDLDQEGA
EESLNADVRNLAYIIYTSGTTGRPKGVMIEHRQVHHLVESLQQTIYQS-TLPMAFLPPFH
FDASVKQIFASLLLGQTLYIVPKKTV-GALTAYYRKNSIEATDGTPAHLQL-AAGL-KLK
HMLIGGEGLSSVVADKLGRLTNVYGPTETCVDASVVIPPIGKALGNNRLYILDQGRLQPE
GVAGELYIAGDGVGRGYLHLPELTEEKFLQDPVPGDMYRTGDVVRWLDGTIEYLGREDDQ
VKVRGYRIELGEIEAVIQQAPDVAKAVVLARPEQVCAYVEFAPAGLRE--HAARQLPDYM
VPAYFTEVIPLTPSGKVDRRKL
>Ha_YP_001544632.1_AMP1_2
HHLVQQHALVQPNALAVTWQQHLSYAQLDQAANRLAHYLIGIGCGDFVGLCFERSLAMPV
AWLGVLKAGAAYLPLDPSYPLERLAFMCSDAKLRLVLTQAGLADCLPLEQPLVIWEQLGD
YPATALHPQQPAYVIYTSGSTGLPKGTVIAHGPLAQTYRAWEQAYQLSDKIRVLQMAAFS
FDVCTGDFVRALGSGGRLVLCPRDYLLADLYQLIVSEQVDCGEFVPAVLRL---ALKAMP
LVIAGSDMWYGEEYQRFTPLINSYGVTEAVISCYFSADPIGRPFAATAMYVLDQLQPVPN
GAIGELYLAGERLASAYLGRPDLTSERFVPDPGRLAMYRTGDRARWTTGQLEFLGRGDQQ
IKLRGFRIELGEIETALTQYSSIQHAVALVHTPQLVAYVTTQALD-QPALWLQTRVPEYM
LPSGIVELLPLTPNGKVDRKAL
>Msp._CAJ34381.1_AMP2_2
PELFAASVARTPQATAVAE-GTLSYAELDERSRRLAARLRGVGTGDVVPVLLERSLAEVV
SVLAVLRAGAAYAPMDPAAPPSRLAFQVRDTGARVVVGDPTRLVV------GVTIVDPAA
ELPEAATPASLAYVLYTSGSTGEPKGVLIEHGMVAGYLEWMVPDFGVEPRSRMMHCCAPV
FDLAVGELFGALTAGATVVVAGHDDV-PALTALARETGATHIFTTPTVLGLDPAELPQLR
SVMMAGEPAPPSLVAAW-DVLNLYGPAETTVGCTWECPPIGRPMPNRRVYVVDDGDLAPV
GVPGELVVAGNGVARGYLDRPELTASAFGAD--ERAAYRTGDLARWNDGQLEFLGRRDGQ
VKLRGLRVELGEVEHALRTAAGVSGAAAAVHGTGLVGYVELSDDD-AEALTLAGKLPGYM
VPNVLLPQLPLTRTGKVDRKRL
>Msp._CAJ34381.1_AMP1_2
HVQIARLAAERPDLVAA-TLGELTYGELDRRAGVLAHRFRGVGRDDIVALLLERGFDLIV
GMVAAQKAGGAFVVMDPGHPVRRIEFILEDTAAKAVVTRSALALPEGAAATPV----EWD
ELSAAAAPNSLAYVLYTSGSTGKPKGVMIEHHALNTFLLWLGNIFDFGPGDRLLQHMAPI
FDFAEGEIFTALTRGVTMVFVPEEHRTDVIGQLLVSERITYIGGPPAILG-RPPSYPDLK
YMIAGGEAVTGDLINRW-PFINGYGPTEAAVGCIFYECPIGRAMPNRVAYVLDRNNLQPV
GVPGEVITGGEGLARGYLNRPELTAEKFIDNPYGERMYRTGDLGVWTDGQIQFLGRIDTQ
VKLNGLRIELEEIESTLTAHPGVAEAAVALEDSPLVGYVGAAAPP-TEELHLLADLPPYM
VPHVFVALLPLTSVGKVDRNRL
>Mt_MBTE_NP_216896.1_AMP1_1
VDLVNEQTTRTPDATAVVYEQHFTYHDLNEASNRLGHWLIGIGSEDRVAVLLDKSPDLIV
TALGVVKSGAVYVPVDPSYPQDRLDFILADCDAKLVLRTP-----------VRELAGYRS
DDPTDARPDNTAYLIYTSGTTGLPKGVAVPHRPVAEYFVWFKGEYDVDDTDRLLQVASPS
FDVSIAEIFGTLACGARMVIPRPGGLTGYLTALLRDEGITAMHFVPSLLGFSQW--RTLQ
RVPIGGEPLPGEVADKFHFLHNFYGPTETVINASRQGT-IGRPKINTTMHLLDDLQPVPT
GVIGEIYIGGTHVAYGYHRRAGLTAERFVADPS---MYRSGDLARRNDGDIEFVGRADEQ
VKIRGFRIELGDVAAAIAVDPTVGQA-VVVVSKSLVGYTGVDLDRIRA--RVAAALPEYM
LPAAYVVLIPITAHGKIDRAAL
>Bs_AAL_MycA_AAF08795_AMP2_2
CQWFETQAEQRPDDEAVGNE-RCTYGQLNERVNQLARTLRGVQADQFVAIICPHRIELIV
GILAVLKAGGAYVPIDPEYPEDRIQYMLKDSEAKIVLAQLDLHKHLTFDADVVYHED---
------EPNDLAYMIYTSGSTGNPKGVLIEHRGLANYIEWAKEVYVNDEKTNFPLYSSIS
FDLTVTSIFTPLVTGNTIIVFDGEDK--VLSTIMQDPRIDIIKLTPAHLHL-KEKITTIR
KMIVGGENLSTRLAQS-SGIFNEYGPTEAVVCMIYRYDPIGSPAANTSIYVLDAMNLVPV
GVPGEMYIGGAGVARGYWNRPDLTAEKFVHNPFGTIMYKTGDLAK-LDGNLIYLGRIDEQ
VKIRGHRIELGEVEAAMHKVEAVQKAVVLAEEEDLCAYVPIT----IAEIQLSLELPDYM
VPSHYIQLLPLTSNGKINRKAL
>Bp_TycC_O30409.1_AMP1_6
FELIAEQASRTPAKAAVGED-TLTYQELMERSAQLANALRGIG--SIVSIMAEHSLELIV
AIMAVLRSGAAYLPIDPEYPQDRIQYLLDDSQTTLLLTQSHLQPNIRFAGSVLYLDDLYE
GGSTSFAPDDLAYMIYTSGSTGNPKGAMITHQGLVNYIWWANKVY-VQ-GEDFPLYSSIS
FDLTVTSIFTPLLSGNTIHVYGADKV-QVILDIIKDNKVGIIKLTPTHLKIDKA--SSIR
RFIVGGENLPTKLAKQ-YEIFNEYGPTE-TVGCMIQTTPIGVPADNVQLYLLDAMQPVPV
GSLGEMYIAGDGVAKGYFNRPELTKEKFIDNPFGTKMYRTGDLAKWLDGNMEYAGRMDYQ
VKIRGHRIEMGEIETRLTQHEAVKEAVVIVKDESLYAYVSERELT-VAELFLGRTLPSYM
IPSFFIRLIPLTANGKVERKKL
>Pa_PvdI_AAX16297.1_AMP2_4
AAAFAHQAASAPEAIAL-VCDYLSYAELDMRAERLARGLRGA-AEALVAIAAERSFDLVV
GLLGILKAGAGYLPLDPNYPAERLAYMLRDSGARWLI-SQELAERLPCPAEVERLPLAAW
PASADTRPETLAYVIYTSGSTGQPKGVAVSQAALVAHCQAAARTYGVGPGDCQLQFASIS
FDAAAEQLFVPLLAGARVLLGDAGQW-QHLADEVERHAVTILDLPPAYLQLRAGRI-AVR
ACILGGEA--------WQQWFNAYGPTEAVIPLAWRTQAIGRALGARRACILDALQPCAP
GMIGELYIGGQCLARGYLGRPGQTAERFVADPSGSGLYRTGDLARYRDGQVEYLGRADQQ
IKIRGFRIEIGEIESQLLAHPYVAEAAVVAQDGVLAAYVAMRGEDLLAELWLAGRLPAYM
QPTAWQVLLP-LANGKLDRKAL
>Pa_PvdJ_AAG05788.2_AMP1_2
QLQIQEQARLRPQAQALALEQALSYAELNARANRLAHCLIGVGPDVLVGIAVERSLDMVV
GLLAILKAGGAYVPLDPTYPQDRLRHMLEDSAVGLLLSQEHLLLPLHEGLEVL-LER---
DASVSTRPENLAYVIYTSGSTGKPKGVAISHAALAQFSRIASGYSALTPEDRILQFATLS
FDGFVEQLYPALTRGACVVLRGGDLW-GELYRQIVEQGVTLADLPTAYWNLAPR--RALR
QIHIGGEAMPLEGPKLWQGLLNTYGPTEATVSSVFNARPIGQALPGRTLLVLDELGLLPV
GPVGELYIARAGLARAYHDRPGLTAERFLPDP-FGELYRTGDLARRRDGVIEYMGRADHQ
VKIRGFRIELGEVEARLLDLEGIREAAALALDGQLVAYVGGEQPALRERIALRASLPDYM
VPSHLLFLMP-LPNGKLDRRAL
>Bs_DhbF_AAD56240.1_AMP1_2
QDMFEKQAVLTPERIALDI--QVNYRKLNEEANRLARLLIGIGPEQFVALALPRSPEMVA
SMLGVLKTGAAYLPLDPEFPADRISYMLEDAKPSCIITTEEIALPDDLAVPEL-AVTQEI
IKRYSP--DHPAYIIYTSGSTGRPKGVVVTQKSLSNFLLSMQEAFSLGEEDRLLAVTTVA
FDISALELYLPLISGAQIVIAKETIR-QALAQMIENFDINIMQATPTLWHLSPE---KLL
RVLVGGEALPSGLLQELDSVTNLYGPTETTIWSAAEEGPIGKPIWNTQVYVLDNLQPVPP
GVVGELYIAGTGLARGYFHRPDLTAERFVD-PGPPGMYRTGDQARWRDGSLDYIGRADHQ
IKIRGFRIELGEIDAVLANHPHIEQAAVVVREKRLAAYVAIDTAELRR--YMGASLPDYM
VPSAFVEMLPLTPNGKLDRKAL
>Bs_DhbF_AAD56240.1_AMP2_2
PEQFEKQAALRPDAIAV-VYNELSYAELNERANRLARMMIGVGPEQFVALALPRSLEMAV
GLLAVLKAGAAYLPLDPDYPADRIAFMLKDAQPAFIMTNTKAAIPVENVPKIVELAEYPA
GNPKNKQPLNTAYVIYTSGSTGVPKGVMIPHQNVTRLFAATEHWFRFSSGDIWTMFHSYA
FDFSVWEIWGPLLHGGRLVIVPHHVSREAFLRLLVKEGVTVLNQTPSFMQAEEQAL-SLR
YVIFGGEALELSRLEDWNNLINMYGITETTVVSYILDRLIGCGIPDLGVYVLDELQPVPP
GVAGELYVSGAGLARGYLGRPGLTSERFIADP-FGPMYRTGDVARLRDGSLDYVGRADHQ
VKIRGFRIELGEIEAALVQHPQLEDAAVIVEDQPLAAYISEETFD-TAELYAAERLPDYM
VPAAFVTMLPLTPNGKLDRKAL
>Ha_ABX04502.1_AMP1_2
HEWFAQQVQAHPAALSFTW---LSYAELDQRSNQVAHGLIGVG--NLVGLCVERSLELVV
GILAILKAGAAYVPLDPTYPRERLAFVQADAAIRHIV-TQR--HLRDVVQALL--DQDAY
PTT---PPENPAYVIYTSGSTGNPKGVVVSHANVARLMLATNAWYQFNQHDVWTLFHSYA
FDFSVWELWGALLYGGHLVVVPYWVSREAFHQLLRQQHVTVLNQTPSLIQ--ADRL-ALR
TVIFGGEALDLAQLAPWAQLVNMYGITETTVHVTYIRLVIGCPIPDLALAVLDAGRQAGV
GVAGELYVGGAGVAQGYLERPELNAQRFIQA-SDLPWYRSGDLVRY-NGELEYLGRIDLQ
VKIRGFRIELGEIEAALSQHAAVQSAAVIVEDRPLVGYIVGASLD-LAAIQLRERLPEYM
WPSALIELFPLTSNGKLDRQAL
>Pa_PvdD_AAX16295.1_AMP2_2
QQRFEEQARQRPQAVAL-ILERLSYGELNARANRLAHCLIGVGADVPVGLALERSLDMLV
GLLAILKAGGAYLPLDPAAPEERLAHILDDSGVRLLLTQGLERLPRQAGVEVLAIGLYAE
SDP---LPDNLAYVIYTSGSTGKPKGTLLTHRNALRLFSATEAWFGFDERDVWTLFHSYA
FDFSVWEIFGALLYGGCLVIVPQWVSREDFYRLLCREGVTVLNQTPSAFKLAACTQPALR
YVIFGGEALDLQSLRPWGQLVNMYGITETTVHVTYDLKPIGGTIPDLSWYILDRLNPVPR
GAVGELYIGRAGLARGYLRRPGLSATRFVPNPGAGELYRTGDLARFQDGNIEYIGRIDHQ
VKVRGFRIELGEIEAALAGLAGVRDAVVLAHDTQLVGYVADDAERLRESLSLKRHLPDYM
VPAHLMLLMPLTVNGKLDRQAL
>Pa_PvdD_AAX16295.1_AMP1_2
QQRFEEQARQRPQAVAL-ILERLSYGELNARANRLAHCLIGVGADVPVGLALERSLDMLV
GLLAILKAGGAYLPLDPAAPEERLAHILDDSGVRLLLTQGHLLRLRQAGVEVL-LDGYAE
SDP---SADNLAYVIYTSGSTGKPKGTLLTHRNALRLFSATEAWFGFDERDVWTLFHSYA
FDFSVWEIFGALLYGGRLVIVPQWVSREDFYRLLCREGVTVLNQTPSAFKLAACTQPALR
YVIFGGEALDLQSLRPWGQLVNMYGITETTVHVTYDLEPIGGTIPDLSWYILDRLNPVPR
GAVGELYIGRAGLARGYLRRPGLSATRFVPNPGAGELYRTGDLARFQDGNIEYIGRIDHQ
VKVRGFRIELGEIEAALAGLAGVRDAVVLAHDTQLVGYVAEDAERLRESLSLKRHLPDYM
VPAHLMLLMPLTVNGKLDRQAL
>Pa_PvdI_AAX16297.1_AMP4_4
HQRVAERARMAPDAVAVDEE-KLTYAELDSRANRLAHALIGVGPEVRVAIAMQRSAEIMV
AFLAVLKAGGAYVPLDIEYPRERLLYMMQDSRAHLLLTHSHLLRLIPEGLSCLEWAG---
------DPDNLAYVIYTSGSTGMPKGVAVSHGPLIAHIVATGERYEMTPEDCELHFMSFA
FDGSHEGWMHPLINGARVLIRDDSLWLERTYAEMHRHGVTVGVFPPVYLQL-AEGNPPVR
VYCFGGDAVAQASYDLW-LLFNGYGPTE-TVTPLLDACPIGTLLGNRSGYILDGLNLLPV
GVAGELYLGGEGVARGYLERPALTAERFVPDPGAPGLYRSGDLTRA-DGVVDYLGRVDHQ
VKIRGFRIELGEIEARLREHPAVREAVVVAQPGALVGYVPEAQAECRAQLALRERLPEYM
VPSHLLFLMPLTPNGKLDRKGL
>Pa_PvdJ_AAG05788.2_AMP2_2
HQRVAERARMAPDAVAVDEE-KLTYAELDNRANRLAHALIGVGPEVRVAIAMQRSAEIMV
AFLAVLKAGGAYVPLDIEYPRERLLYMMQDSRAHLLLTHSHLLRLIPEGLSCLSVDREEE
WAG---DPDNLAYVIYTSGSTGMPKGVAVSHGPLIAHIVATGERYEMTPEDCELHFMSFA
FDGSHEGWMHPLINGARVLIRDDS--LERTYAEMHRHGVTVGVFPPVYLQL-AEGNPPVR
VYCFGGDAVAQASYDLWRKLFNGYGPTE-TVTPLLDACPIGTLLGNRSGYILDGLNLLPV
GVAGELYLGGEGVARGYLERPALTAERFVPDPAPGSLYRSGDLTRGRDGVVDYLGRVDHQ
VKIRGFRIELGEIEARLREHPAVREAVVVAQPQQLVGYVPEAQAECRAQLALRERLPEYM
VPSHLLFLMPLTPNGKLDRKGL
>Pa_PvdL_AAG05812.1_AMP2_3
HGLFAARVAASPQAPAL-TFGTLSYAELDARSNRLARVLRGVGPEVRVGLALERSLEMVV
GLLAILKAGGAYVPLDPEYPLERLQYMIEDSGVRLLL-SHAALALGELPAGVARWCLEED
GPALDAAPQHQAYLIYTSGSTGKPKGVAVSHGEIAMHCAAVIECFGMRAEDCELHFYSIN
FDAASERLLAPLLCGARVVLRAQGQWE-EICELIRAEGVSILGFTPSLAQLEQGQL-PVR
MCITGGEALTGEHLQR-RAFFNAYGPTETVMLACLAPEPIGSVVGARVAYILDALALVPQ
GATGELYVGGAGLARGYHERPALSAERFVPDPEGGRLYRTGDLVRLCNGQVEYVGRIDHQ
VKIRGFRIELGEIEARLLEHPQVREALVLALDSPLAGYAAEQQAALREALHLKQQLPDYM
VPAHLLLLLP-LANGKLDRRAL
>Ch_NPS7_ChC589648_AMP1_1
PRLLQQTAERHCDKIAM-ICDKVTFKTLATLATQLARILVGIGRGEVVGIALDRSIDLVV
ALLAVMKTGAAYMPIDPGFPTDRIRHMIEDASPILVIVGARLA--QSWGCATLDLDEMAD
SESQISDPEDLAYVIYTSGSTGKPKGVEISHGALSNFLCAMQREPGCAETDRLLAITTIS
FDIAALEVFLPLLCGATMIMAAHEVK-EATLSLIQQHDITMMQATPATWQLLAGKGPRLS
RILCGGEALSRRLADRL-CVWNMYGPTEATVASIWRVLVIGKPITNYRLYVLDDLEPVSF
GCAGELYIGGVSLANGYHNMPEVTQSRFVN-PHSGLIYRTGDIAKF-DGRLIVLGRADGQ
VKIRGHRIELGDIEAAITDHSDVLDAVVISRDDRLIAYISSDKPALESLLWLAQLLPAYM
MPAFFVSLFPMTPNNKIDRKAL
>Bp_P0C064.2_GRSB_AMP1_4
HQLFTEQVEKTPEHVAVEDE-KVTYRELHERSNQLARFLKGVKKESIIGIMMERSVEMIV
GILGILKAGGAFVPIDPEYPKERIGYMLDSVR--LVL-TQRHLKFAFTKETIVIEPSLTE
EIDYINESEDLFYIIYTSGTTGKPKGVMLEHKNIVNLLHFTFEKTNINFSDKVLQYTTCS
FDVCYQEIFSTLLSGGQLYLIRKETQREQLFDLVKRENIEVLSFPVAFLKIPTC----VK
HIITAGEQLVVNEFKRYLHLHNHYGPSETHVVTTYEIP-IGKPISNTWIYILDQQQLQPQ
GIVGELYISGANVGRGYLNNQELTAEKFFADPE---MYRTGDLARWLDGNIEFLGRADHQ
VKIRGHRIELGEIEAQLLNCKGVKEAVVIDKAKYLCAYVEVNDSELRE--YLGKALPDYM
IPSFFVPLLPLTPNGKIDRKSL
>Bt_AAY29581.1_AMP2_2
HQLFEEQVQNMPDQKAIGEE-QVTYKELNAKANHLATLL-KKT-NQLVAVMIEPSIEFFV
GILAVLKAGGAYLPIDPTYPTERIAYILEDSQSKVLLVRGHEQVQTQFAGEILEIDSKLS
TEELKDVPTDLAYVIYTSGSTGQPKGVMVEHRSLMNLSAWHVQYFGITKDDRSTKYAGVG
FDASVWEVFPYLIAGATIYVIDQETR-VKLNQYVTDQGITISFL-PT----QAEDHTALR
WLLIGGDKAQQAVQQKYQ-IVNNYGPTENTVTTSYSPEPIGRPIANNQVFILNKNQLQPV
GIPGELCVSGDSLARGYLHRPELTSERFVANPFGERMYKTGDIARW-DGNIEYLGRLDDQ
IKIRGYRVELGEIESAILEHEAIHETVVLAQDDQLCAYVPKKSFD-VAELYLGRKLPHFM
IPAFFTEMFPITSNGKVDKKAL
>Ba_SrfAA_YP_001419995.1_AMP3_3
HRLFEDTAARYANRPAAAYNAKWTYGELNARANRIARILMGVTADERVGILTKPSLEMAA
GVLGVLKAGAAFVPIDPDYPEERISYILQDSGAKLLLTQEGVPSYKGETILILSLPL---
DENDE-NPDHLAYMIYTSGTTGQPKGVMVEHHALVNLCFWHHDAFAMTADDKSAKYAGFG
FDASIWEMFPTWTIGAELHVIDEAIRLTRLNHYFEEHGVTITFLPTQLAEFDEN--TSLR
MLLVGGDKLKRAVKQPYT-IINNYGPTENTVVATSINPSIGRAIANTRVYILGDDQVQPE
GIAGELCVAGRGLARGYLNREEETAKRFTD-PVPGEMYRTGDLVKWNQG-IEYIGRIDQQ
VKVRGYRIELSEIEVRLAQLADVHDAAVTAVE--LCAYAQDDIEALKS--ALKDTLPDYM
VPAFWVEMLPVTANGKIDKKSL
>Bs_P27206.3_SrfAA_AMP3_3
HQLFEETAQRHKDRPAVTYNQSWTYGELNAKANRLARILMGISPDDRVGVLTKPSLEMSA
AVLGVLKAGAAFVPIDPDYPDQRIEYILQDSGAKLLLKQESVPSYTGDVILILSLPL---
DENDEENPENLAYMIYTSGTTGQPKGVMVEHHALVNLCFWHHDAFSMTAEDRSAKYAGFG
FDASIWEMFPTWSIGAELHVIEEAIRLVRLNDYFETNGVTITFL-PTQLALENT---SLR
VLLTGGDKLKRAVKKPYT-LVNNYGPTENTVVATSIHPSIGRAIANTRVYILGENQVQPE
GVAGELCVAGRGLARGYLNREDETAKRFVD-PVPGEMYRTGDLVKW-TG-IEYIGRIDQQ
VKVRGYRIELSEIEVQLAQLSEVQDAAVTAVK--IAAYTSADIEALKS--ALKETLPDYM
IPAFWVTLLPVTANGKVDRKAL
>Bs_SFRAB_Q04747.2_AMP3_3
HQLFEETVQRHKDRPAVTYNQSWTYGELNAKANRLARIL-MCSPDDRVGVLTKPSLEMSA
AVLGVLKAGAAFVPIDPDYPDQRIEYILQDSGAKLLLKQEGISVPDSYTGDVILLDGLPL
DENDEGNPENLAYMIYTSGTTGQPKGVMVEDHALVNLCFWDHDAFSMTAEDRSAKYAGFG
FDASIWEMFPTWTIGAELHVIDEAIRLVRLNDYFETNGVTITFLPTQLAEFENT---SLR
VLLTGGDKLKRAVKKPT--LVNNYGPTENTVVATSHPESIGRAIANTRVYILGENQVQPE
GVAGELCVAGRGLARGYLNREDETAKRFVD-PVPGEMYRTGDLVKWVNGGIEYIGRIDQQ
VKVRGYRIELSEIEVQLAQLSEVEDRAVTRVK--IAAYTTADIEALKS--TLKETLPDYM
IPAFWVTLLPVTANGKVDRKAL
>Ot_ACB75254.1_AMP1_1
PAAFERVAARQPAAAAL-RHGVLSYAELDAGANRIAQRLRGVAREAIVAVMLERGCAWTE
ALLGVMKAGAIYLPIDPALPPGRVTTMLRDSGAVLVITSPDLQVRLPDGLEVL-LVESTM
VDGARAAPADGAYLIYTSGSTGEPKGVLVEHRGLVNTIRDQIAQLGLSAADRVLQFASTS
FDASLFEVWNAWLSGATLVIAPEAAR-AAFRALLREAAVTMAVLPPSFLRLDAE--LSLR
ILFTAGEAADPEDARHYATYVNGYGPTEASICSTIGDAPIGRPIGGTRAYVLDAGQLAPI
GVIGELWVAGAGVARGYWRRPELTAERFAD-PFPGGMYRTGDRCRWRDGALEFFGRTDAQ
IKLRGFRIELGEIEAALRGCAGVREAAVTLRIPRLVGYVGFDEPAVRE--QLRQRLPDYM
VPAAFVTLMPLSTAGKIDRRAL
>Bp_P0C062.1_GRSA_AMP1_1
HQLFEEQVSKRPNNVAI-VCNQLTYHELNVKANQLARIFIGIGKDTLVGIMMEKSIDLFI
GILAVLKAGGAYVPIDIEYPKERIQYILDDSQARMLL-TQKHLLIHNIQFN--GQVEDTI
KIREGTVPTDLAYVIYTSGTTGNPKGTMLEHKGISNLKVFFENSLNVTEKDRIGQFASIS
FDASVWEMFMALLTGASLYIIKDTIN-VKFEQYINQKEITVITLPPTYVVLDPERILSIQ
TLITAGSATSPSLVNKWKTYINAYGPTETTICATTKETPIGAPIQNTQIYIVDELQLKSV
GEAGELCIGGEGLARGYWKRPELTSQKFVDNPVPGELYKTGDQARWLDGNIEYLGRIDNQ
VKIRGHRVELEEVESILLKHMYISETVSVHKDHQLCAIVHIPLEQLRQ--FSSEELPTYM
IPSYFIQLMPLTSNGKIDRKQL
>Cw_ZP_00515352.1_AMP1_1
HQLIEEQVEKNPEQIAVEDE-QLTYRELNQKANQLANYLQGI-PGDFIGLFLEPSLTRII
GLLAILKVGGIYLPLDPNYPLARLRFMIEDSQISILLTQE-SLHYKSYIKSTINLDTNEI
AQEYSNNINNLAYIIYTSGSTGLPKGVLIDHKSLSHHCQNIIDNNHLNIKDRILQFASFS
FDVSLEQILPTLGVGASLILVNAKNL-FNLNKIIIDLGLTIVNFPPSYLT-QLEEFHSLR
LVISGGEALPLNTVKKWLKLINAYGPTEATIAITFKTIPIGRPLPNRTTYILDAQNPVPI
GVSGELYIGGEGLACGYLNQLELSKEKFIDNPGTGKLYKTGDLVRYLDGNIEFLGRIDNQ
VKIRGFRVELGEVETILSQHFQVREAKVMIREQRLVAYINDLPSDRSHEIYLKKRLPNYM
IPSAFIFLFPLTPNGKIDYAAF
>Ma_Ta1NPSPKS_YP_632115_1_AMP1_
HELFQRQARETPDAMAVSYEHSLSYQALDTRSREIAAHLKGVKPGALVGIYLDRSAELVA
AMLGVLSAGAAYVPLDPVHPEDRLRYMLEDSGVVVVLARQRDKAIAGASCKVC-VKA---
------APNGLAYVIYTSGSTGRPKGVMIPHRGVVNFLLCMRRTLGLKRTDSLLAVTTYC
FDIAALELLLPLCAGAQVIIAAETVR-QALKRALRTHRPTLMQATPALFQ-SWENA-ERV
RILCGGEALPESLKAHF-TVWNMFGPTETTISTMAKVSTIGKPIDNTQVYVLDDMQPVPI
GVPGELWIAGAGVACGYLNRPALTAERFVSNPFGTTLYRTGDLARWRDGEVEYLGRLDHQ
VKVRGFRIEMGEIEAQLAGHPSVKNCAVVAKELNLVAYQAGTSFD-EEAIHLRKFLPDYM
VPAVFVDAIPLSGNGKVDRGQL
>Asp._NP_485735.1_AMP1_1
HELFRIQVLTTPNSVAV-EYNKITYQELENKSNQFAYYLRGVKKETLVALYLERSPDVII
AILAILKAGGAYLPLDISAPLERLETIIKDAEAFILITQESQLNYLEKITD---ICIDNQ
SNLTDFSEHNLAYVMYTSGSTGKPKGVCVEHRGVVRLVKNTNYAN-FS-CDEVLQLASIA
FDAATFEIWAALLNGGKLVLMPINIP-QEIGMAIKQYHVTTLWLTAGLFNLMEEQIKSLR
QLLAGGDVLSVYHVSKIQ-LINGYGPTENTTTCCHKITPIGRPIANTQVYILDDLQLVPI
GIAGELYIGGDGLARGYLNKPDLTAEKFIPHP-SDKLYKTGDRVRWLDGTIEFLGRIDFQ
VKIRGFRVELGEIEAILAQHPSVRSAVVLAEYQPLVAYTNCNTVA-PSELFLQQKLPNYM
IPSAFISLLPLNANGKVDRKAL
>Ec_EntF_AAA92015.1_AMP1_1
SALVAEQAAKTPDAPAL-ADRLFSYREMREQVVALANLLRGVKPGDSVAVALPRSVFLTL
ALHAIVEAGAAWLPLDTGYPDDRLKMMLEDARPSLLI-TTQLPRFSDVPN-----LTNAP
LTPQGSAPHHTAYIIFTSGSTGRPKGVMVGQTAIVNRLLWMQNHYPLT-GEDVAQKTPCS
FDVSVWEFFWPFIAGAKLVMAEPEAHRLAMQQFFAEYGVTTTHFVPSMLAFQSC--ATLK
QVFCSGEALPADLCREWQTLHNLYGPTEAAVDVSWVRG-IGYPVWNTGLRILDAMHPVPP
GVAGDLYLTGIQLAQGYLGRPDLTASRFID-PE---MYRTGDVARWLNGAVEYLGRSDDQ
LKIRGQRIELGEIDRVMQALPDVEQACVINQARQLVGYVPLDTSALQA--QLRETLPPHM
VPVVLLQLLPLSANGKLDRKAL
>Ha_YP_001544632.1_AMP2_2
HELFQQQAQRTPQNIAI-ITDRLSYAELEQQSNQIAHYLCGLGPNSLVGIHLERSALMLV
ALLGVLKAGGAYVPLDPSFPLERLSYMAEDSNIRVLLTATSTQALASSLQHAL--DEDSL
ARMPTTAPHDLAYAIYTSGSTGKPKGVLLEHQAVVNFVQSIQHKPGIASSDRLLAVTTLS
FDIAVLELYGPLLCGATVVLASREAA-AQLINLINQHDITTMQATPALLAAGQG--SNL-
RALCGGEPLPRDLAGA--RVWNMYGPTETCVWSTCITTPIGRPLANTQCYVLDAQQPLPV
GALGELYIAGTGVARGYHERPELTEQRFVPDP-SHNMYRTGDLARYRDGTLECLGRIDQQ
VKIRGYRIELGEIETILLAHPSVAQALVVVQTTALIAYIATPEVA-IEPLHLALQLPRYM
LPSAIVVLWPLTPNGKIDRQAL
>Mx_AAL_SafB_AAC44128_AMP2_2
HHLVAAQAARTPEGIAL-VCARLTYAGLMERVRKLAARLRGVGPEVRVGVFSLRTADLVV
GLLAVLEAGGAYVPLDPNYPRQRLDFIMRDAEMPVLLTQRALARL---------SPHLFL
EEPDTQAPEQLAYVLYTSGSTGQPKGVAISHRSAATFVQWAGETFSKEELTGVLAATSIC
FDLSVFELFVPLSYGGRVILA-DTAL--HLLELPAASEVTLINTVPSLLNSGPS---SVR
TINLAGEALTSDLVARYR-VVNLYGPSE-TTYSTYTPLSIGRPVANTQVYVLDRLAPVPV
GVRGELFIGGAGVARGYLGRPRMTAERFLPDP-REAMYRTGDIVRYREGSLEFLGRADHQ
VKVRGFRIEFEEIETALRNHPAVREAVVVARGTGLVAYVSARGESLVTELHLRGRLPDYM
VPGVFMMVLP-LPNGKVDRAAL
>Cf_ZP_01386298.1_AMP1_1
HQMFEAHAAEHPESTALQNR-RIGYAELNAGANQLAHALIGIQRDAPVAIALERTPEMIV
AMMAVLKAGGCYLPLDPSWPPERLAFMLEDSAAELLL-TSELLRLSLKAVQTL-CPGAGN
PFVSLKNPEQLAYIIYTSGSTGTPKGVAVSHRGVGNMALAQISAFGVKRESRVLLFASFS
FDASVSEIATALCSGAELHIPDEEQR-GALRHYLEDSAITHITLPPTALAL-PKGLPLLE
ALVVAGEPCPPALAAFW-KFFNGYGPTEATVCTTICRHPIGRPIANTRLYLLDRRQPVPT
GIAGELYIGGVGLASGYLNRPELTAEKFIPDP-SSRLYKTGDLVRYRDGNLEFLGRLDHQ
LKIRGFRIEPGEIESALTAIPSIHSALVDANDAYLAAWVAGTPPS-IAGLDLGRTLPEYM
IPTSFIFLMPLTVNGKIDRKAL
>Ns_ZP_01632190.1_AMP3_3
HQLFAQQVELTPDAVAVVFDQQLTYQQLNTQANQLAHYLQGVGPEVLVGIYLERSISMTV
ALLAVLKAGGGYVPLDVDYPQQRLTYISQDSQISVLITQEKLLFLPVEGVKVI-ECEQSP
ENP---IPENLACVLYTSGSTGKPKGVMLTHGALVNHSSAISEAFGLTSRQRVLQFAAFG
FDVALEEIFPTWFKGGTVVLRPVQMF-FNFAQFIEQQQITVLTLTSAWMVSTPQ---SLR
LLTVGGDTVLPETVAMWQDCLNAYGPTEASVAIVYQPELIGRPVANTEIYILDSLQPVPI
GVKGELYIGGERLARGYLNRPELTQEKFIPD-FAHQLYKTGDLARYLDGNIEFIGRIDDV
VKIRGFRVALGEIESLLVQHPDVIAQVVMLEDQALVAYVDNPSLT-QNELFLKQKLPNYM
IPTAFVMLLPITTNGKVDRRAL
>Ma_McyA_AAF00960.1_AMP2_2
HQLFEEQVKRSPDAIAI-ITNQLTYRQLNEKANQLGRYLAGVKFESLVGICLERTPEMVI
GLLAILKAGGAYVPLDPAYPTERLNVILEDAQVSLLLTQAKLVKLGNYPGNLV-ILE-AE
QKNIALLPSNTAYVIYTSGSTGKPKGVVIEHHSTTTLLNWSKEVFSLA-GV--LGSTSIC
FDLSVFELFLPLAVGGKIILA-QNVL--DLPSLSAAKEVTLINTVPTLLEEAPE---TVR
TVNLAGEALSNQLVQKYN-VYNLYGPSE-DTYSTFVPKSIGRPIANTQVYILDSKQPVPL
GTIGDLYIGGEGLARCYLNQPELTAEKFISNP-SNELYKTGDLARYLDGNIDFLGRGDNQ
VKLRGFRIELGEIEATLGTYPPVKQAVVKVEDSYLVAYVENDPIN-TEDLFLGQKLPEYM
IPALFVSLLP-LPNGKIDRSRL
>Pl_NP_930489.1_AMP1_5
HQLFERQVEKTPTATAL-IADTLSYAELNACANRLTHQLIG--PNDHVAILLERSIELVV
AQLAILKAGAVYVPIDTSVPDERKKWLINDGFAKLLLTGAQANIPANLDIPLIRLSDDAD
KAEESFNPTAPAYIMYTSGSTGTPKGVIVPHRAVVRLVINNGYVE-IEPNDRVAFAANPA
FDASTFEVWAPLLNGGALVVIDHTTLLPEFVQELDRYQINILWLSVGLAA-ESPVLPQLK
NLIVGGDILDPYVISQ-LPLLNAYGPTEGTTTTTYRIEPIGRPIANTRVYLLDEGQPVPL
GRMGEIYVGGDGVACGYLNRPELTAERFLVDP-SDVMYRTGDLARYLDGNLEFLGRNDQQ
VKIRGFRIEPGEIEARLVEYSTVREAVVLALGEGLVAYLAESDNELPTHLHLSARLPDYM
VPVAFVRLFP-LPNGKLDRRAL
>Ha_ABX04502.1_AMP2_2
VDVLAQQVQRTPNAPAL-SDHHYSYAELDQRVTQLAASLQGVQVDDRVGVLMERSAQLVI
ALLAIVKAGAAYVPFDPAYPSERVLAMLADAAPRVVIT--DTPKLGQATIPVL-LFDQAW
QPNHSLHPLNAAYMIYTSGSTGKPKGVINSHQAIVNRLLWMQQRYQLT-ADVVLQKTPYS
FDVSVWEFFWPLMTGAKLVVAPAGHL-RYLAETIQAQKVTTIHFVPSMLSLEPQNCTSLR
QVFCSGEALSAETSARFD-LHNLYGPTEAAVVSAWQPNPIGRPIANTQLYILDAMQPVPV
GVAGELLIGGLNLARGYAERPDLTAERFIPHP-ASQLYRTGDLARWRDGAIEYLGRNDFQ
IKVRGIRVELGEIEHQLSQHPAIAQIVVHHHAGQLVAYVDQAVPE-ETALWLRARLPEAM
IPAHWLQLLPLSSNGKLNRKAL
>Csp._ZP_01728758.1_AMP1_1
HQLLETQAEKTPDRVAIEFNKKLTYSQLNQKANQLAYHL-QSKPNNLVAICVERSIEMLI
GLLAILKAGGTYIPIDPTYPSERINYILEHSQVNVIL-TQ-SWVWKENREKIIAIDKTLH
PTPYTPHPQDLAYIIYTSGSTGKPKGVEISHQGIVNFLWSMAQQPGIN-DDILLSVTTLS
FDIAGLELFLPLITGAKVVIVSRQTVIVALSQKIDQSNASMMQATPATWQL-IDKK-DL-
KILCGGEALSKTLVKEL-KLWNMYGPTETTVWSMIKIETIGRPINNTQIYILDNLQPVPI
GIPGELYIGGDGLARGYVNRRDLTEERFI--PNPGKIYKTGDIAKYLNGKVEYIGRSDYQ
VKIRGFRIELGEIESQLNQHLGVKNAVVVAKKNPLVAYVNVTDENLRD--FLKKKLPDYM
MPLVFISLFPLTPNGKIDRKAL
>Pl_NP_930489.1_AMP3_5
HQLFEQQIEKTPDAIAV-IYNTLSYAELNARANRLAHQLIGA-PDQRVAICVTRSLARII
GLLAVLKAGGAYVPLDPAYPGERLAYMLTDATPVILMADNGRAALSEDILATLTVPNLEQ
PDH---NPQHLAYVIYTSGSTGRPKGVMIEHRSVVNLTLTQITQFDVCATSRMLQFASFG
FDASVWEIMMALSCGAMLVIPTETVRQQRLWRYLEEQAITHACLTPAMFH-DGTDLPAIP
TLIFAGEAPSPALFQA-CDLFNAYGPTEITVCATTCPAPIGSPVANKRLYLLDERQPVPL
GTVGELYIGGVGVARGYLNRPELTAERFLNDP-SDEMYRAGDLARYLDGNLVFVGRNDQQ
VKIRGFRIEPGEIEARLVEHSEVSEALVLALGDGLVAYVALADDGLATKLHLSDILPDYM
IPAAFVRLFP-LPNGKLDRRSL
>Pl_NP_930489.1_AMP5_5
HHLFEQQVAKNSEATAL-VYEALSYAELNACANRLAHQLIELEPDQRVAICVTRSPSRVV
ALLAVLKAGGAYVPLDPAYPGDRLAYMLTDAAPSVVL-ADGRTALGEQALTALTVLDPDQ
PDN---NPRHLAYVIYTSGSTGTPKGVMVEHHGLVNLIWEKITQFDIH-DSRMLQFASFG
FDASVWEIMMALCGGATLDIPVDSVRQLRLWRYLEERRVTHACLTPALLR-DGADLPAIP
TLILGGEAPSAALLQA-RTLFNAYGPTEITVCATCCPPPIGRPTANTSIYLLDNGQPVPF
GAVGELYIGGTGVARGYLNRSDLTTERFLTDLFSDQMYRTGDLARYLDGNLLFVGRNDQQ
IKIRGFRIEPGEIEARLMEYSDVREAIVLALGDGLVAYAVLEDNELASQLHLRALLPDYM
VPSAFVRLFP-LPNGKLDHRAL
>Pl_NP_930489.1_AMP2_5
HQLIEQQAEKTPEAEAL-VYNTLSYGQLNISANRLAHQLIGVVPEQRVAICMASSPARVI
AVLAVLKAGGTYVPLDPAYPGERLSHILTDAVPAIVL-ADSTG--MLAGLTVL-DPNILP
DQPDN-SARHLAYVIYTSGSTGIPKGVMIEHRGLVNLIRDKIIQFDIRPVSRMLQFASFG
FDAGVWEIMMALGSGACLVIPAETVRQSRLWHYLEEQSVTHACLTPALLR-EGADLPTIP
TLILGGEAPSPVLLRA-SILFNAYGPTEITVCATSCPSPIGRPTANTRIYLLDNGQPVPL
GAVGELYIGGDGVARGYLNRPDLTDERFLADP-SDAMYRTGDLVRYLDGNLVFVGRNDQQ
IKIRGFRIEPGEIEARLAEHPVVREARVVALGDGLVAYVAEADSGLAASLHLSAMLPDYM
VPAAFVRLFP-LPNGKLDHQAL
>Pl_NP_930489.1_AMP4_5
HQLFEQQVEKTPDATAL-IHNSLSYVELNADANRLAHQLIGA-PDQRVAICVASSPARIV
ALLAVLKAGGAYVPLDPAYPGERLAHILTDAEPIILLADSALGEQMLVGQTVI--DPHSL
PDQPDNNPRHLAYVIYTSGSTGTPKGVMVEHRGLVNLIQDKIARFDICPASRMLQFASFG
FDAGVWEMMMALCGGGALVIPDESVRQQRLWHYLQEQSVTHACLTPALLR-DGADLPVIP
TLILGGEAPSVALLKA-RTVFNAYGPTEITVCATSNYTPIGHPTANTCLYLLDAGQPVPL
GAVGELYIGGVGVARGYLNRPELTDERFLADPFSHIMYRTGDLVRYLDGNLVFVGRNDQQ
IKIRGFRIEPGEIEARLTEYSGVREALGDGQDKRLVAYAAEADDGLVNRLHLSGLLPDYM
VPAAFVRLFPLTPNGKLDRRAL
>Cc_ZP_01573792.1_AMP1_1
TRLFEKKVLSNPEAIAV-VKAKLSYGELDTRANRLANYL-VLGPETIVGIYMERSIDMLT
ALVSIHKSGGAYLPMDPVFPKDRLEYMLENAQVPIIL-TD-SIIKETLPANILCIDENKI
SVQSAEKPDNLAYVIYTSGSTGNPKGVQIEHRALTNFLLSMGTSTNMCEKDRLLAVTTLS
FDIAGLEMLLPLVTGASVIIAGRDEVIEKLIALMDKHDISVMQATPATWRLVEEQGSSL-
KILCGGEALPRDLANEL-RLWNVYGPTETTIWSTMLNSSIGKPIANTTVYVLDNMKPTPV
GIPGELYIGGTGLARGYLKLPELTQEKFIN-PFSSELYKTGDIVRFMDGNIEFIGRGDHQ
VKIRGFRIELGEIETLLNKNPLISQSVVVCREKALIAYIPKSQETAATTFYLRNRLPDYM
IPSYFVILFPMTPNNKIDRKSL
>Mx_YP_631822.1_AMP1_1
HGLFEAQAARTPDAVAV-VAGQLTYAALEEQANQLAHHL-RLGPEVRVGLCAERSVELVV
GLLGVLKAGGAFVPLDPAYPTARLTHMMRDAGLSVVVTMD---AIADVLPALVALDGRQL
ARNPSEPPEHLAYVIYTSGSTGTPKGVLVPHQGLCNTLGTIIRAHDVRPGRRVLQAAALG
FDASVLEVLSTLVAGAELHLAPRESLLGPLRGLLESRGITTVTLTPSSLSLEPEGLPLLE
TVISAGEACSPELARRW-KLLNGYGPTEASVCATLTELDIGRPVANMRAYVLDGGQPVPP
GVPGELYLGGPGVARGYLGRPELTAERFVA--FSGELYRTGDRVRFLDGRLEYLGRTDFQ
VKLRGFRIELGEVEAVLRQYPDVRDAVALVRERRLVGYVELDASALRS--FMKERLPDHL
VPAAFVALLPLSPSGKVDRAAL
>Bp_TycC_O30409.1_AMP2_6
HQLVEEQAARTPDEVAV-VYEALTYRELNARANQLARLLRGTGPDTLIGIMVDRSPGMVV
GMLAVLKAGGAYTPIDPSYPPERIQYMLSDSQAPILLTQRHLQELAAYQGEII-EAIDTN
LDNVAGKD-DLAYVIYTSGSTGNPKGVMISHQAICNHMLWMRETFPLTTEDAVLQKTPFS
FDASVWEFYLPLITGGQLVLAPDGHR-AYMTRLIRDEKITTLQMVPSLLDVTPGSATSLQ
RVFCGGEALTPALVSRFQ-LINLYGPTETTIDATYRQQPIGKPIDNVRLYVVNANQLQPV
GVAGELCIAGDGLARGYWQREELTKASFVN-PEPGGMYRTGDMVRYLDGHIEYLGRIDHQ
VKIRGHRIELGEIEATLLQHEAVKAVVVMARQNSLYAYVDIQTAELRT--YLSATLPAYM
VPSAFVFLLPLSANGKVDRKAL
>Ll_ABB80392.1_AMP3_3
HHLFEQQVQRDPDAVALVVERSLSYARLNAQANQLAHYLIGVRPDDRVAVCAERSFALIV
GLLAVLKAGAAYVPFDPAYSSERAAQILADAAPKLVLADRRAMEQALRDRGVLDQSL---
WFDRQGEPGRLAYLIYTSGSTGTPKGVMIEHRNVCALIAALQSVYSLSAQDRILQFSSPS
FDASVEEIFATLATGATLVLRNDAWL-SAFVERCARHEITGLSLSTSFWA-QADKAPKLR
QIVMGGEAVAAHALKRWDALLNAYGPTETTVDATLLRASIGRPLANTRAYLLDRGQPVPL
GAVGELFLAGACVGRGYLNRPELTAERFL--PFVADMYRTGDLVRYLDGTLEFLGRNDHQ
IKLRGFRIELGEIEARLAAHPAVREAVVLALGKRLVAYVAAAPSALAADLHLAAVLPGYM
VPAAFVALLPMTVSGKLDRKAL
>Ll_ABB80392.1_AMP1_3
HHEFERWAGREPDAVAV-VSEALSYGELNAQANRLAHHLIGVRPGDLVAICAQRSLAAAT
AVLAVLKAGGAYVPLDPDDAPARLRELLADADPTLVLSDARRAENALLAHAVVRRPV---
WAGASTRPRHLACAIYPAGATAAPAGAQNEHRALVDRLRWMQDAYRLGAGETVVQQTSLA
ADAALWELFWTWSNGATVVLAPAGAQ-PALVELFVRHDIATAHFAPAFLR--ADGVEGLR
RLICSGEALSGASLRL-QPIHRLYGPAETAMATAWPDFPIGRPIANTRVYLLDRRRPLPP
GAVGELHIGGAGIGRGYLNRPELTAERFVPDP-AADMYRSGERARYRDGELECLGRSDRQ
LRLRGLRIEPGDIEARLAEHPAVQRAVVLAPGDGLVAYVPGHAGDLSAELFLASTLPDYM
TPAAFVMLLP-LSRGELDRDAL
>Ll_ABB80392.1_AMP2_3
HQLFEQQVRRTPDAVALSHDRSLSYRELNAQANRLAHYLIGVRPDDRVAICLERSFAMVV
GLLAVLKAGGAYVPIDPGYPRDRVAAILADADPAIALVDRRASADAAGARDLLADPA---
WSDRSAEPRNLAYVIYTSGSTGTPKGVQNEHRGVVNRLAWMPEEYRLGAGDTVLQKTSFG
FDVSVWEFFWPLLHGATLALAPDAHK-AALIELIVRHRVTTVHFVPSMLAFLADGVAGLR
RVICSGEALPGASVRL-HPIHNLYGPTEAAIATAWRDFPIGRPIANARIYLLDPRQPVPL
GAVGELYIGGVGVARGYLNRPELTDERFLPDPFAADMYRSGDLARHLGGDIEFLGRNDHQ
VKLRGFRIELGEIETRLAAHAEVRETVVLALGEGLVAYVDERASEFGARLHLAAALPEYM
IPAAFVALLP-LPSGKLDRRAL
>Pa_PvdL_AAG05812.1_AMP1_3
PELLERQLAQSAERVALEWDGSLGYAELHARANRLAHYLRGVGPDVRVAICAERSPQLLV
GLLAIVKAGGAYVPLDPDYPSERLAYMLADSGVELLLT--QAHLFERLPGACL--DSLKL
DNWPSQAPDNLAYVIYTSGSTGQPKGVGNTHAALAERLQWMQATYTLDGDDVLMQKAPVS
FDVSVWECFWPLVTGCRLVLAPGEHR-ARLVELVRQFGVTTLHFVPPLLQIDPG-VGSLR
RLFSGGEALPAELRNR-LPLHNRYGPTETAIVTHWRAEPIGRPLGNVVCRVLDAFNLLPA
GVAGELCIGGLGLARGYLGRPALSAERFVADPSGERLYRTGDRARWNDGVLEYLGRLDQQ
VKLRGFRIEPEEIQARLLAQPGVAQAVVVIREGVLVGYTAVGAEQ-NQRLALQAELPEYM
VPTLMLAQMP-LPSGKLDTRAL
>Ma_BAF68991.1_AMP1_1
HRLFENQVKRTPEAIAVMFEQLISYQELNRQANQLAHYL-SLKSGERVGVYLERSPLVIV
SILSIFKAGGVYVPLDATYPQERLSFMASDANIAVLLTQTNLKYFLKKTVSIVYLDQGKI
SQFSPLNPHDLAYIIYTSGSTGQPKGVLLAHQGLSNLAEAQSELFAVETDSRVLQFASIS
FDASISEIFMSLVKGARLCLISQDTFLHKLIEVLQDYEITVLTLPPSILAL-PEGQPDLQ
TLIVAGEACSGYLVKRWSRFFNAYGPTEATVCATICTQSIGVPIANTQVYLLDSLQPVPI
GIIGELYIGGIGVAQGYLNRPELTDEKFIN-PDREKIYKTGDLARYLDGKIEFLGRIDDQ
VKIRGIRIELGEIEARICQYPLVKDCVVAAYQQHLVAYV---QDALQKQLYLQNYLPISM
IPSQIIILFPLTSNGKVNRKAL
>Pf_AAY92261.1_AMP1_1
QQLIEQQVQRSPDAVAVCFDQTLSFCQLNRRANRLAHYLRGIGPDSLVGVQMERSLELMV
ALLAILKAGGAYLPLDPGYPEERLALIIDDAAVSVVLTQQRFERLKAQAVEVI--PASEE
LHPSEDNPGDLAYVIYTSGSTGRPKGCMLPHKAICNRLLWMQRHYQVGPAERILQKTPFT
FDVSVWELFLPLLSGACLVMAPEGHK-HYLVQIIQAQQITICHFVPSMLRLKPAECRSLS
QVFVSGEALTHDLLLQFR-LHNLYGPTEAAVDVTWEPRPIGRPIDNIQIHILDASHPVPI
GQTGELCIGGVGLARGYLNRPELTAEKFIRDP-CAQLYRTGDEARFLDGQIEVLGRFDSQ
VKLRGFRIELGEIENTLKSHPGISDAVVLVDPGSLVAYV---AQGLKKTIFVKARLPEYM
TPNVQVEQIPVTAHGKTDRQAL
>Pa_PvdI_AAX16297.1_AMP1_4
HRLFEEQVERTPTAPALAFGERLDYAELNRRANRLAHALIGVGADRLVGVAMERSIEMVV
ALMAILKAGGAYVPVDPEYPEERQAYMLEDSGVQLLL-SQSLKLPLAQGVQRIDLDQAWL
ENHAENNPENLAYVIYTSGSTGKPKGAGNRHSALSNRLCWMQQAYGLGVGDTVLQKTPFS
FDVSVWEFFWPLMSGARLVVAPGDHR-AKLVELINREGVDTLHFVPSMLQFLDEDVTSLK
RIVCSGEALPADAQQQFG-LYNLYGPTEAAIVTHWVEEPIGRPIANLACYILDGLEPVPV
GVLGELYLAGQGLARGYHQRPGLTAERFVASPFGERMYRTGDLARYRDGVIEYAGRIDHQ
VKLRGLRIELGEIEARLLEHPRVREAAVLADGRQLVGYVESEGGDWREALHLATSLPEYM
VPAQWLALMPLSPNGKLDRKAL
>Pa_PvdI_AAX16297.1_AMP3_4
HRLFEEQVERTPTAPALAFGERLDYAELNRRANRLAHALIG--ADRLVGVAMERSIEMVV
ALMAILKAGGAYVPVDPEYPEERQAYMLEDSGVELLLSQSHLKLPLAQGVQRIDLDRPWF
EDYSEANPENLAYVIYTSGSTGKPKGAGNRHSALSNRLCWMQQAYGLGVGDTVLQKTPFS
FDVSVWEFFWPLMSGARLVVAPGDHR-AKLVALINREGVDTLHFVPSMLQFLDEDVTSLK
RIVCSGEALPADAQQQFG-LYNLYGPTEAAIVTHWVEEPIGRPIANLACYILDGLEPVPV
GVLGELYLAGQGLARGYHQRPGLTAERFVASPFGERMYRTGDLARYRDGVIEYAGRIDHQ
VKLRGLRIELGEIEARLLEHPWVREAAVLADGKQLVGYVESESGDWREALHLAASLPEYM
VPAQWLALMPLSPNGKLDRKAL
>Ma_McyC_AAF00962.1_AMP1_1
HHLFEEKVRDNSEAIALEGK-KLTYRELNGRANQVGHYLQGVTSEVLVGIFIERSFEMII
GILGIMKAGGAYVPLDPNYPPERLDYMISDSAISLLLTQQSLVQFLPENQAEI-LCLDTD
WSRIANSPENLAYVIYTSGSTGKPKGVMNIHQGICNTLKYNIDNYNLNSEDRILQITPFS
FDVSVWEVFSSLTSGATLVVTPDGYK-DYLIDLIVQEQVTCFTCVPSILRFQPKDCHCLK
RVIVGGEALSYELNQRFE-LYNAYGPTEVAVDATVCQPSIGRPIANVQVYILDSLQPVPI
GVAGELHIGGMGLARGYLNQAELTAEKFIH-PAEGKLYKTGDLARYLDGNIEYLGRIDNQ
VKLRGFRIELGEIQTVLETHPNVEQTVVIMREQRLVAYMRKESQDLRR--FLQQKLPVYM
IPSAFVMLFPLNPNGKIDFHKL
>Ns_ZP_01632190.1_AMP2_3
HQLFEEQAELTPNAVAV-ECQQLTYNELNSRANQLAHYL-QLKPNVLVGICVERSLEMVV
GILGILKAGGAYVPLDPEYPTERLAFMLEDAQVSVLLTQQRLPREEDEVLSIVCLDTQVI
SQLNQENPHNLAYVIYTSGSTGKPKGVAMNHLPLCNLILWQLENTTVAQDAKTLQFAPIS
FDVSFQEIFSTWCSGGTLVLITEELRRLALLGFLEEKAVARLFVPVALQQAEAVAT-DLK
EIITAGEQLQITAISQWFGLHNHYGPSE-SHVTAFVETPIGKAIANTEIYLLDQLQPVPI
GIPGELYIGGVSLARGYLNRPDLTAERFIKI-GQEELYKTGDLARYLDGNIEYLGRIDTQ
VKIRGFRIELGEVEAALSQYGDVEGCCVIAREKRLVAYVPESTPT-VSELFMKAKLPDYM
IPSAFVILFPLTPSGKVDRRAL
>Nsp._NcpB_AAO23334.1_AMP3_4
HQLFEEQVKLTPNAVAV-EFQQLTYNQLNDRANQLAHYLQGVKPDTLVGLCVERSLEMVI
GLLGILKAGGAYVPLDPEYPTERLSFILEDTQVKVLLTQRSLLRLGGQGAGST-PAS-TQ
LVCLDTNLNNLGYIIYTSGSTGQPKGIAMNQLALCNLILWHPDNLKIARGAKTLQFASIN
FDVSFQEIFTTWCSGGTLFLITKELRHSNLLRVIQEKAIQRMFLPVGLQQAEAVNT-HLR
EIITAGEQLQITAISKWLSLHNHYGPSESHVTSFTLPNPIGRPISNTQIYILDKLQPVPI
GVPGEVYIAGVLLARGYLNRPELTQEKFIQNPAPHSLYKTGDLARYLDGNIEYLGRIDNQ
VKIRGFRIELGEIEAVLSQHINVQASCAVVREKRLVAYVPEQRVS-VNVVFLKEKLPEYM
LPSAIVILLPITSNGKLDRRVL
>Av_YP_322129.1_AMP2_3
YQLFEEQVERTPNAVAVEWGQQLTYQQLNGRANQLAHYLQGVKADVLVGLCVERSLEMVI
GLLGILKAGAAYVPLDPEYPPERLSFILEDAQVSVLL-TQQSLRLPQHQAKLICLDTITH
NSQENLKTNNLAYLIYTSGSTGQPKGIAMNQLALCNHILWHQDNLKIARGAKTLQFASIS
FDVSFQEIFTTWCSGGTLFLITEELRRSALLDFLQEKAIERIFLPVGLQQVSGC-VTHLR
EIITAGEQLQITAISQWFTLHNQYGPSESHLATSFVETPIGRPIANAQIYILDKLQPVPV
GVPGEVYIAGVLLAQGYFNRHELTQEKFIPHPFETVLYKTGDLARYLDGNIESLGRIDNQ
VKIRGFRIELGEVEAVLSQYGDVQASCVVVREKRLVAYVEKQVREVRD--FLKEKLPEYM
LPSAIVILLPLSPNGKLDRRAL
>Nsp._NcpB_AAO23334.1_AMP1_4
HQLFEEQVELTPDAVAVENQ-HLTYRELNSRANQLAHYL-KLKADALVGICVERSLEMVV
GLLGILKAGGAYVPLNPEYPQERLTFMLEDTQLSVILTQEKLVKLGERLRRVICLDSDII
NQQTQNNPDNLAYVMYTSGSTGQPKGVSIVHRSVVRLVK-ETNYISIS-DDVIAQASNHA
FDAATFEIWGALLNGARLVGVSKDLALRDFAVFMRSQSISVLFLTTAIAQ-EPSAFNSLR
HLLFGGEAVDPK----WNQLLHVYGPTE-NTFSSWVPEPIGQPISNTQIYLLDSLQPVGI
GVPGELYIGGDGLAREYLNRTELTQEKLIQNPGAGELYKTGDKARYLDGNIEYLGRIDDQ
VKIRGLRIELGEIEAVLSQHSDVQVSCVIVREKRLVAYVQDCQPT-MGEIFLKAKLPDYM
IPSAIVILFPLTPNGKIDRRAL
>Ns_ZP_01632190.1_AMP1_3
HQLFEEQVEKTPDAVAVENQ-QLTYQQLNSRANQLAHYL-QLKPDTLVGLCVERSLEMAI
GVLGILKAGGAYLPIDPEYPPERVSFMLEDAQVSLLL-SQ-KSLLNQLPLDIICLDQLTE
NPSLQSQPDHLAYVIYTSGSTGRPKGVMIEHSAIVNLSLTWAKTFQVQNHSRLLQFGSFS
FDLSVAEITTAFVTGACLYLANKETLLSSLVDFLTANKITHSFLSPSALSL-PKASPDLQ
CLTVGGEACTTELVNQWGRFYNCYGPTESTVTATICQPPIGKPLSNLRIYILDAHQPLPP
GIPGELCIAGVGLARGYLNRPETTAEKFID-IGQVEIYKTGDLARWGDGNIEYLGRIDNQ
VKIRGFRIELGEVETALNRNPDIRTSCVIAREKQLVAYVDQHIGELRQ--YLKEKLPEYM
VPHAFVILLPVTPNGKIDRRAL
>Ns_EAW43322.1_AMP1_1
HHLFEEQVKQNPDAVALEDE-KLTYQELNKKANQLSHYLQGVKPETLVGICVERSLELII
SILAVLKAGGAYVPLDPAYPQERLNFILQDAQLPIILTQQHFIKLLPTSAKIIDIHS---
------NPDNLAYVIYTSGSTGKPKGVMVAHRGLCNLATAQIKLFEVRPDSSVLQFASIS
FDASISEIVMAICAGAKLCLATRDSL-GPLQKLLQIQNISHVTLVPSALALSPQDLPNLK
NLIVAGEPCPGDLAASWAQFFNAYGPTEATVATVLLYQSIGQAIAHTQIYILDHLQPVPI
GVPGELHIAGVGLARGYLNQPDLTAQKFIPNP-SNDLYKTGDLGRYLDGNIEFLGRIDNQ
VKIRGFRIELEEIETTIVQHPQIQQAIAIVREKRLVAYVQQHSLN-SNEIYLKHKLPEYM
IPAIFVFLLPLTPNGKIDRKSL
>Ma_McyA_AAF00960.1_AMP1_2
HQLFEEQAKLYPERGAVENQ-ELTYQELNEKANQLGHYL-QLKPEELVGIYLERSLEMVV
GLLAVLKAGGAYVPLDPNYPQERLSYLLEDTGVKVIITGESLRLLDEYRGIVVALTDSQE
SQNNCD--ENLAYVIYTSGSTGKPKGVMNNHKGIRNRLLWMQDTYQLTKSDCILQKTPFS
FDVSVWEFFWPLLAGATLVVAPEGHK-TYLIQLIQKQQITTLHFVPSMLRLQPE-LSSLK
RVFCSGEALSLELTQRFE-LHNLYGPTEAAIVTYW-PCSIGRPIANTQIYILNPLQPVPI
GIVGELHIGGIGLARGYLNRPELTAEKFIPNPAGGELYKTGDLARYLDGNIEFLGRIDHQ
VKIRGFRIELGEIEAILSQHPAVEQAVVIAETETLIAYVEGESEN---------------
----------------------
>Np_ZP_00110590.1_AMP1_1
HQMFEMQVERSPQSIAVENT-QLTYWQLNQQANQLAHHLRGVGPEVLVGICLERSLEMIV
GLLGILKAGGAYVPLDPAYPSERLAFILEDTQTPVLLTQEKLLNLPPHQAQVVGNIQ---
------NPDNLIYVIYTSGSTGQPKGVMIPHRGICNQLYWRQKTFRLTQADKVLLTISFS
FDPSVWQIFWPLCFGGQLTVAPGGHQ-AYLVKVITEQQITVLALVPSILRLLEKGIPFLR
HITCGGEALPGELIERFADLYNCYGPTEASITTFWTCQPIGRPITNAEIHILDDLQPVPA
GESGELHIGGIGLARGYLNRPELTIDKFIFNP-SSELYKTGDLARYLDGNIEFLGRIDDQ
VKIRGFRIELGEIEAILGQHPALTQTLVIADDVNLVAYVAEQIPS-RVELFLQSQLPEYM
VPAYFVFLLPLNPNGKIDRRAL
>Av_ABA23700.1_AMP1_1
HQLFEEWVEQTPDAVAVENQ-QITYKELNHRANQLAHQLQGVKPDVLVGICVERSLEMIV
GLLGILKAGGGYVPLDPNYPSDRLAFMLNDAQLPVLLTQQQLVKLPEHQAIAIEIAK---
------NPANLAYVIYTSGSTGKPKGVMVEHTGLCNLAKAQIQTFDVQTSSRILQFASFS
FDASIFEVVMALGTGARLYLGTKESLLGSLIQLLQKYGITHITLPPSALAL-PADEPALQ
TIIVAGEACPPDLVERWSRFFNAYGPTEATVWSTVSSNPIGRPITNTQIYLLDQLQPVPV
GVPGELHIGGIGLARGYLNRPELTQQKFIPHPFSNELYKTGDLARYLDGNIEYLGRIDHQ
VKLRGFRIELGEIEALLSQHPGVIQNTLIIREQRLVAYVNPDISELRQ--FLKERLPEYM
VPSAFVMLLPLTPNGKVDRRAL
>Nsp._NcpA_AAO23333.1_AMP1_3
HQLFEEQVKRTPDAVAVENQ-QLTYRELNSRANQLAYCLQGVKPDVLVGICVERSLEMVV
GLLGILKAGGAYVPLDPEYPKDRLNFMLADAQVPVLISQQRLLRLPEYQAKLIEILQ---
------NPTDLANVIYTSGSTGKPKGVMVEHSGLCNLAQAQIQVFGLSGDSRVLQFASFS
FDACISEILMALGSGARLYLGTKDSI-GPLIERLKNDGITHVTLPPSALAL-PVELPTLQ
AIVVAGEACPLELMRQW-SFFNAYGPTEASVCAAICTPTIGRPIANAEIYILDSLQPVPI
GVPGELHIGGAGVARGYLNRNELTQQKFIPNPRGAGLYKTGDLARYLDGNIEYLGRIDNQ
VKIRGFRIELGEIEATLSQHPHVQASCVIAREKRLIAYVQPEVKELRS--FLKEKLPEYM
VPSAIAILLPLTPNGKIDRRAL
>Nsp._NcpB_AAO23334.1_AMP4_4
HQLFEEQVERTPDAVAVENQ-QLTYHQLNCRANQLAHYLRGVKPDALVGICVERSLDIVV
GLLGIFKAGGAYVALDPDYPQERLRFMLEDAQVSVLLTQQRLIRLPEHQAKLVEIAQNNQ
DNLSSGSH--LAYVIYTSGSTGRPKGVMVEHRGLCNLTHAHIQTFGLDSDSRVLQFASFS
FDASIWEVVLALGSGATLYLGTKDSL-GPLIEQLRNNCITNITLPPSALA-VPMELPALQ
TIIVGGEACSAELIRQWSNFFNGYGPTEATVCATICTESIGKAVANTQVYILDELQLVPV
GVPGELHIGGAGLARGYLNRPELTQEKFIPNPAGEQLYKTGDLARYLDGNIEYLGRIDNQ
IKIRGFRIEVGEIEAILSQHPGVRENVVVAREKRLVVYVLEQTPT-TDDLFLKEKLPQYM
VPSAFVRLLPLTPNGKVDRKAL
>Av_YP_322129.1_AMP3_3
HQLFEEQVERTPDAVAVGNQ-QLTYHQLNCRANQLAHYL-RLKPDVLVGICVERSLEMVV
GLLGILKAGGAYSPLDPGYPPERLSLMLEDAQVSVLVTQQHLIRLPQYQAKLVCLDEEQI
AQNSQDNPCHLANLIYTSGSTGRPKGVMVEHKGLCNLAQAQIQTFGLTPDSRVLQFASFS
FDAAIWEIVMALMSGGRLYLATKDALLKPLIERLRDYSITHITLPPSALAM-PVELPELQ
TIIVAGEACAAELIRQWVNFFNAYGPTEATVCATIQCHSIGRAIANTQVYILDELQPVPV
GVPGELHIGGVGLARGYLNRPELTQEKFIPHPFEKSLYKTGDLARYLNGNIEYLGRIDHQ
VKVRGFRIELGEIETVLSQHDDVQICCVIARE--LVAYVQKDTGEMRQ--FLADKLPGYM
VPATFVILLPLTPNGKVDRRAL
>Nsp._NcpA_AAO23333.1_AMP2_3
HQLFEEQVERTPNAVAVENQ-QLTYHELNCRANQLAHYL-RLGADILVGICVERSLEMLV
GLLGILKAGGAYVPLDPEYPQERLSFILEDAQVSVLLTQQHLVKLPECQAQLVSLDTQFI
SQLPQGNPSNLTYVIYTSGSTGQPKGVQISHTAVSNFLSAMQQRPGITEQDTLLAVTTIS
FDIAALEIFLPITVGACLVIARRDVTLRELCDLLVKSKATIMQATPATWRLDNY---QFL
KILCGGEALPWDLVSKL-RLWNLYGPTEATIWSSILESSIGRPISNTQIYILDQLQPVPI
GVPGELHIGGAGLARGYLKRPELTQEKFIPNPEEAGLYKTGDLARYLDGNIEYLGRIDNQ
VKIRGFRIELGEIEAALSQHPHVQASCVIAREKRLVAYVQPQISELRS--NLKEKLPDYM
VPSAIVILLPLTPNGKIDRRAL
>Nsp._NcpA_AAO23333.1_AMP3_3
HQLFEEQVERIPDAVAVENQ-QLTYHQLNCRANHLAHYLQGVSADVLVGICVERSLEMVV
GLLGILKAGGAYVPLDPEYPQERLTFMLADAQVSVLLTQQHLVKLPRHQARVVAIAK---
------NPSNVAYVIYTSGSTGQPKGVILSHSNLCNHMFWMQATFPLTKEDKVLQKTPFG
FDASVWEFYAPLLAGGQLLIAPRGHT-AYLLRLIAQQQVTTIQLVPSLLQL-LETCHSLK
HVFCGGEVLPVTLQESLN-LHNLYGPTEACIDATFQREPIGRPIDNTQIYILDQLQPVPV
GVPGELHIGGAGLAKGYLNLPELTQEKFIPNPEQGSLYKTGDLARYLDGNIEYLGRIDNQ
VKIRGFRIELGEIEAALSQHSDVQTSVVIVREKRLVAYVPQITPT-VSQLFLKEKLPEYM
VPSAIVTLLPLTPNGKIDRRAL
>Nsp._NcpB_AAO23334.1_AMP2_4
HHLFEEQVERTPDAVAVKNQ-QLTYHELNCRANQLAHYL-RLSADVLVGICVERSLEMVV
GLLGILKAGGAYLPLDPEYPQDRLSFMLEDAQVSVLL-SQ-HHLVEKLPEHVVCLDTQII
PQSNQQNPSNLAYVIYTSGSTGKPKGAINTHLGICNRLLWMQQAYQLTEIDCVLQKTPFS
FDVSVWEFFWPLLTGARLVVAPDGHK-GYLVNLILEQQVTTLHFVPSMLQF-LEDCSSLK
RVICSGEALPKELQERFQ-LHNLYGPTEAAIDVTFQPEPIGRPISNTQIYILDQLQPVPV
GVPGELHIGGAGLAKGYLNRPELTQEKFIPNPEQRSLYKTGDLARYLDGNIEYLGRIDNQ
VKIRGFRIELGEIEAALSQHKDVQTSVVIVREKRLVSYVPEQTTT-VKELFLKEKLPDYM
VPSAIAILLPLTSNGKIDRRAL
>Av_YP_322129.1_AMP1_3
HQLFEEQVERTPDAVAVKGQ-KLTYQQLNNRANQLAHHL-RLKPDVLVGICVERSLEMVV
GLLGILKAGGAYLPLDPDYPQDRLAFMLEDAQAPVLL-TQ-QQLLKKLPEHVVCLDTQSI
ALSSQENPSNLAYVIYTSGSTGKPKGAMNTHLGICNRLLWMQQAYQLTSADCILQKTPFS
FDVSVWEFFWPLMIGACLVVAPGGHK-AYLVNLISEEQVTTLHFVPSMLQF-LESCSSLQ
RVICSGEALSLELQERFE-LHNLYGPTEAAIDVTYQPDPIGQPIANTQIYILDSLQPVPI
GVAGELHIGGLGLAQGYLNRPQLTQEKFISNP----LYKTGDLARYLDGNIEYLGRIDSQ
VKIRGFRIELGEIEAILNQHGDVQAACVIVREKRLVAYVPDCTPT-ISELFIKATLPEYM
VPSAFVLLLPLTPNGKLDRRAL
>Ba_SrfAA_YP_001419995.1_AMP2_3
VQIFEEQARKNPDRTAL-QFGTLSYQQLNERANRLARHI-SVG-GKTAAVLCERSMDMIV
SIMAVLKAGSAYVPIDPEHPVQRIQHFFRDSGANVLLT--QQS--LKPLAEVIVLADYEK
DSR---NPKTIANLTYTSGTTGTPKGNIVTHANILRTVKNTNYLT-VSEEDTVLGLSNYV
FDAFMFDMFGSLLNGAKLVIVPKDTV-MRLSRVIKRENVSILMITTALVD-MPS---CLR
KIMFGGERASVEHVKKLR-LLHMYGPSESTVFATYIEEPIGKPVSNTEVFIMNSGRIQPA
GIAGELCVSGEGLVEGYYNRPELTEEKFVKHPFGERMYKTGDLARWLNGDIEFIGRIDHQ
VKIRGQRIELGEIEHQLQSHDQIQECIVLADQGALCAYVGLREIS-SRELHTAKDLPAYM
IPSVFIQLLPLTGNGKIDRRAL
>Bs_P27206.3_SrfAA_AMP2_3
VQLFEEQAANTPDHTAL-QYGSLTYRELNERANRLARGILGAGEGRTAAVLCERSMDMIV
SILAVLKSGSAYVPIDPEHPIQRMQHFFRDSGAKVLLTQRKAL--EAEFKGVIVLADYHA
DARNLALPAAMANLTYTSGTTGTPKGNIVTHANILRTVKETNYLS-ITEQDTILGLSNYV
FDAFMFDMFGSLLNGAKLVLIPKETVLARLSRVIERENISILMITTALFHLNPA-CSTLR
KIMFGGERASVEHVRKLQGLLHMYGPSESTVFATYLEEPIGKPVSNTEVYILDRGHVQPA
GIAGELCVTGEGLVKGYYNRPELTEEKFVPHPTSGEMYKTGDLARWLNGTIEFIGRIDHQ
VKIRGQAIELGEIEHQLQTHDRVQESVVLAVD--LCAYVDISSQEMRE--HAAKDLPAYM
VPAVFIQMLPLTGNGKIDRRAL
>Bt_AAY29581.1_AMP1_2
HELFQEQVDKNPDQVAL-VFEQLTYRELNEKANQMARGLRGL-PDQVIGLLTDRSLEMII
AILAIFKAGGAYMPIDPSYPSERIQYMLADSRTHLLLVQKAEMIPANYQGEVLLLTENTD
NLDLVNQAQDLAYVMYTSGSTGKPKGNLTTHQNIVKTIMNNGYME-ITPNDRLLQLSNYA
FDGSTFDIYSALLNGASLILVPTHVLMTDLASVIQDQHITVSFMTTSLFN-TVEDVKHMR
KVVFGGEKASIKHVEKLR-LVNGYGPTETTVATTYTVDPIGRPLNNTKVFILGANQLQPI
GALGELCVSGEGLARGYLNLPELTADRFVENPFGERMYRTGDLARWLDGSIEYVGRIDEQ
VKIRGHRIELGEIEARLLEHPAISETVLLAQDEQLCAYVTNGAWS-VAELHIKETLPDSM
VPSYFIEIMPLTSNGKADKRAL
>Bp_TycC_O30409.1_AMP5_6
QKLFEEQVEKTPNEIAVGNE-QLTYQELNAKANQLARVLRGVKPESTVGILVDRSLYMVI
GMLAVLKAGGTFVPIDPDYPLERQAFMLEDSEAKLLLTLQNSQ--VAFPYETFYLTEEET
GNLHVAQPENVAYIIYTSGTTGKPKGVVIEHRSYANVAFAWKDEYHLDSPVRLLQMASFA
FDVSTGDFARALLTGGQLVICPNGVKMASLYETIRRHEITIFEATPALIM--PLENLQMK
LLILGADSCPAEDFKTLAQIINSYGVTEACITSYYTAIPIGKPLPNMTMYVVDALNLQPV
GVVGELCIGGAGVARGYLNRPELTEEKFVPNPAPGELYRTGDLAKWRDGNVEFLGRNDHQ
VKIRGVRIELGEIETQLRKLDGITEAVVVAREKELCAYVKLDTAELRA--NLLKELPQAM
IPAYFVTLLPLTANGKVDRRSL
>Bp_P0C064.2_GRSB_AMP3_4
HELFEEQVEKTPDHIAV-IDRKLSYQELNAKANQLARVLRGVQPNSMVGIMVDRSLDMIV
GMLGVLKAGGAYVPIDIDYPQERISYMMEDSGAALLLTQQKLT--IAFSGDIL-YLDQEE
WLHEEARPQDIAYIIYTSGTTGKPKGVMIEHQSYVNVAMAWKDAYRLDTPVRLLQMASFA
FDVSAGDFARALLTGGQLIVCPNEVKMASLYAIIKKYDITIFEATPALVI--PLEQLQLQ
ILIVGSDSCSMEDFKTLSSIVNSYGVTEACISSYYSLHPIGKPYANMKMYIMNQLQIQPV
GVIGELCIGGAGVARGYLNRPDLTAEKFVPNPVPGELYRTGDLARWMDGNVEFLGRNDHQ
VKIRGIRIELGEIEAQLRKHDSIKEATVIAREKYLCAYVEVNVAELRA--YLATDLPAAM
IPSYFVSLMPLTANGKIDKRSL
>Bs_SRFAB_Q04747.2_AMP1_3
HQVFEEQAKRTPASTAVVYETKLTYRELNAAANRLARKLVGLQKGETAAIMNDRSVETVV
GMLAVLKAGAAYVPLDPALPGDRLRFMAEDSSVRMVLIGNSYTAHLQVP--VLTLDIGFE
ESEAADLPSDLAYIMYTSGSTGKPKGVMIEHKSILRLVKNAGYVP-VTEEDAMAQTGAVS
FDAGTFEVFGALLNGAALYPVKKRHVLKQFAAFLREQSITTMWLTPLFNQLAKDGMGTLR
HLIIGGDALVPHIVSK-KPLWNGYGPTENTTFSTSDREPIGKPIGNSTAYIMDEQCLQPI
GAPGELCVGGIGVARGYVNLPELTEKQFLEDPRPGEIYRTGDLARWLDGNIEFLGRIDNQ
VKVRGFRIELGEIETKLNMAEHVTEAAVIIRKNEICAY-TADVSELRK--TLSQSLPDYM
VPAHLIQMLPLTPNGKINKKEL
>Bp_TycC_O30409.1_AMP4_6
QELFEQQAAKTPEHAAV-VMGMLTYRELNEKANQLAHVLRGVGKESIVGLLADRSLEMIT
GIMGILKAGGAYLGLDPEHPSERLAYMLEDGGVKVVLVQKHLPLVGEGLMPIV-LEEESL
RPEDCGNPSDLAYVMYTSGSTGKPKGVMVEHRN-VTRLVMHTNYVQVRESDRMIQTGAIG
FDAMTFEIFGALLHGASLYLVSKDVLLEKLGDFLRTNQITTMWLTSPLFNLDPA-MDSLR
ALIVGGEALSPKHINR-KPIWNGYGPTENTTFSTCEQHPIGKPIANSTAYIVDGNQPQPI
GVPGELCVGGDGVARGYVNKPELTAEKFVPNPAPGEMYRTGDLARWLDGTIEYLGRIDQQ
VKIRGYRIELGEIETVLSQQAQVKEAVVAVIEKALCAYVAVDAAELRE--AMSKQLPGYM
VPAYYVQMLPLTANGKVDRRAL
>Bp_P0C064.2_GRSB_AMP2_4
QGLFEEQVEKTPDHVAVGWKQALTYRELNERANQVARVL--KQPDNIVGLLVERSPEMLV
GIMGILKAGGAYLPLDPEYPADRISYMIQDCGVRIMLTQQHLLSLVHDEFDCVILDELYK
GDSSNLAPGDLAYIMYTSGSTGKPKGVMVEHRNVIRLVKNTNYVQ-VREDDRIIQTGAIG
FDALTFEVFGSLLHGAELYPVTKDVLLEKLHKFLQANQITIMWLTSPLFNLSGTEMAGLR
SLIVGGDALSPKHINN-KCMWNGYGPTENTTFSTCDKEPIGKAISNSTVYIMDRGQLQPV
GVPGELCVGGDGVARGYMNQPALTEEKFVPNPAPGEMYRTGDLARWLDGTIEYLGRIDQQ
VKIRGYRIEPGEIETLLVKHKKVKESVIMVVE--LCAYVEVTVSELRE--YIAKELPVYM
VPAYFVQIMPLTQNGKVNRSAL
>Bp_TycC_O30409.1_AMP3_6
QALFEEQAEKSPQATAV-EIGPLSYQELNERANQLAATLRGVQPDQPVGIMANRSVEMVV
GILAILKAGGAYVPIDPEYPEERVAYMLTDCQARLVL-TQKHLKLSSVTAECL-GVH---
------QPSDLAYIIYTSGTTGKPKGVMVEHRGIVNNVLWKKAEYQMKVGDRSLLSLSFA
FDAFVLSFFTPVLSGATVVLADEEAK-VSLKKLIAASRCTLMTGVPSILECSPADIP-LQ
TVTLGGEKITAQLVEK-KDIVNEYGPTESSVVATWLAGTIGRPIANTSLYIVNQHQLQPI
GVVGEICIGGRGLARGYWNKPALTEEKFVSHPAER-MYKTGDLGKWLDGTIEYIGRIDEQ
VKVRGYRIEIGEIESALLAAEKLTAAVVVVEDQLLAAYTADEQLD-VTKLHLSKRLPSYM
IPAHFVQLLP-LPNGKVDKKAL
>Bp_TycC_O30409.1_AMP6_6
HQLFEEQVDKTPDQAALSEQ-SLTYSELNERANRLARVLRGVGPDRLVAIMAERSPEMVI
GILGILKAGGAYVPVDPGYPQERIQYLLEDSNAALLL-SQLLPLLAQVSSECLDLAELSG
SNLAVNQPTDLAYVIYTSGTTGKPKGVMIPHQGIVNCLQWRRDEYGFGPSDKALQVFSFA
FDGFVASLFAPLLGGATCVLPQEAAAKVALKKLMAATEVTHYYGVPSLFQ-ALDDFNQLR
CVTLGGEKLPVQLVQK-KPINNEYGPTENSVVTTISIETIGRPLANVQVYIVDEHHLQPI
GVVGELCIGGAGLARGYLNKPELTAEKFVANPRE-RMYKTGDLVKWRDGTIEYIGRADEQ
VKVRGYRIEIGEIESAVLAYQGIDQAVVVARDSYLCAYVAVSVSGLRS--HLAKELPAYM
IPSYFVELLPLSANGKVDRKAL
>Bp_P0C064.2_GRSB_AMP4_4
QELFEEQVKKTPEHIAIVWEQALTYHELNIKANQLARVLRGT-PNHPVAIMTERSLEMIV
GIFSILKAGGAYVPIDPAYPQERIQYLLEDSGATLLL-TQ-SHVLNKLPVDWLDLDEQNY
VEDGTNLPTDLAYIIYTSGTTGKPKGVMIEHQSIINCLQWRKEEYEFGPGDTALQVFSFA
FDGFVASLFAPILAGATSVLPKEEEAKVALKKLIASEEITHYYGVPSLFS-ALDDLQNLR
CVTLGGEKLPAQIVKK-KKVNNEYGPTENSVVTTIDIQTIGCPLSNVDVYIVNCHQLQPV
GVVGELCIGGQGLARGYLNKPELTADKFVVNPVE-RMYKTGDLAKWRDGMIEYVGRVDEQ
VKVRGYRIELGEIESAILEYEKIKEAVVIVSEQMLCAYVDVLTLDLRS--YLAKLLPSYM
IPNYFIQLIPLTPNGKVDRKAL
>Bt_AAY29582.1_AMP1_2
PELFEDQVKRTPEAIAL-RFDQLTYQELNQRVNQLAWTLRGLQQEELVGIMVQRSLEMIV
GVLAVIKAGGAYVPIDPEYPLDRIQYMLEDSGTNWLLTTKEIPIYLGHV--LY-LEEDTV
YHERSSSS-DLAYIIYTSGSTGQPKGVMIDHRA-VHNLHLSAGIYGIAQGSQVLQFASLS
FDASVGDIFHSLLTGATLHLVKKEQLLHAFMEWLDEAGITTIPFIPSVLK-EPYAKPKLK
TISTGGEELPADLVRIWGTFLNAYGPTETTVDASICVESIGTPTVNKRAYILDQGHIQPI
GVPGELCVGGEGVARGYLHRPELTDEKFVD-PVPNGMYKTGDLARWLDGTIEFLGRMDGQ
VKIRGFRIELGEIEARLNQAPSVKQAVVLARSEQLCAYVDLKVSALRK--ELSQTLPDYM
IPSFFIKVIPVTVNGKIDKKAL
>Bt_AAY29582.1_AMP2_2
QNRFEEQAMKTPDAVAL-VYGELTYRELNQRSNQMARTLRGVGRDQIIAVMINRSHELII
SILAVLKAGGAYLPIDPTYPLDRIEHMLEDSQTAMLLTQKEIQIPTGYSGEVL-FVDYHE
DATDLSQPADLAYIIYTSGSTGKSKGVMIEHRS-LHNLIHISHPYKMGAGSRVLQFASSS
FDASVAEIFPALLTGSTLYIEEKEELLTNLVPYLLENQITTVALPPSLLR-SPYELPALE
CIVSVGEACTFDIVQTWGTFINGYGPTESTVCSAFVTATIGKPFPNQKVYIINEQQLQPI
GVPGELCIAGAGLSRGYLNRPELTQEKFVNNPAPGEMYKTGDVARWLDGNIEYAGRMDDQ
VKVRGNRVELGEVTSQLLTHPSITEAVVPIVDTHLCAYIEVKVNDLRH--HLAKALPEFM
IPTYFIKVIPLTGNGKVNKQAL
>Fg_FG13878_AMP1_8
HDMIAQRARKQPDAEASSWDTTMTYADLDELSDTVASHLVGLG--STVVTCLDKSGWVPA
IYLSILKAGGAFAPVSPGLSADQLTSAMRRLSPSIVISSTPLSKFVGLAEHVLDISE---
---ILKTPQDPACVLFTSKGEGEETLLVLDHVAVCTSIVTNSNVHDFSPATRTLQFAPYD
SRASISDVLFTLAAGGCVCTVSEEEQTGRIADACTRMNPSLVCLTPSSAAVNQDDLPGID
TIILAGEHLDKDSVGKWT-LINAYAPTAAGYACCTSPRNIGWPRGC-AAWVMDPTRLAPP
GAVGQLLVESPFLGQSYESGDG-SASALVPRPFSLKCFLTEHLVQFDDGTLQVVGHKN--
--SKGQLLQFDSHHASSSSSVGETPGTGPISTTSLDTTVETTDTRTTLLGLSPEKLSRLL
QP------LGVNSKGQL-----
>Um_UM05245_AMP1_3
QMQIARRAQLHPKKIALTAEGCMPYGMLYRQAQHLASLCAALTRASPIPLALDQGPFYVS
AVM-----GSAYVPLDLESP--ARNQLIDQISPRVILTTAKSDSLQGLLNALLQLPVESI
FTI---GASDLADIL--SGTSG-AKGIRVDHNLFHS-IRGCRSMMNAY-SLRTL-FSAPA
ID-SVWDLFGTLTSGGTICVARKPQLLQDLTTMCDTFAATFLQSTSTVLNLNPARVPFLH
VILPGGEPMSFSVQKKF--FYNTYGPSEITVSAVSSRKTIGQPLGSNKVYILDDSSLCGV
NEIGEIALAGPQVAQGYLHLPEFSASKFIANP-----FAKGERMFLSESVVLLEGRKDRQ
VKIRGGRVELASVTAVALATDEVKDACIKIEIETLALFIDDLPHCLGYRNRCELQLPWYA
VPSFVFPLIPSTANDKLDERR-
>Mg_MGG14967_AMP2_4
VSLFKNAVKSHPSAAAISASFSMTYAELDRASDRVAVHMLTMRR-GLVALFFPRSVFMII
AMLGTLKAGLAYCPIEWEAPPARVARLLRQLNVSTIV-SNNHG--FEMLSSAINVDRPPT
ARPKTALPDSTCYVMLTSGSTGTPKPAILTHRAVTSAVQQAVKAYALGPSSRVLLCANYI
FDASATDIYGSLITGATLVLRSDNELRTDLAATVLAYRINWLHVTPTVFKFSPSAY-GLR
TVVLGGEMLHRSLVRSLAHVIGAYGPTETAIQVLVDDDVVVYDAP--GNLVVQRGELCYI
NEPGEILVAGVQVFAGYEGEV--ASASFIELR----FYRTGDLARWLDMRIQILGRRDAQ
LKVAGMRIHPAEIETVLESHPDVLRA------GRLCAMVDCASPSLDLAAFCRTILPGRL
VPSFISSVLPVLPSQKIDRAKV
>Um_UM05245_AMP3_3
LQTFKRQVERTPKKIAVGCSSFVSYAVLDSWSDRLALDFRNDRP-RLIALVLERGPGLVA
AILAAQKAGAAYIAVDEDSNHTRARDIIAASAPTLLLTSDKRRQALLSNSAAVEMGTSAN
ATLEEHAVD-LAYVVFTS---GKPKGICVENRNLDYSILDCMSVMPQGSSLRTLCFSGPS
FDMSVWDLFTSVVWQLSSYAPSWKRRL-RF----------------SICN-EPATVPFLK
YILPGGEPVVRSIQQKFDDFLSTYGPSEATVSVSSPANVIGKPVGSSAIYIVQLNL-CSL
YEPGELAIAGPQISRGYLNMAELTSKSFIEDCELESLFLSGDFGYWD-GRLHLLGRIDSQ
VKIKGYRVELGDIESTILVFPGTIRQ--AACIESIVAFVRASKRQHFCEAVRDTILPAYM
VPSMVLTVIPMTQNSKIDRNQL
>An_AN0016_AMP2_4
-AEIEALASQTPQSIAIASETQLSYARLNDLSSALANYLTGL-PGTKVPISFEQSAWAII
SIIATWKAGGICVPLATPV-NAELETWMMAADLQVALACPGAMSLEDLAPYVIPVDEGSL
EID---VSEECAYVVFSTDPMDPSKGFLLDHGAIAASCRSFARSISLGMSTRMLQCAHIS
SYEFVLEIFSTLSQGGCVCIPQSSSP-ADLSKAACEMRTTTIRMDQSLATS-ADAY-GMR
QVVLTGDALPLGVEQQA--VYSYYGSVECTALC--NILMLQQAPGT-KTWVVDHNILLPV
GATGELLIESDGLAQGYLFDT--SADAFIQDPVSSDMFKTGLLVQYGEGLLIFRGRNEEK
VHNHVSSVGTTDADYWKSYLAGIEPC------ARLVIEV-------DLRQDQSDISPAAV
VQLTWGIILR-CYTGLLEV---
>Mg_MGG14967_AMP1_4
WALFEEVVQSLPNAPAVQFEAPWSYEELHKSASKFAEQL-QVS-GQHVAVMLERSPAQVA
SILAIAKIGAVYVPVDHNLPRTRVHSIVASVEDCVILCDTNNAILEEKMPRNLAIPYASN
AQATCVDPDDVAAVLFTSGSTGNAKGVQLTHRNLILPARFLAEREKIGPSSRVFQFARSS
FDVHLIDIMCALLHGGLLLQVSQDKLMTDTAGWMRRLEVNTAHLTPSTISLDPEQLPALQ
YLVTCGEPVTRGIIDRF-RVTNLYGPCEASVAKTLRPGVIGRPSPHASVMVIGY---AAE
GTTGEIVVKGGSVFKGYSNRD--VHPCFLALPGMQRWYCTGDYGYVESGNVHLVGRMDDQ
VKVNGQRVELGDIEAVV-SQ-YVGRCTVLAHSRRLFAVSDVRGAALEKVVACSKCLPPYM
IPRTIAVI-PQSPSGKIDAKKI
>Um_UM05245_AMP2_3
HVSFSAKARQIPKKIAIFLDGAITYDRLDYLSGQLSVKLAAISPSRPVAIFMPKSIALYI
VIFAVLKAGYGYVAFEPDHPPSRTPQLLSHVQASLLIVIETHPRVSSILAEVN--SSDTE
DTGCEADLDDTAYIVFTSGTTSSPKPIVVQHGNLYHSIESSRSILHKDPSSRTLAFSGPT
FDMSVWDFFGTLLICGTLCIAPRNDLLTDLSGVTARLAATFIETTSTVLDLVPDQVPFLL
TLCPGGEPLKKQICERFTQILNTYGPSECTVSVTSLPSLIGRPIGCNRAYVISGPALVPL
GRICELAIGGPQVGLGYLGNQPATLASFIPSP-DVDLFLTGDKARWHDGRLEYLGRSDFQ
IKIRGFRIDPFEVEEAVVAHPLGDDACAKVFDERLVLFLEVASARTSLSSALKQRLPSYM
IPSVILPMFPLTANLKVDRKAL
>Fg_FG10523_AMP1_1
HDVILQHSLTRPNAPAVSWDGDITYVQLATLVQRLKTYLVGVGPGTVVPVVLEKNHWAPV
IILAVLQAGASFAPLDCQDPATAKSTI--DYLPHVVLATETAWLSTLAINLVI-INDLTP
YVSAIGTP-DHAACIFVTP--KKSRSIFFTHASLLSTFIAQAEPFKLNSESRVLQLSAFN
VDISLVEILGTLVHGGCVCVPHPHDRAHDVAGAMARMDVTWSYMTSLLARKNPDAVPSLR
TLCFRTRRLDPDTYMPWEDHLVAYGAPDCPLGISVNLNVISPPVG--RFWVLNPKKLMPV
GAIGELAIDSP-LATPHRKPLQAPETYQ-STD----YLKTGHRVRYLDGTVQFISSVRDE
VKVGGSNVDVAQVEQIMRCLGTGIDVVDSITTPLLAAFEPETREKTKKMFALRDRLPRHC
IPSVFIPVFPMSTSLKVNRRKL
>Mg_MG03401_AMP1_1
HELVETNARGNPHAMAVAWDGQLTYGKLDDLSTRLAQRL-SATTGVTVPLLLEKSVWSPV
AMLAVLKAGGAFVPIDSAD-LSMIQPIFDNISSRVAICDNAGGVLRNLFDTVIVLNGTQL
KLQ---APDDAACVFFTPSNSREVRGTAFTHGALSIALLTQGPAASINYGSRVMQLSSYN
IDIAISEVFATLVNGGCVCIPNETERVFDYVGAVRRMEVNWSYMTPHLSRKNLEHLPSLK
TVCFRTRSLDEDTYAPWGKKIFAYGAPDCPLGISFQLNRIGTPLG--NFWLVDHRNLMPI
GSIGELVVEGPTLGCSFARRTHWNAAEFSGSA----YFKTGHRMRYTDGALQLVSQKRED
IEIDGSLVVLSEVEQSLRCLGQGMDVVEAIAFPVLTAFEHVTRERIKRVAGMRNKVPHHM
IPQIFVPVLPITSSLKVNRRRL
>Nc_NCU04531_AMP1_1
HDLVNKQASAQPNSQAVAWDGTFTYQQLDEEATTLAHHLVGVGPHSVVPVVMEKSRLTIV
AILAVLKAGGAFVPIDALE-LGLIQPIFERLNSRVAVASERAALVLGNLFDVV-LMN---
GLPRDQTPSDPACILFSRVSSGVARGVSFSHTALSTALLGQGPAAKIGPLSRVMQLSSFN
VDICVSEILTTLAHGGCVCVPSANERLKDFAGAVNRMQVNWTYMTPHLSRKDPTKVPTLK
AVCFRTRSLDEDTYSAWGKAILAYGPHDCPLGISFQLRSVGRPFG--SFMVVDRKNLVPV
GAVGELVVEGPTLGCHYPNSTLGPMSPL-GPS----YFKTGHRVRYTDGLMEFISHKDED
VGSKERPVDTAQIERYLRCLGRGVDVVDKLPFPVLAAFEATAKEQLRQLVGLRSNAAPPG
IPSIFIPVLPITPSLKVNRRRL
>Pa_1070_AMP1_1
HELISRQAEMQPSSQAISWDGSYTYLQLEEEATKLAHHLVGVGPHSVVPVVMDKCKLAPV
AMLAVLKAGAAFVPVD-SLELGIIQPIFERLTNSVAVSSELAAVLLFD--QVVAIP-DNL
GSLTSMAPTDAACVLFVPTSTSEARGVTFSHSALATALVGQGPAARITPLSRVMQLSSFN
VDICITEIFTTLVYGACVCIPSAAEKLQDFGAAVNRMQVNWSYMTPLLSRKDPTLLPSLK
VVCFRTRSLDDDTYNIWGKVVLAYGPQDCPLGIAFHLRSIGRPFG--NLLIVDHKKRVPV
GAVGELVVEGPTLGFSYPNSTVSPMSPL-GTT----YFKTGHRARYTEGLMEFISSQRED
IDLDGKTINVTEIEQYLRCLGRGMDVVDIVAFTILAAFEPATQEQLKQLVGLENRPPPCM
LPSVFIPVLPVTPSLKVNRRRL
>Fg_FG10702_AMP1_1
PDLIRLTSSTFPSRTAVAWDGDLSYQELQTTSDRWAKASLGLG--DRVIHAFEQSQYAVV
AWLAILKPGCTSVPIDVPTPTERLKTIIDSTTCKAAICDTTSSHLGHTSLRLLELESEDN
IEVEEVNPSSNAVIIFTSGSTGQPKGVVQTHNAIASRLVMVAKALGLDEECRFLQFAPHC
FDVSIGEIFGTLVAGGCLCIPAPAKKLIDIAKNIDKMEITHAILTPTVAKM-SDQVPSLQ
SLSVGGEPCSSKLRETWPHLNVLYGATEGGVWDTISVLSIGFPIGS-RVWIVDWTLLSPI
GVPGEICIQGPEIAGGYFGDNEKTQEAFKLNPEEGRIFRTGDRGLVMDGSLRIFGRIDRQ
IKINGQRVRVVSLASTLRCLRVLTTV-----LSGLYLI------------RTSTALDLST
VYRLFSALLP-SPAGILERPSF
>Mg_MG02351_AMP3_5
HDSIALAARTQPGSTAVAWDGRFTYRELDELSTQMAHALAGGE-GSVVAICSEKSKWVPL
VQVAVYKAGGVTVLQSVAVPELRMAKVFERIGVKLAVVSE-SR--LEVMSRQLRISPQDK
TQQPAALPSSPAAILVSSGSTGEPKQVLWSHGTLSSNAKAHGEYLGVDAGTRVLQFASYD
FDVSTIETASTLVHAGCLCIPSEAERLDGLGGAINRLRTDFVNITPSTAKLRPEDVGTLR
TLVLSGENLAGEDVRRWKPVLNWYGPAEHPAVLTASDEVIGQVCRPALCWLVEHDRLVPF
GTVGEIALEGPLGADGYVANDAMTRQRFHER-FAGHIYYSGDLGRY-DGNLVYMGRKDAQ
LKIRGQLVAPEEVEAQIRTW-LNNNSVVDVVS--LVAYTTAELELMTSALKLEATLPRYA
VPSYYIPVIPTNASGKKDRKRL
>Mg_MG02351_AMP2_5
TSMIDEWATTNPDGLAVSWDRSLTYRQLRDLSEHLAYRLHGVGPGSLVVLNFDKSSWLVV
CMMATLKMGATALPLSSAT-THRALEIIEAVQPKLVLTSGEESFYTKVPTMSV----SDT
PNEEWLEPSDPALVLFTSGSTGTPKSILWSHETLSSNICAARDSFGITAQSRVLQFAGYE
FDVSTVESLAVLSAGGTLCIPSEADRTNRLGEAVTEFQASWVCLTPSVSETDPRELSSLK
TLVFAGEKLQRKTASRWVLVYNWYGPAESVATCCLSPLTIGKSSRG-LVWLVDRNLLSPI
GAVSELCIEGPIVAQ-YAGQNSQNEESFF-SPEM-SLYQTGDLVRY-DGRVVFIGRKHSQ
RKLRGQRVELGEIELRVHLAGRLEATVAEIFCETLALFVDHLKRALELEQALLESLPPHM
IPKVYVPLMPTNHSGKTDRRRL
>Af_Afu3g13730_AMP1_1
QDLIQRTCQQQPHAMAVAWDGSWSYQELDCQASHLASQLCGIEPEKFVGLLFEKSKWTTV
AILAVLKAGGAFVLLDPTQPAAYLSAICTMTRTALLLCSSHNQLAAELRQTTIQVPRAMP
TSDFRRQPHHTLYACFTSGSTGRPKGFIIDHVAFNSGLQTYAHATGLGCDSRVFQFASYS
FAPSITDQLASLIVGASICVPAEEELQNDVEGSISQLQATWLKLTPSVARTDPGRLPCVK
TLILVGEEAQVSDVAAWQGVLGLYGQSENAKGTMVDPGNIGSPFCA-VGWVVDYHRLMPI
GATGELLLESPCLCRGYIDNEDETKLAFVSKPTAQPLLRTGDIVRYCD--FCLVGRKGNR
VKLRGQRLELAQVEHHLRCLS-STHPLADVVQPMLVAFVKDFQTQAAVLGRLRHLLPSFM
VPSTLLAVIPRTGTGKIHRRRL
>Ch_NPS8_ChC594248_AMP2_2
HDEIYAVALQNWNQPAVAWDGEISYGELEQMSTRVANNLRGIGRGHIVPICFEKSMWMPV
AALGVMKAGAAVVALDITLPVQRLQVITKQVQSDIILASLTDLRLGFAKLLVL--PNPKE
PAQIDGSPDDLLYIVFTSGSTGTPKGTMLTHSHVCSMLHHQREIIGLTSGRRVYNFASYA
FDVAWDDFFHALTSGGCLCIPSEEDRKNNIETSMAMLRANYVHITPTILRIDSKAT-GIS
VVNLSGEPVAPSDRSI-SKVVNLYGPAETNVVTVQDELSIGKGY-GASTWIVNSDILAPI
GEIGELWIEGPLSGLGYLAETEFQKASWVKNPTRGTLYRTGDLVRYTDGSLIYCGRADRQ
VKINGQRVELGEIDVAL-QA-LVKRLHVAVETQVIMAFAKQLMQE-ASLLQLRSVLPQYM
VPRAFVPLLPLTATGKVNLRKL
>Ch_NPS8_ChC594248_AMP1_2
HGLFDIQLRKRPEVMAVAWDGSLTYSQLDKYSTLLAFHLLGQ-PGSIVALCFEKSMLMPI
SMLAVAKAGITGLGIDPDQPEGRLAQVVTESKAAALLCSLRHHELSSRLGAGL--DDLMQ
LDDTRSLPSDILYAVFTSGSTGKPKGVLVSHGSYSAAAICQHEPFGFSQEARVLDFSSYA
FDAAWFNLMHTITSGGCLCVPSTDDLRNHLGGCILQFGVTFAFLTPTVCRGERKALIHLK
RLLLGGEMIVPSDIALF-NITLVYGPSECTPMTMF--IALGHGMGT-KTWVVNVHQLCPI
GTIGELCLEGPLLGAGYLEDKLKTEQAFIRDLQA--IYRTGDLVKYGDGTLVYVRRKDTQ
VKLRGQRVELGEIEQHVHHLEQPNLNVAEVVHAVLVTFVKTIRQLTGISDRLEQVLPSYM
VPTSYIPLIPTTITGKTDRVRL
>Cp_PS2_CAD28788_AMP1_1
ETLIHEWCRRTPSAVAVGWDGDFSYKELNELSTGVKHDLRGIGPEVFVPILFEKSRWAVI
AMLGVMKAGGAFILLDPAHPPKRLRSICDKVSARLVVSSVQQALAAGLAGHVVGMAQHDD
SMDCIAAPHNALYAVFTSGSTGTPKGVVNSHSSFLAAMPVYLKALELDNNSRVFQFASYA
FDVTIFDALMTLVAGGCVCVLSNADRSSDLTSAIQHFGTTHLSVTPTVARIDPQDFPSLK
TIVLGGELSASDELLKW-NVIRLYGASECTVMSIQ-IKTINYETGN-CCWVVNHEQLRPL
GAVGELLVEGAVVGRGYLDDASQTSETFIEAPST--VYKSGDLVRIAD--VQFVCRKSTQ
VKLRGQRIELGEVEHHVRAIPSATECVELITIPMLMAFVASFRSQISITSKLRDALPSYM
VPSVILPLMPLTGTDKINRKLL
>Mg_MG02351_AMP5_5
HELVEATARRQPEDCAVAWDGSLLYSELEALSRRLALRL-ALGRGTTVPLCFEKSVWYPV
AALAVMRAGGACLAMDSTQPEARLRSIVQQVGPKLILSSA-ST--EELASRLS--DDQLP
ESTVDGDPTDVLYIVFTSGSTGVPKGIVTTHQNFASAAAHQADMLHIRRGTRVFDFVSYN
FDVSWSNHLQTLISGGCLCIPSESDRRNDIAGAFNRLRCDYSYFTPSVAKSDPSALPGLR
TLAMGGEPIQNTEVARWSVVIGIYGPAECAQALTF-NNHVGRPYGA-NVWLVRPDRLAGV
GTTAELAIEGPTLSSGYFGDAAGSAAAYVETPGH-AVYMTGDLARYAD--LDFIGRKDAL
VKLRGQRVELAEVEYHVACLGGPCVGAAEIVTPILTVFLAKLVQILDLE-QLPDRVPQYM
VPGAYISIIPMTTTNKT-----
>Fg_FG02394_AMP1_2
NDIVMDWAIKQPDRPAVAWDGQLSYGQLDKYSTTLAKHLLGVH--TIVPLCFEKSMLMPI
AMLGVMKAGGACVAMDITQPEERLRTIVDDVNPALILSSATNKDLATAVSDDL-SPPRTE
DHE---GPQNTIYVSFTSGSTGKPKGAVINHGNVFAAVRFQGRSLGFTKSSRVFDLAPYC
FDVAWSNVLHTLCAGGCLCVPSGINAMTGISASINNLEANLVNITPSLLRL-PNDVPSLQ
TVLLSGEPPDHATCLRWR-LVNTYGPTECTFKSSHWPPNIGSGIGS-NLWVVNADLLSCI
GAIGELWLEGPLVGQGYLSNPQMTEKSFVKDPRPG-LYRTGDLVRS-NG-VTFIGRKDTQ
VKIRGQRVELDEIEYHVRNCLEPRVVVEVVSPQVLMVFE--NIEAITGTLTLTKVLPSYM
VPQVYIPLIPLSPTGKTDRRLL
>Mg_MG02351_AMP1_5
HDLISEVAAAQPGALAVAWDGDLTYRQLDELSTSLARRLVGLAPRSTVPVLFPKSRWTSV
AMLAVVKAGCSAVALDGTQPDSRLRSIVGQTRPPLVVAAAKYRRAAGLAGGVVQLDDAGA
GDAVAKLPSDTVYISFTSGTTGQPKGACISHANVRSAVHYQGRDLGFSRESRVFDFAPYS
FDVAWSNFLHTLCAGGCLCVASEDDMLADLSAAISAMGATLINITPTVLRMRVP--PSLQ
SVLLSGETPYRENVTQWARLVNTYGPTECTFKCAFDPAHLGM--GAFALWIVDATKLAPV
GSAGELYLEGPLVGQGYLADPDKTASAFVHDPGSSTLYKTGDLFRY-DGNLLFVGRKDTQ
LKIRGQRVEIGDVEHDVL---SLDASCISTND----GF-------L----RLGGDSAMRV
VAARAMSI---TVADLFQRPTL
>Ef_PerA_BAE06845_AMP2_2
HDLLADQVQARPDSPAIAWDGELTYRKLDELSTRMSHSL-LLGHKGLVPLCFDKSMWTAV
AILGVLKAGVGFILLDPHLPEQRMRDIVDQVGSKVIVTCPREILCSRLAEATVAISWDWT
QQE---LPSSTAYVVFTSGSTGTPKGVVVTHANAVSAQHHQLEPMGHTPESRLFDFASYS
FDVSISNIVSMLACGGCLCVPSESDRTDDMEKSIVSLRVNALDLTPSTLQL-PERLPAVR
QLTLGGEPLREADVEKWR-ICNAYGPSECTPTATIMATHIGKGAGV-VTWIVDHDELLPL
GCTGELLLEGPLVGRGYFNDSAKTAAAFIEDPRQG-LYKTGDLVKY-NG-LAFVGRKDTQ
VKVRGQRVEPGEIEAVLRSHEGAVVVFHRLTDLWLAAFTSQSLAHDETQLKRIQAWEEEF
EGETYLAITEAENIGRINKVEM
>Ef_PerA_BAE06845_AMP1_2
HDMFEDQVYSQPLALAVAWDGRLTYKELDELSEKLAGHLIDVGPEVIVPLCFEKSMWMPI
AMLGVLKAGGSFTLLEPSFPEQRLRTIVEKVNASVMISSPSNMLSSRLLKRVV-SVKSFS
AHPSRPQPSTAMFAVFTSGSTGVPKGAILTHTNYSSALAYQLQPLGFTKDSRVFDFASYA
FDVSVHNVFATLTSGACLCIPSDEDR-HDISKVMVDMRVTISHLTPSVTRIDPDSQPFLK
TMVFTGEPLSVDDATRW-GVVNEYGPAECTINTVNPISNIGLPV-GVAAWITNHQVLVPI
GCVGELLVEGPLVGRGYIGDPIKTAASFIDK-GHPGLYKTGDLVRYCDGSLSYLGRKDAQ
VKIRGQRVHLGDVEHWTQCMPEAQRVFADVIEPTLAVFQPVQIRALRADVKLSQHLPSYM
VPTSFWML-PMTPTGKMDRRML
>Mg_MG02351_AMP4_5
HDLVSQTARAHPQAVAVAWDGEVRYHELDAVSTVLAARLVG-VRNTVVPLVFEKSMYGMV
ALLSVLKAGAGVLLLDSTLPESRLQAIITQTNPAVVVSSVANQLTLVQPTTTMYATLRGT
TRTSDLAPD-LLYAVFTSGSTGTPKGCQIEHGSFCSAVVYQERVIAPLPGARVYDLSSYS
FDASIWMILRSLAAGATLCVPSEQER-RDLEGSMRRFRTTDVAMTPSTARLLPPRLPTLR
HLHVGGEAVTRADAARWA-VFVGYGPSE-CNAAVWYRVPIGKGT-GVSTWVLASERLMPV
GAVGELYLQGPLVGRGYLGDHETTAAAFIDG-RPDGLYKTGDLVRYNDGSLVFLGRKDAQ
VKLRGQRIELGEVEHHLRQCLEFAEPEVVVPAATLAAFQPRFQEA-IRGLALKKRLPTYM
VPSAYIPLIPLAPSGKTDRKAL
>Ch_NPS6_ChC533171_AMP1_1
HEKVSERAALHPEKIAIAWDGTLTYGQIEDYSDKLAKLLRD-SSNRIIPVLFEKSRWTSV
AVLAIMKSGACFALLDPAQPEGRLRAVVQQVNAKIFLSSKAQSLAVAPAATIIKFNKIFS
PYTAEQSPQ-PLYIQFTSGSTGVPKGCILTHSQYTSGAIPRAAAVGYYPHSRVLDFASYA
FDVCIDSMLCTLAHGATLCTPSDERRMNDMSGAMRDMQVTFAGMTPSVARL-VDILNNLE
SIALGGEGVSISDAMSWR-VVNAYGPSEATVGATIPYITMGKRKGC-ALWLSNHNKLVPV
GAVGELLIEGPIVGNGYLNNPSKTKEVFIEDPRHG-IYKTGDLVRF-DGEPIFVGRQDQQ
VKLRGQRIELAEIEFNMQKHLDTQLAAEVIKPQTLVAFVTNKFQDALRDMQLFVDLPSYM
IPSAYIPLMPLLVSCKTDRKRL
>Fg_NPS6_FG03747_AMP1_1
HTLISEQVRLRPDAQAISWDGDLTYAEMDNLSTLLAQHLIG-KNGDIVPLCFEKSRWTTV
GVMGVIKAGAAFVLMDPSQPIQRRQVMAQQVKATHIL-TSQAKPEIAPEAKHVTLDSKTI
EDPSREVPESLLYIIFTSGSTGTPKGVMLSHETYTASALARSTGIGYSSISRSLDFTSYA
FDVSIDSILCTLIRGGCLCIPTDMDRVNDLSGAIRRLKVNMVNITPSVARL-PDIIPSLN
SLGIGGEACSAGDIAIWR-IVIGYGPAECTIGCTVPYVSMGPGTGA-CIWLVDHNKLVPV
GAVGELLIEGPIVGQGYLGDPEKTKEAFISDPR---LYKSGDLVRY-DGGFIFVGRKDTQ
IKLRGQRVELGEIEHHIKNLLGAEVVAEIIAPSMLVAFAPPRFREALEVLKLSKVVPVYM
VPTQYITLIPYLVSGKTDRKSL
>Tr_NPS6_71005_AMP1_1
HDIVAERANEIPDKTAISWDGSLSYREVNRYSTLLAYLLRG-ETDDFLPICFEKSRWTVV
AVLAVMKAGGTMVMMDPALPIARLQNMAEQVNARMMI-VSQFGRNILPHGNHITFTPSLQ
LLP--APPSSLMYIIFTSGSTGTPKGVQISHRSYSSSAFPRAKAVGYSEGSRVLDFASYA
FDVSIDSMILTLANGGCLCIPSDDERLNDINTAMRRMRVNYAGLTPSVARL---DLASLE
GLGLGGEAASASDVAFWGRIIIGYGPCECTIGCTVAAKTIGP--GGAAIWIVDHEALLPV
GAVGELLVEGPIVGQGYLNDPEKTAAAFIQDP-VGHLYKTGDLGKYADGEIVFVGRKDTQ
VKLRGQRVELGEIESQLRLEAGVVAEVITPSGSGLVAF-VALRET-VTKADIASVLPRYM
VPTAFIPVIP-TISGKIDRKRL
>Bc_NPS6_BC1G10567_AMP1_1
HDMISERAKTLPTKVAISWDGSLTYGQIDQYSTFLACSLRG-KLHDVLPVCFEKSRWTIV
AVLAVMKVGATLLMTDPTLPLARLQNMAEQVDAKLIV-TSQYDRLIVPNGKIMTFTNDLP
ASS--PPASALMYIIFTSGSTGTPKGVMLSHETYTSSAVARAKAVGYTEESRVLDFAAYA
FDVSIDSMLLTLGNGGCLCIPSDEDRLNDINGVMRNMQVNYAGLTPSVARL-TDVIKSLH
ALGLGGEASSVRDVNTWR-IVIGYGPCECTIGCTINYVSIGEGNGA-AIWITNHEQLMPV
GAVGELLIEGPIVGQGYLNDPAKTAASFIKDPR---LYKSGDLGKY-DGGIIFVGRKDTQ
VKLRGQRVELGEIESQLMARLEISAIAEVITPPTLVAFGSEELSQALSKAELTKVLPRYM
IPTACIPVIPVLISSKIDRKRL
>Af_NPS6_Afu3g03420_AMP1_1
HEIISDQAQKFPDKEAISWDGSLTYRQIDQYSSFVARSLIG-GLHDVLPVCFEKSRWTIV
AVLAVMKAGATFVLMDPTLPLARLQNMAQQVGAKMMV-SSQYNTEIIPNANVLTFSSAEQ
NGE--PPSSALMYMIFTSGSTGTPKGVKISHETYTSSAIPRANAVGYTEDSRVLDFASYA
FDVSIDSMLLTLGNGGCLCIPSDEDRLNDINGVIRRMKVNYAGLTPSVARL-ADVISSLS
GLGLGGEAVSARDVNLWR-IIIGYGPCECTIGCTVDYISIGPGNGA-VIWIVDHESLVPL
GAVGELLVEGPIVGQGYLNDPEKTAAAFIEDPRRG-LYKTGDLGRY-DGGIVFVGRKDTQ
VKLRGQRVELGEIESQLRARLETTVIAEVIVPPTLVAFAPDELRRALSEAELAKVLPRYM
VPTAYIPVIPTLISGKTDRKRL
>An_NPS6_AN6236_AMP1_1
HEMVSEQARRFPEKEAISWDGSLTYGQVDLYSSFVAASLKGVH--DVLPACFEKSRWTIV
AVLGIMKSGATFVLMDPTLPLARLQNIAQQVGAKMMLSSSHDLMIMPDSNPFV--VGDAS
KLQSIPVPSALMYMIFTSGSTGTPKGVKLSHETYTSSAIPRAREVGYTENSRVLDFASYA
FDVSIDSMLLTLGNGGCLCIPSDEDRMNDINGVIRNMRVNYAGLTPSVARL-TDVISSLE
GLGLGGEAVSARDCTVWR-IIIGYGPCECTIGCTVDYISIGKGNGA-AMWITDHELLVPV
GAVGELLVEGPIVGQGYLNDPEKTAAAFIEDPRRG-LYKTGDLGKY-DGGIVFVGRKDTQ
VKLRGQRVELGEIESQLRARLELSIIAEVIVSPTLVAFSSEELRQTISEADVATVLPRYM
VPTAYIPVMPVLISGKTDRKRL
>Mg_NPS6_MGG14767_AMP1_1
HDLVSERSISTPDKVAVAWDGEFTYRELESLSNTIARQLAG-RVGDIVMLVFEKSRWTTP
ALLGVLKSGAAFVLTDPAQPEARLKTIASQTGAKAVV-CSQADRRIAQDGDCSQKQKQKP
AVVLVAVPDSAMYVIFTSGSTGVPRGGGVQPRQ----LRVGGDPAG---GRRW----ATA
RRAAIDCMLCTLMQGGTVCVPSEAGRVDNLGAAILASGANMAHMTPSVARLEPEVMRSLD
VLGLGGEAVSAGDAAAWK-VVIAYGPSECTVGCTI--TTIGKGTGA-VTWIVDHNRLMPV
GSVGELLIEGPVVGLGYLGQPDKTAEVFVRDPRRG-LYKTGDLVKY-DG-IVFVGRKDQQ
VKLRGQRIELSEIEYHLRKNLCVKIAAEVVRPPTLVVFDSPELGAIVADMLLGEELPRYM
VPAAYIPLMPVLASAKIDRKRL
>Ci_NPS6_CIMG01429_AMP1_1
HDIFIENASRHPERPAVSWDGGLSYREVDEFSTQLAMQLIN-KIGEPIMLCFEKCMWTVV
AVLAVMKSGGTLVLTDPSQPEARLQTIATEVNVRLIL-TSQAKARISSTASIVIFQS-TQ
EVSKSTVPSSALYIIFTSGSTGKPKGVVISHTNYTSGAIPRAAAVGYNATSRVLDFPSYA
FDVSIDCMLCTLANGGCICVPSEDQRVNDLGGAIRDMNVNMAHMTPSVARL-SDILESLD
VLGLGGEAVSARDAAVFK-VIIAYRPSECTVGCTITYTTIGNGVGC-ATWIVDHDRLTPV
GAVRELLVEGPIVGKGYLNNLANTSTVFIENP-PG-LYKTGDLVKY-DGSIFFVGRADQQ
VKLRGQRVELGEIEYHLRTKLGTMSAVEVITPATLVAFASPGLLQVLADIELGVVLPRYM
IPAAYIPLIPLLVSCKTDRKQL
>Tr_NPS6_67189_AMP1_1
HDIISERVQQQPHKVAVSWDGSLTYQELDNLSSRLARHI-GA--GTRIPLCFEKSMWTVV
AVLAVMKAGATFSLTDPSQPVARLQTIVEQTGADLIITSVSELEISRPGGQVIAIRDVKE
PDTETALPETPMYIIFTSGSTGKPKGVIITHGNYTSGAIPRAEAVGYKDTSRCFDFPSYA
FDVSIDCMLCTLATGGQICVPSEEARMNDLSGAIRQSKANMVHMTPSVARL-TDIIPSLD
VLGLGGEAVSASDAAAWS-LIIAYGPSECTVGCTIISTGIGKGVGG-VTWIVDHNVLMPV
GAVGELIIEGPVVGVGYLDEPEKTAEVFIENPRPG-LYKTGDLVRY-EGSIEFVGRKDQQ
VKLRGQRVELTEVEHHLRACLGIKVAAEVIKPPSLVAFSSPELKAALATVAMGSRVPRYM
VPAAFVTLMPSLVSGKTDRKKL
>Nc_NPS6_NC08441_AMP1_1
QDIISEQAAANPSKPAVSWDGEFTYAEVESKSDLLARHLVGVG--GVVPLMFEKSRWTIV
ALLAVMKAGSAFALTDPSQPEGRLRVMVEQTGGDIIVASATELEVCLPSSSVITVSDLSQ
TPETSVIPTTPLYIQFTSGSTGKPKGVVISHANYTSGALPRAEAVGYKSSSRCFEFASYA
FDVSIDCMLCTLAVGGTICIPSDADRMNDLGGAILKSGANMAHMTPSVARLDPE-VKGLD
VLGLGGEAVSAADAAAWK-VIVAYGPSECTVGCTVKKKNIGTGV-GGCGWVVDHDRLVPV
GAVGELLMEGPVVGLGYLGEEEKTKEVFIEDPRKGRLYKTGDLVRY-DGAFVFVGRKDAQ
VKLRGQRVELVEIEHHLKLPSGVKIAAEVIKPPTLVAFAPELQAA-LDGIVLGIDLPRYM
VPNAYIPLMPSLVSGKIDRKTL
>Pa_NPS6_11200_AMP1_1
QDIISEQAAARPDKIALSWDGQWTYAELELMSTRLAHHLVGIG--VNVPLCFEKCRWTIV
ALLAIMKAGGAFALTDPSQPEGRLRAMVEQTGGKLVVASATELRLVPEDGSVVLFQSEGE
LPPLPTIPTSPLYIQFTSGSTGKPKGVVVSHANFTSGAIPRAEAVGYKSSTKCFEFASYA
FDVSIDCMLCTLSVGGTICIPSDADRMNDLGGAIRASGANMAHMTPSVARLDPAVIAELD
VLGLGGEAISASDAAAWK-VIIAYGPSECTVGCTVKNKNIGRGV-GGVGWIVDHDRLVPV
GSVGELLVEGPVVGLGYLGEAEKTAEVFIEDPVAGHLYKTGDLVRYDDGDFVFIGRKDAQ
VKLRGQRVELVEIEHHL-RH-HLPSRAEVIKPAGLVAFADELTKA-LTGIALGVDLPRYM
VPAAFIPLMPVLPSAKIDRKKL
>Fg_FG13783_AMP1_7
HHQFNDMAVKQPDKIAVAWDGKLSYSEIAIASNQLAQQL--IGSKDAVMACCEKSKFVAI
AWMAIFKAGAVLVPVDMGQPLGRLEHIQNVSKAKAVV-STNLAMSNKVSDNILQIDDSCG
DVEVKSPPADIAYIMFTSGSTGVPKGITVTHSGFCSGMKKCSGIFT---AERFLNFASYS
FTPAIYEVLMPLIFGGCVCIPSEHARVNELVRYMNETLVDTSVIVPSLLRSSPDDLPNLK
TLLVMGEPIPQPEAARWSKIIYCYASSENGIVSSNDVRNVGYSNG--TCWIVNHDRLLPI
GVVGECVVYSASTASSYLDLPEKSKEVFVKSAPCQGYCRTGDLMYFSDGSLSFSGRKDLM
VKIRGQRVELAEVEGAILSLGCAEQTV-DVPKNRLTAVMRLSLERASLRDLLAKRLPEFM
VPIAYVFVLPVTASAKVNRVAI
>Af_Afu4g14440_AMP1_1
HALALQHAHLTPDAPAISWDDNLTYAQGDDATSRLGQSW----PGASL-------HGPLS
PRLAIWRAGAAYISVDATDPPMYLENVIRRVNARIILTSEAYRRYASFVPSVI-MVR---
ALPVSTKPSDVCLVLFTSGSTGEPKGIIQEHRAYATAVRDYNKLLGLGRHSRVLQFDDYA
FDISNNDYLTTVAAGGCCCVHPTKSVP-TLVENINTLQVDTTFLTPTIAAISPQDVPTLE
LLCLGGEPVPNELLIR---LVAACETGE-SV----GGGIVGR--ASGAIWITSPEFLMPV
GAVGEILIEGPHLARGYLDSVCQKGVGFLPT-----LHPSGDLGRYTAGTVEHLGRKDTL
LKINGYRVEATEVEHILVVNPQGRSHRTISTP--LSQH----AHQVVQRMEVMATLPVHK
IPEYFILLIPRTRSNEADRRKL
>An_AN8433_AMP1_1
HDIIVEQCRAHPERMAVSWDGDLTYGELDELSLRLAHHLVGVGPEKFVLSCFEKSTWAIV
ARLAVLRAGGAYISIHATNPPIYLDSVIQRTEAGVLLSDVKFARFQHLVPHFVGITPLPV
NHAPPCVPENACLVLFTSGSTGQPKGIVQVHQSYTTAIRDYVRNIGLDSTTRMLHFDDYA
FDISNLELLVPLTIGGCCCVPPPVKT-TNLINAISSLRANITFLTPTVAILDPAEISSLH
TICVGGEPLPKELINKYSRLINQFGMGEVAICCAYSIHTIGRPA-SGPIYIVSPERLLPL
GAVGELLIEGPHLSRRYLDAVSRTAAGFLSR-EPARMYRTGDLGRLNDGTLDYIGRKDTI
LKLDGCRVDAIEVEHQARKCLSPADALLGAIDGTIAALYGMAREK-VDTIAIKQALPAYM
VPSVFLLMMPRTASKKTDRKKI
>Cp_PS1_CAB39315_AMP2_3
HQAIQAKCQAQPDATAIAWDGCVTYGELERRAEKLAGLVRSVSPDQVVVLYFSKSWLTVV
AQLAVLKAGAAFITLEISQPVHYLQRVISALGPVLVLTSEDFSAAEDLQENAVPVADDAT
ARTSQASSCDLMYIIATSGTTGMPKIVMTDHQAFMTNASPLMNGLGITSDSRVFQFCGYS
FDLLIVEHFLTLLAGGCICIPSLHNR-NRFAASIVELEANWVGSPSSVLQLDPQTVPTVK
TIMQAGERLQQGLVDRWSHLINAYGPAECSVGALADVQNLGFATGS-VCWIVTSEKLVPI
GAEGELIIEGHTLSRGYLGDADKTNASFLRLPADRGVYLTGDIVRQSDGSMSFVRRKDAQ
VKIRGQRVELTDVEHQVECFIGAHQVTDIVQISILVALLSSFTANAAAETALQDRMPAYM
VPDLFVPVLPREASGKIGRKAI
>Cp_PS4_CAI59268_AMP2_3
HQVIQEKCQAQPDATAIAWDGSVTYDELERRAEKLAGLV-RYKPDQVVVLYFSKSRLTVV
TQLAILKAGAAFITLDITQPPHHLRRIIAALGPALIL----VLTSDELLSAAVMADKLSN
GIIASQTSCELMYVVATSGTTGVPKIIMTNHQSFMTNASPLMNRMGITAESRVFQFCGYS
FDLMIAEHFLTLLAGGCICIPSLHNR-NRFAASIVEFKANWIGAPSSVLQLDPQTVPTVK
TIMQGGERLQQGLVDRWPSLINAYGPAECSVAALVNVQNLGFATGS-VCWIVTEGKLVPI
GAEGELLIEGHTLSRGYLGDLDKTNAVFLALPADCNAYLTGDIVRQSDGSISFVRRKDAQ
VKIRGQRVELADVEHQVECFAGSHQVTDIVQISILVALLSSFTANAAAETALQDRIPAYM
VPDLFVPVFPREASGKVGRRTI
>An_AN1242_AMP2_4
QDIIQEKMASQPDKPAIAWDGTLTYAELEYLSSCFAAYLQGVRRGTLMPIYVGKSVWQIV
AILAVFKTGAICVPRDEQL-GDSVDKWLVDHGAHIVVTLPSLASLERQFPVVVPINKLFE
FLPSSSYPHDDSFIAFDSSD-PHESSAVLDQRAIIARAASFASTINSNSGTKTFQYAPCT
SDMFLQEVMGTFMSGGCLCIPSDSLS--QLSRSINETSANLICLTPLVASFIPSDVPSIQ
VLVLFGEQSARNVRNIW-KVYTFYGRTECCIVSGLDDLSIGTSV-GCCSWVVDFTRLVPV
GCIGELVIEGPSVSRGYFCHEKQKKERFTE---QDRMFRTGYLVRYNDGTLVYLGEKDQT
LQMIAFKIEQLDVQGSA-GYRCVAEILDLRIEEYIAVFLTNNSHMLMAKLSLAASLPASQ
VPSLYFPVLPMTSLGKVNRPLL
>Ccb_HTS1_AMP3_4_AAA33023
HKLLEETAQSQPAESAIAHDGQLSYMQMDRCADVLARQIRNISQSPFVCIHLLRSATAVV
SMLAVLKAGGAFMPVDISQPRSRLQNLIEESGAKLVLTLPESAALLSGLTKVIQITDNTT
KKDEYCDPSSPAYLLYTSGTSGKPKGVVMEHRAWSLGFTCHAEYMGFNSCTRILQFSSLM
FDLSILEIWAVLYAGGCLFIPSDKER-VNLQDFTRINDINTVFLTPSIGKLLPKDLPNIS
FAGFIGEPMTRSLIDAW-PLVNSYGPTE-CVVTARAPHNIGHAL-GANIWVVAL---VPI
GAVGELCIEAPSLARCYLANPERTEYSFPS-T-QTKVYRTGDLVRY-DGTLDFLGRKDGQ
IKLRGQRIELGEIEHHIRRLPRFHEAVQLTPDQMLAGLVSENLQTLVTELSLRGVLPHYM
VPLHFVAVLP-TSSGKLDHAFV
>Fe_Esyn1_CAA79245_AMP1_2
SEMLKWTS-QSPNKAAVAWDGEWTYAELDNVSSRLAQHI-NIGKEAIVPIYFEKSKWVVA
SMLAVLKAGHAFTLIDPSDPPARTAQVVQQTSATVALTSKHRETVQSTVGRCIVVDEFVK
SLPQSSELHDLAYVIFTSGSTGIPKGIMIEHRSFSSCAIKFGPALGITSDTRALQFGSHA
FGACILEIMTTLIHGGCVCIPSDDDRMNNVLEFINRTNVQLGHATPSYMGTQPEVVPGLK
TLVLVGEQMSASVNEVWPRLLNGYGQSESSSICCVEPNNIGHAVGA-HSWIVDPNRLAPI
GAVGELVIESAGIARDYIVAPTQDKSPFIKTAQLP-IYRTGDLACYSDGSIVCLGRMDSQ
VKIRGQRVELGAVETHLRQMPDDMTI---VVKTTVLTAFLDQRATR-INAKMEQVLPRHS
IPAFYISMLPQTATGKVDRRKL
>Mg_MG00022_AMP1_3
HDYALAYGRKFPDAIAISWDGEWTYAQLDKVTSDLADHILGVG--QVVALCFERSKWTVA
AMLAVNKAGLAFTLVDPSLPPARIANMCEQTSAKLAFTSQSWATLNAIVDRFVERPQSRK
LKQQTRKPSDLAYVIFSSGSTGEPKGSMVAHWSFTSSASELFPALGLDHTTRTIQFASYA
FATSLVETFATLGHGGCVCIPSADERINDTAGFINRSKANWAIFTPSFISSRPEDVPSLT
TLVVGGEPLSTATRDAWSKLFNGYGLSESSGMAAVEPHIITRTVCL-RIWLTDVGKLAPV
GAIGEITVETPCLALGYLPSSSAERSRFLQEAGAPYMFRTGDLGRYSDGSIVYLGRSDLQ
VKIRGQRVEMGDVETNLRFLPSDTPI---PIIMTLVAFLIADSAARSITSKLLKVLPQYC
VPTHFIRLLPKTVTGKTSRKDL
>Bc_BC1G_04782_AMP1_1
HTLIEQRSVMGKESPAVGWDGEFSYSQLLLVSKQLAQRLRGVGPEILVPIAHEKSCWTLI
SILGVLQAGGAFVLLDSGLPVARMQTMISVVEAPLIICSEALQKVSGLANQIL-MQKEQS
TNHRDASGDNAAYAVFTSGTTGVPKAVVAEHRQVATAFHAQAMQGMFQRNRRMLQVATYS
FDPSIADMLGPLFVGGVVCIPREEEVLTALAGVISRFQVDVIDITPSVANIDPLEVPNLK
ELRLGGEAVTAAQLKRWKHFHNSYGPSECCVTAALNPLNFGSPVGC-RMMIVNCSQLVAL
GLVGELAIQGPIVTRGYLNNADSQKRAFVEISSEDMIYLTGDLARFPDGSVIFVGRKDHQ
VKLNGQRIELGEIEATATIEGLEEAV--VMIIAELVLVALNLPDVSVILRQLSVMLPPFM
VPAVCLLTLPLSLTGKTDRKGL
>Fg_FG00042_AMP2_7
HQQFFTQVKRSPDAIALTWEGQFTYLEVQNLVESMAIYLQGVRRGDRILCQIEKSACAVI
SFLAILKLGGTCVLLGTTWPRIRSEVIAEDTKAQYLLVSPTLSALISLVPNILEVSTFIQ
RLPRPTQPSDLAFILFTSGSTGTPKGVQLAHSGLVTNFASMAQHMQYTSETRLFQFSDFT
FDLSIYDIFGMLMVGGCICMPSEQERHEDLMGSMNRMKVNTVTATPSIAKMKPSSVPTLR
CIKLGGEALDSTTLATLGSTENGYGVTECSVWSTCDPRNVGRGINC-YTWIVNPNRLRPI
GAVGELILQGPGVALGYVNKPEESKRVFLDAL----SYRTGDLVKYPDGSLIYVQRKDAQ
LKIRGQRFESSEVESHLQCGLPEGNF--CVLVPVVVVFLSSIVDQMQAMRMLIPRLPGYM
IPQAVIPVMPVSNSGKLDRRAL
>Mg_MG07858_AMP1_4
HWLFQEKARETPCAEAVSIAKSWTYKQLDTLTDKLAHLL-VKSPGKIVPLMFEKSVWTVV
AAIAVLKAGGAFGYIEPNQPWEDVSRLLGACESTFVLCSA---KYEGLLSTII--DESCG
SVEDISQPADISYIIFTSGTTGRSKGIVSNHSSFCTSILAHGKAEFYGPESRCFAFSAYN
FDVSVTDIFTTLAFGACICIPSDEEKMNALAATAARMRVTHITATPTVSQFNPGDVPTVK
TFITGGEFASPEIIKKWSAYINIYGPAECNSRITHSGSCIGRPSGC-VVWITDPNALVPL
GAPGELLIEGHLVSNGYLKEEDKTAEAFIAAPRMFPLYRTGDLAQWPNGKLRLLGRRDTQ
MKIHGVRLEAAHIEFKLSALPSGSQAI-TVPKEKLAAFVQDLCDLLGVQETMLANLPAWM
CPNYILPLFPHGQSGKVNRKVL
>Fg_FG10990_AMP1_1
HDVVLQHALQAPTQHAVAWDGNLTYHQLNDHADRIATMLVGIGPGDFIPSIMEKSYWTIV
VILATLKAGAVFVPIDPKCPASRINGIFLQVWPKVYFTNLQMRRKLNPSVACVDFAE---
IVQQVQRPDAIATCFFTSGSTGKPKGAIHDHSAIATGIVDLLGPFHMDSRTSSMHFVSPS
FDVSVTEIAATLYAGGCICVPSEQGKLNDLNGQMRALGVTHAFLTPSVACQKPSEVPTLQ
YIMLGGEPLGRATLEALEDLINVYGSTESGLWDTAKPSNIGRSTGP-RMWIVNPGNLLPF
GTVGEVMVESHCLARGYIGNQP-AKTGFVPAPGMEQFYLTGDLGSYPDGSIMLHGRKDTQ
AKIRGQRIELGEIEHQFKALPTSR--VAEVVTTMLAAFVSIRTAQARLGAALSAALPVYM
VPEMYIPVIPLTMSGKTDRRRL
>Af_Afu1g10380_AMP2_4_
HEILEDKVKQCPEAVAIAWDGNLTYAKLNELSSLLAFYLTGVGPGLLVPIDLDKSSWQIV
AILAVLRAGGICLPVDAAQPYEFIEKLLIDKDIQVALASPNKAQLLERTIPYV-VPVFDY
LPRFDDMPMDHAYVVFTGGSVKEPKGVMLQHLTVLTRAENFASALELNKATKVYQSATYT
SDMFLNVLFGTMMRGGCVCIPANDGF-NNLPRSINASRANTVVMTPSLASLQPSEVPEVQ
LLALYGEILTNQVRTIWEKVRTLYGAAECSSSCIHETRNLGLAAGC-ITWLVDHDLLVPI
GSVGEVVIEGPVIASGYLLHNGHVKGGFIENPRDEPMFKTGDLARYSDGILVYMGRKE--
RQTQRLQADIWDVQQCIDFSLPGHPCVEPIRCEHLAVFVSQFFDSVKMHTYLLSVLPVTQ
VPRLYIPVMPLTSTGLLDRWFL
>Ccb_HTS1_AMP1_4_AAA33023
YDLFSARAHEQDANMAIAWDGRMSYTELERVSSTWARQLQGIG--SWVLFCFEKSRLAVV
SMIAILKAGGVCVPIDPRYPVERIRDIIRTTNATIALVGAGTAALFKSADTITKIPHSDT
VVQSNTKIDDPAFGLFTSGSTGVPKCIVVTHSQICTAVQAYKDRFGVTSETRVLQFSSYT
FDISIADTFTALFYGGTLCIPSEEDRMSNLQDYMVSVRPNWAVLTPTVSRFDPGVVKFIS
TLIFTGEASREADTVPWEALYNVYGPAENTLITTAKSSNIGYGVNT-RTWVTGA-CLVPV
GSIGELLIESGHLADKYLNRPDRTEAAFLSDLEGDSFYRTGDLVRYDDGSLICVGRSDTQ
IKLAGQRVELGDVEAHLQDPTTSQAAV--FPRARLIALLQCPPDLVYATSSLQQRLPSYM
VPSVWLGILPMSVSGKLDRAVL
>Fg_FG00042_AMP1_7
HDVVKQHVLASPNSCAVGWDGDLSYVQLDEESSRLANYLYGVRPHDLVPLAFYKSIWFTI
CALALSKLGAAIVPLDPQWPKDRQMYIINDIESRIITNIPNSAAYAGLE--IIDISQSLA
NEPATATPEHAIYAYYTSGTTGQPKGCVIEHGAFVSSSSKRIKFMGRNKDSRLLQVTTYT
FDVAMDDIFFTLMAGGCLCVPTREECLNDIVGAVEKYNCNTLHVAPSLARDQPSQLPSLR
TLILGGEAMSANILRTWGRLYNSYGPTECCIACCVNPRNIGRPIDC-SYWLVDIDTLAAI
GTVGEILIHGPNLGRGYLNKPELTAKAFPQNIPAEAFYRTGDLARFADGSVCLLGRIDDQ
VKIHGQRIELGEIDYRLSCLPAGIEA--IVNFATLVAFINQFHRLRHVMEQLSHNLPSYM
VPSVFLPVFLYFNQGKLNRRGM
>Af_Afu6g12080_AMP1_3_
HQVVHDRATDRRHHPAVAADRALSYSELETLSLKVAYRLRGSQPGDLIPVCFCKSSWAIV
AMLAINKLGAAFVPLDPSQPVNRLKSITRQLDATLAVTSPENQLVEDLVTTTVVVETLVD
VHNEIVDPGAPAYCLFTSGSTGKPKGCVVDHAALAS-VATHSHALHLGPTSRVLQFASFT
FGVSLIEVWCTLAAGGTVCLPSDSDR-VRLADAIRSMGVDWCILTPTVLALEPEAVPNLR
TILVAGEPLKKAQFSLW-ELFQAYGFTEAGICCVSIRSIIGTPA-NARCWLVNPNQLAPI
GAVAELAVEGPSLAQGYLHDPEKTAATLIP-PRYGHIYTTGDLVYY-DGMLRYVSRKDRQ
VKIRGQRIDLAEPEYHIACC-TIRDA--IVADSNLVAFLDHFTSS-VRQLFLEDKLPDYM
VPRLFLQLTPVTITGKIARQKL
>An_AN9226_AMP1_2
LEVIRGHSRYRPSHTAIAWDGTVSYSELDVTSTKWAIYLQGVKAGCLVPIMMDHSKWAVI
GQLAILKAGGAFVPLDPGQPLFRLENIVRTTESHISLSSPHLARLHGLVETVLERTEANA
HHDAADSPNGPAYVLFTSGSTGRPKGCVVGYGA-LSDVVNQTTALKIGPDSRVLQFASYT
YGMSLIEIYCTLAAGATICVPSEDDRLNALSSILLSMQVTWAILTPSTTIS-ADAVVCLN
TLVVAGEALTMDRLHSLDKVIQAFGLTEAGICCVSDLRVIGRSHTA-RLRLVNYNRLAPV
GAVAELLIEGPAMADGYLGDPEQTARAF---P----FYRTGDLVQYADGSLRYVSRKDSQ
VKIRGMRVELTEVEYQIRAFPGVEEVV-EAAAPILVAFL--LSGLVTIKETMKRSLPDYM
RPSVYVPLIPKTISRKVDRKAL
>An_AN9243_AMP1_1
HVLVERSAAAAPDAPAVSWDGEFSYAELNRHANQLARVL-AMSK-NLILICFEKSSCAAV
AMLGILKAGAGFVPLDPALPPERISAIIAQTGSSLALVSATSKRIVNLVSRTLVVSNLGS
DDMVIGSARNIAYTIFTSGSTGVAKGVVIEHSAVCRHTQVPVRRLYICA-----------
---CILEIFTTLVYGGCICIPSEEERMSDIAGSISRLQANTTFLTPSVVRIWPNQVPSLT
TIILGGEALDAENIATWGNLINGYGPTETCVFCVMRHDVLGRTVSS-RSWIGNHNHLAPV
GSIGELLVEGGTVARGYVGDEEKSSQSFLSNHEAGEFHKTSDLVRYTDGTISYIGRKDRQ
IKLRGQRIELSEIEHQNRSFHPTRRL-----R------S-------TGRRSRPFSLLLYV
RPTRMM-----NRGGSLPNRPL
>Ch_NPS13_ChC516574_AMP1_1
HGVFADPARTRPEALAIAWDGELTYGELDSLSNRLAHYLVGI-PEMVVPLYFEKSMWTTV
AILAVLKAGGAFLLLDPLLRAVRLAMLCSKVHATVAVASRHTAALQVVSTALVLNSESVV
QLPLSTHPHHTVYVVFTSGSTGEPKACRMEHRSSCSTVVTHVPALGINRNTRTLQFTAYS
FAGSLAETLLALVTGGCVCVPSEQQRREGFAQAIVKLSANWSFMTSTILSTNIASVPTLR
TICVGDETIRIFQISQWTHLRQTYGSTET--SGMMTTRDEGKAAT--GRYIVDCNKLAPL
GATGEIRVEGPTIGREYINEPKGTAAAFVQTPIFGAFYKTGDSGHYADGTLQLLGRKDTQ
VKLHGQRIELVEIEIVVEAKPCDSSG------------V-----------MLATTLPHDI
VLSVFLLLLPIIGSRKTDRRQL
>Fg_FG13783_AMP7_7
HHAVEKQVRCQPSALAVTEVGTLTYEELDCMANRLSHHLIGAGPEVVIAFCFQKSLWAIV
AILAILKTGSACVALEPGYPTQRKRSIVLETKSALILTSPTCQRVLGLGIDVVTVDAGIN
DLPTVQSPSNAAFIVATSGTTGVPKCTVLEHRNLAAFTLCL-PQMGMTSQSRVGHFSAYS
FDASIMDTILALTQGATICVISEEDRLNCLADAMSRLQVTWCFLTPTVIQMEPEQVPTLQ
TIVSGGERLPNNLVRKWDKLINGYGPTETSVICVFDGSNIGRPLVC-QAWVTTTERLLPI
GTVGEIVIQGPNVGRGYMNSLAKAQSGFIDSP----FYRTGDLGRLHDGSFTIVGRKDDQ
VKLRGQRIEVHEVEYHINSPVIQEAIV--VPVQRLLALVASAAPLIRARSHMEKEVPRHM
VPTLWIPVFPRLTSGKTDRGAI
>Fg_FG11395_AMP2_2
HDRIRDLSKSQPDALAVSMDLDLTYQQVEDYSNHFASHL--IGTQDFVPVLIERSPWAPV
IMLAVLKTGAAFVLLDLSHPIQRLRTMCSMIDAKILVAFEQTRHIGEGLSLPI--TTVCG
TLPPIVSPDSPACVVFSSGSTGVPKGIVLPHGAIATSAAVMREQGNLTATSRVFHFASFA
FDISIGEILFTLAAGACICVPHEQERRDNPGKAAGDLKATWALLTPSVINLDPSDVPTLK
TLGSCGEPLTSQIVDIWHRLFAMYAPAECTVISHIHPSHIGRSFGA-ASWVVDHNRLVPI
GTIGELLVEGPVVSTGYLKDKARSDLVFVENPSCGRMYKTGDLVRQPDGSLQFLGRKDDQ
VKLHGQRLEVGEVEHCLMVCEDIKAVV-ECVKAVLVAFIEEFYSTITMDTSARDQLPSYM
VPAYFIPVIPLSLSGKINRRLL
>Bc_BC1G_02495_AMP1_2
HEVIRQISQNRGSDVAVSWDGELSNSQLQSISDRLAYFLQGVGPEIKVALIFEKSLWAVV
AMIAVMKAGGTFVPMNPDHPEDRIRKLVKQIGGTMILCSENLIAFTGIADQTFAVGEMLE
TLPSGEQPNNSVYIIFTSGSTGEPKGCVIEHATCCATMRHLSNFSKLDSRSRTLQLSAYT
FDGMVFEILTTLGAGGVVCIPSDDEKMNNITSAINRMQVNTAFMTPAFGRLLPESVPTLK
TLLLGGDKLIQEDLDRWGKLLQAYGPTECCCMCIANPAKMGPGFIG-SFIVLD--QLVQR
GVAGESLIGGP-LAREYLKNPEKTKASFVPTPSCAEWYRTGDLVKMVDGSIIYISRKDAQ
VKLNGQRIEIGEIESHLHNLDNVIDLT-VIATSSFLAAL------ISLLDRLSLALPQYM
IPKVYIPVIPLTVSQKWDRQTL
>An_AN10576_AMP1_1
HDLIEEQAIARPDQEGIAYDGSLSYAGLSKLSSVLAEQL-KFRPEQRVAILMNKSFWYPV
VVLAVLKSGAAFVPLDPSHPKNRLKQLISEIEPCALITTSVSELADDLGCPSLAISLSKE
GSTTALLPNNAAYIIFTSGSTGKPKGVVVEHSALSTSAITRGVVLGLGPDSRVLQYAPHT
FDVSVDEILTTLIHGGCVCVPSEDDRF-SIAHFMESARVTVALLTPTSARTHPDEVPSLR
ILQTGGEVLTEDVNDKWNRLFNVYGPTEASVACVIAGHVLGQAVGG-KLWIVDIERHLPD
NEVGELVISGAILARGYFRDPSRTESSFVRMR----VYRTGDLASMSAGTIIYHGRKDLE
VKIRGQRINIAEIEIAILCDLVHSVV--VEYRKKLVAVLGLTEDIYLLLSHVSSVLTPAM
IPSKWLSLVPQMPSGKADRKQV
>Cp_PS3_CAI59267_AMP1_1
QDLFRQRCDLHPDSPAVAWDGSFTYDELDHFSSLLATRLQGIGPDVFVTICATRCRWIPV
AMLGIIKARGAFCALDLSHPLDRLKDICDALKSTITITTPTDSIARKLASTVI-APVESD
RITPMNKPRNALYSVFTSGSSGKPKGVVVEHRSFVSSALASIQPLDIRPHDRLLHFSAYA
FDISVFEVLTPLISGATIAIPSEKRRKESLTHAVQELGATWALLTPTVARLDPDEFPSLR
TLALGGELAQTSDIALW-QVVIIYNPAECCPIGVSDGRFLGRSHTCQRAWIVDHDKLLPI
GAVGELLIEGPVVARCYAHDPNFSSPDIQSTPLRSNLYRTGDLARY-DASLYYMGRKDSQ
IKIRGQRTEPGEIESNLHILSKDKLGAIVVLESKIIAFVEETDMCIKATSKLHRIMPAYM
VPSAFLSVIPISRSGKIDRTRL
>Cp_PS1_CAB39315_AMP1_3
HDLVQQNCCSRPTCQAVSWDGCLTYDEMSILSSHLAQRLRGVKPGVFVALCLDRCKWAVI
GILAVLKAGGAFCALDSSYPVSRLQDMCRDLEITIVLTVKTNIASLADT--VI-LYSESA
LSSAQKSPHDPVYAVFTSGSTGKPKGIIMEHASFSACALSSMEPLHIGPQDRVLHFASYA
FDLSLFEILAPLIAGATVVIPSEKARLENLPCAMTDLGATWAFLTPTVARLRPTQMPTLK
TLCLGGEAVNASDIKSW-SLISGYNPAECCPLGISMPRALGSTFPSQMAWIVDHEKLLPV
GAIGELAIEGPVVARGYVHDLKSSDSSVVKTPFRSNIYLTGDLARQDDGSVHYLGRKDDQ
VKIHGQRVELAEIEQHIEHFSS--LAKAVVMLTVLTALVQDFRATLLAASKLRLALPSHM
VPSVYLPIFPTTKGGKIDRGHL
>Cp_PS4_CAI59268_AMP1_3
HDLIEKSCSPRPNPQAVSWDGCLTYNEMDRLSSHLAQRLRGVEPGVFVALCLDRCKWAVI
GIVAVMKAGGAFCALDPSYPVSRLKEMCRDLGITIVLTVKSNIHASPLASKVF-ESALSS
AHESASSPHDPVYAVFTSGSTGKPKGIIMEHASFSACALSSVKPLQIADQDRVLHFASYA
FDASVIEILAPLIAGATVAIPSERARLEDLPRAMTDLKATWAFLTPTVARLRPEQMPTLK
TLCLGGEAVNASDTRSW-SLISGYNPAECCPLGISMPRSLGSTFASQTAWIVDHEKLLPA
GAIGELAIEGPVVARGYIHDVTCSDPSVVKPPFRATIYLTGDLARLDDGSVHYLGRKDDQ
VKIHGQRVELAEIEHHLEHFVS--LAKVVVMLTVLAALIQDFRANLSAASKLRLALPSHM
VPSVYLPIFPTTKGGKIDRGHL
>Fg_FG02394_AMP2_2
HELVVEMATKYPKRPALAWDGDLDYGQLHTYSTIAARNL-VLEPGIIVPLYLAKSVWTTV
AMLAVMKTGAAFVLVPATDPLLRLHAIIAQTSSPFVVVSQDQGRGLDGCRGVI-FQDCEV
QSNEYCKPSNTAVILFTSGSTGTPKGIVWNHQALSTTATQLGEAFQLQHTSRTFQFASYS
FDVSILETFATLIMGGVVCIPSESERLDDTARAILKRQANWLCITPSAAKALPEVVSSLK
TIVFAGEQLSHSDVSRWGNVYNWYGPAEASLSAYCSNGTIGTAFAN-VCWVVNGDTLLPI
GAEGELVVEGNAIADGYLRQSRDLSSVFYNDPSKEHLYKTGDIVSYADGTLKYRQRNDTQ
VKIHGQRVELEAIEHCLQILAPDLAVVVDIVTDPILLALSAMSNVAILEDKAPSLLPEHM
NPSVYFPILPFTLNGKIDRRSL
>Fg_FG13878_AMP2_8
HDLILDAAQDYPDAPAVSHDGSLSYGEFDVMTGKLAAHL-KLGHGIPVVFRMEKSLWAIV
AMVGIMRAGCHFVPLDPAWPVERTQFIIDNVGASILLTTESPALPVQHINHTVVLPLTEN
SLLPHVKPSDPAYILYTSGSTGQPKGVVVEHQTLSSSSTAHGKAMLMDRQTRAFQFSSFT
FDVSLGEIMTTLVHGGCVCIPSSDDRLSNISGAISKLRANQLFMTTTTLGTSPEDCPTVK
TVVCGGELLSQAIKDVWPHLLHGYGPTEACIYAVSPPSVIGHAMDGNRVWVCDPRILSPI
GALGELIIEGPIVAREYFNDSDRTNTSFLDRI----PYRTGDLVRWMDGSLTFFGRHDGQ
LKVRGQRCEAGDIENHLTIEPDIAHCA--LVKSMLVAVLQQVSGIIKLQESLAQQVPGYM
VPQVWLPVLPSTTACKTDRRRV
>An_AN7884_AMP4_6
HDLVSERARLHPDLLAVQSDGSLTYDELEELSTLFARHL-SLGPGRIVPICLKKAVWVVV
SILGVLKTGAAFVCLDPSSPSSRMHSIIEEVESEIVIVDPETKPIFNNHLQSLDWIRSDM
IFEVHRNPRDLMYVIFTSGSTGKPKGVMIEHASACSSFTYQGQEFGYDHESRVLQFSALT
FDASLMEIFTTLCAGGCVCFPTEEEKQGDIVRAINNLRVNSVMLTPTVLRMQPEDIPMVK
HVVTGGEAVSHDIVQTWSKLKGVYGPTETSMICITSPANIGVPLGC-RSWITDHNHLAPI
GSVGELLIQGPIVGRGYYKNQKQTQDVFIENPTGGGLYKTGDLVYYQNGDLMIVGRKDSQ
VKLHGQRIELGEIDHKMWHPAVRQSS--VVLSNRLVAVLQYANSRISIRQALRESLPSYM
VPTVFVAVMPRQTSGKTDIKRV
>Fg_FG11395_AMP1_2
HRVISQNSTLHPTSIAVAWDGDFTYRELDRLATGLAIWLQGVGPEVFVPLVFDKSKWAVV
AQLAVLKAGGAYFFINPSHPVQYSRELCSSLNPLVAVCSANHSIAKELVCEAI-VRELLE
SIPVDDSPSNAMYITFTSGTTGKPKGIITEHSAFYCMAVANAKSLQINNTTRMLQFASYS
FDVSNRDTLVTLMFGGRVCIPSESDRLNNLAGFMRDHEVNLASLTPSMASTSPSSCPSLR
GLVLGGEPMTESHISTWKHLFNAYGVSESTGIAALSPSNIGYGCGS-RLWVVQPDKLAPI
GALGELVIEGPSISRGYLDDKARTDQHFTSDPEYGSTFRTGDLVRYLDGSLQLAGRRDHQ
VKVNGQRLELTAVEHHISCPVLEAGFVVAVKATKLVAFLKDMDGLRDLEGFLLLDLPSYM
VPSEFVFLMPLTTSNKLNRLLL
>Tr_60751_AMP1_1
QDVIGNQVLKQPAATAVSPAMSLTYKELDESSSRLATQI-SSSPGSIVPIIHEKSAITIV
AMLAILKSGCAFTALDVSHPTQRLLENIEDTNAPILLLSTQAARFNGLIDIAIKLSNSGS
STTFTAAPSNLMYTIFTSGSTGRPKGVMIEHAAWLTSAVAYGADQELSPSSRVLQFASYA
FDMSVMEIFTTLVFGGCVCVPAEEDRYGRIQEFVNETGVNTLMLTPSYAKLDPTAMPGVR
MLVTGGEAVPSDLVQLWRHVYIAYGPTEASIQAAGPSGLIGRPTGC-NLWIVNHNELVPR
GEIGELVIEGNTLARGYLNDQAKTSASFVDMSTDTRVFKTGDLVRQDNGDIVFVGRKDTQ
IKMQGQRFELVEIEARLSTLPAGSKCVDKAAEGAIVAF-STLERSLEIISKLEKVLPKPM
IPTLYVPVIPLTSSHKTDRNVL
>Ch_NPS9_ChC5119280_AMP1_2
DRLIELSVQKMPQATALSRDGEMTYTEFDQAACRLAKYLEGIRRGQLVPICFEKSPGAVI
TMVALWKLGAAYVPLDPAHPLQRLQAVISIVEADIAIVSASNKLVQDIVRRVITLLSVFE
SRS---QPRDTAFVIFTSGSTGRPKGVVHVHSAVCSSALRHGPAMSISQATRALQFGSYT
FIVSTFELFTPLIFGGSICIPSEQDRQTDIQSALRAFKVNWAIFTPSFARSSTEDTP-LH
TLVLAGEPVQDDIMDRWPKLISIYGTSECSVCITGPRNCIGRATGS-LSWIVDHNRLLPI
GAVGELVIEGPSLAQGYLGEPDRTQFAFIEDPVGPKFYKTGDLARYDDGTVHLVGRADMQ
VKVRGQRVELAEIESHLCMSPSISLKAVSLIFAAFIARSAELLELAQLSKRLAMMLPSYM
IPAVFLPLMPLTASGKMDRRKL
>Af_Afu5g12730_AMP4_6_
HSIIQDQARQRPSTIAIMWT----YEELERAADQTARYLLGVQPGTILPFCMAKSPRAIV
VMLAILKVGCACAALDPAHPPDRLKLIVQQTGAKFVISEPVVMSLLDGTANILGSINEPG
LTPCQLKPTDIAFIMFTSGSTGTPKGVLIQHDSICTSIQYNGEAEMVTSSTRGLQFSSYA
FDTSVDEIFTVLSRGGCVCVPTEAERMNHLAAFISRFDVNWLSITPTVARLAPGEVPSVR
TIVLGGEEIDPGVVNHWDHLVASYGPAEASIACAAGDALLGRPVAS-SLWVVDHDALMPI
GTAGELVIGGPLVARGYLNDPDRTSLAFVCPK----FYRTGDMARWVDGTLSYVGRLDTQ
VKLNGQRVELGEVERHLLAQPCLQCSC-AVPQNRLVGVIRTLVPYADAEESLRAKLPPYM
VPTVWIGVLPLNASGKLDRRKV
>Fg_FG00042_AMP4_7
HR-LDRLAVSNPDAEAVAWDGIFTFKELNSLSNRYAVYLQGIKPGNIVPFCFDKSKWVVV
AMLAIMKVGAASVTVDPKHPPGRRDGILSAVSASAVVTTSTHLHNASHGLKTLTMDSIAD
SLQPADTPNDAAFVVYTSGSTGTPKAVVIEHRGICTGAFHLAKLIHLGPQTRCLQFAAFT
FDQSFGDIFHTLLLGGCVCIPSESDRLNDLVGSILRLRANTAILTPTVACSDPSELSKMD
VLTVGGEPVTAEAIRTWPHLFNTYGPAECSVTTIGQPANIGRGLGA-LVWLTDPERLTPI
GTVGEILMEGPQLARGYLNDSRNTNAAYITDPGMSTFYRTGDLGQYADGTIVCLGRRDSQ
VKLRGQRMELGEVEHHISYSQSALEIA-DVFTATLAACITIFSAMLGLDSYLSRMLPAYM
IPTLYVPVIPLTPSGKKDRKSI
>Af_Afu6g03480_AMP1_1_
PHLFLDSARATPHAPAVGWDGRLTYAELDQLSNSVARQLLGVRKGQFVPFSFEKSIWMVV
AIIGILRAGGVVASIDPSQPQSRAREIIQETGATVIVASTAQAVFAGLVDTVVPIADAAN
DTGLHPHPEDPAVVIFTSGSTGKPKGIVIQHGAVTTRMVAEGRAFQYH-GARTLQFAAST
WDIFMTDIFTTLAFNGCVCIPSEEDRRFNLARFCAEYDVSLALITPSLANLEPTGFPTLK
TLIFGGEALKEEVTRKWG-LHQGYGPAETCVAGRLRPEILGYALDS-VCVLVNPNRLVPL
GAVGELVVGGPSLLREYINDPRKTEAAVIENPTPVRFYRTGDLLRYDTGRLEFVGRTDDQ
VKYHGQRIELGEIEHHL-RLPGVEACV-VLAKDRLVAVVSDPNITIHMRRFLSSRLPEFM
IPNELLVVLPHNNSMKLDRGRV
>Fg_FG01680_AMP1_1
IDLWRESVRTAPRAPAVAWDGTLTYNELDDAAEKLALQLLGVRTGDFVPFSFEKSVWMVV
AVLAILKAGAAFVAVDPSQPEARAKEIISQINARLIVTSPKQSRFTQMGLNVLQVSQGDN
TRQFRQLPNDPAVCIFTSGSTGKPKGIVVQHQALTTRMLAEGGALGYK-GARALQFAAST
WDIFITDIFATLLHQGCVCIPSEQDRLFNLAEFCTNHNVTLAIVTPSLANLSPASFPTLK
TLIFSGEALRKDVVARWSNLYQGYGPAE-TGGCIIGPLVIGHAVKEYICILVNQNRLVPV
GAVGELLVAGPGLLQEYIKDPARTDAVVVQPPGVGEFYKTGDLLRY-DGSLEFVDRTDGQ
VKYHGQRIELGEVEYNLGLFPDVSHSATLVKEGQLVAVVNRDSADIQEKIFLSSRLPRYM
IPGKIIVVLPLNASMKLDRAAI
>Af_Afu5g12730_AMP2_6_
PELVERQVISQPSAVAIDAE-QITYISLWNLSGLLAGRLIGVQPRDLVAVCVPQSSWAVI
AMLAIQRAGGACVPLDPKAPAQRWWEIISRTGISTVVTSEKHIMSSQLPGL--QVVSIDQ
HHLQGSLPDSTAYVLFTSGSTGSPKGIDVPHRAICTSLCAHCPVLGITNETRSLQFAAYT
FDASIEETFGVLVHGGCVCIPSEDTKMNGLVDFINRKAISWAFFTPSLVRLDPDLVPSLQ
TIVLGGEAVGNDIFNTWHRLINGYGPAEASICCAASPSTIGRAVGC-RIWVVNINRLLPP
DCVGELLIEGHIVANGYWGDEERTASSFLPPPLEYPFYRTGDLVRQHDGSLIYVGRSDWQ
TKVNGQRVEIGEVEAQLSHMAKNHSNV--CVKKRLVAILPETAAMITISKGIESSLPPFM
IPTVWIPVLPTLASGKINRRCV
>Ci_CIMG01861_AMP2_2
LDAVEGQATSQPDLRGISWDGEFSYNQMVKWYTRLAKYLIGVNRGDHIVACLDKSCWSII
TLLGIMKAGATFVAANPLHSQQRLKAIVEHCCARLVVTESKYILFDTTETPTISVPS---
------LPTDKASIVYTSGTTGAPKGIVIDHGSLATSLVGHGRSYKFSRETRTLQFASFT
FDASLQEILTTLAHGGCICVPSEDERLSNLSHCINQMQVNLALFTPTVARLRPQDVPCLK
TLILCGEQMSRQDVATWDFLYNGYGPAETTICVSVDPTNLGHAVAGTRIWITDDNRLAPT
GCVGQLVVESRQVSQGYLRDLQRTTTSFIHPA----VYKTGDLGRRADGSLTYCGRKDTQ
VKIRGQRVELGEVEHHVRCFPDVSAVAEVIRPTVLGAFLPLWTSK-SVIQQLEDRLPCYM
VPAAFFAVIPITVSGKTDRHRL
>Af_Afu6g12050_AMP1_1
NEIFEARFRERPDAPAVAWDGSYTYRELNDRSSALAHKLRGVQAEVLVALLFEKSKFSVV
AMHAVIKAGGAFQLWDPSLPVARLGGMFAESKAHLVLASAANALAAEISENVMLVPP---
WESAPLNPENALYCVFTSGSTGKPKGFLMDHRAFCTCALGVGELLGLNGASRLIQFSANS
FDLATFDHILPFLCGACLCIPSEEER-KDLTRAFNRYRATHAVLTPTVSRLEPEKLTTLQ
VLLLAGEAPSREDIRRWSTLLNGYSPAEAGCITIVHPSKIGFPVSV-VPWVVDCNRLVPA
GEVGELVLQGHTLARGYFGRPDQSKAAFIPTP-QFGLYRTGDLVRFEDESLVYIGRKDSQ
VKIRGQRLELGEVEHALQFFPRPQIVV-ELLTPALVGFVDQFCADAKALASLRDILPPYM
IPSDLLRILPMVPSGKTDRRLI
>Af_Afu8g00170_AMP2_2_
QELIFAQCSRRPQASAISWDGSWTYRELWAHSSFFARQLQGVTRGTPVAVCLDRSRWSIA
VILGVLLARGTCVLIDLLAPRQRVRDILQIAGTGILV-HSHATLTSGLCPTVVAAQSPEF
PFTLETTPEDLAFIIFTSGSTGHPKGIEMPHRTLSTSISHHSAGMRVTSSSRVLHFSSYA
FDVSIYEIFTTLAAGGTICVPSEFDRMNNLAGFIQDTQVNWAFLTPSTARSNPADVPLLT
TLVLGGEAVTHESVEVWK-LINGYGPAEATICGVGKSGVVGRIIGG-LGWVTDPNRLAAV
GAVGELLLEGPFLARGYLNLPEVTKAAFIDPPAPSPLYRTGDLVRYPDGSIQYVGRKDSR
VKLRGQLVDLGAVEASVMVYPAAGQVADVLVSARLIAMVLVFNEAASIQARLRAIVPAYM
VPSMFIPLIPRTLTGKTDRRRL
>Fg_FG13783_AMP5_7
HTTFERFARQTPDAEAVSADGSYTYKELNDISQKLARSLRDYRRNTLVPFCFEKSSLAVV
SMIAVLKAGAVNVPINPDLPHSRMKYILEDMESEIVITSSKLALFQGLAKPLV-LDELEA
TMETVCEPSDAAYIIFTSGSTGHPKGIVLEHRNLATACNAQADALGITSHSRILQFASYH
FDMSLSDHWYALTRGACVCIPTEEERFSDLSVPINRMKVDTIFVTPTIAGLDETMVPTLK
SITLGGEAVTKHIVDKWPILNFAYGPAEISVFCCWPPSSIGRPLNC-RIWLTDPNMLVPV
GCIGELCVEGPQVSRCYFKDFERTKSSFVNNPNIATIYRTGDLARYDDGTLVFAGRKDNQ
VKLHGQRLELEDIEYNLSHDAIRHGLV--LPTNKLIAVI--SLVDIAVINYMSSRLPAYM
VPPVWIVVIPMSPTGKLFRKKV
>Aa_AMtoxin_AAF01762_AMP3_3
HQVFRKKALAAPQATAISWDGECSYAQLEKLSDALAAMLTGIGLDQLVPLCFERSMWVVV
AMMAVLKTGAGIVPLDPAHPPSRHERILAKVGGGCILVSPQYAQFGEGWTTMV-VSESAA
AVPSIHPPLAVCWILFTSGSTGEPKGIYLEHGAICASYKLLGKTLGIDKETRMLHFSAYA
FDIATFEIIGTLMSGGCICIPSDAERLERLPQFCTTFAVNTAILTPSVARLTPNDIPTLR
SLCLAGEAPNKQDISTWHRLFNCYGPAEACLAATNSATRIGRLRGV-PLWITNCRKLAPI
GAVGELLIEGSTLARGYWIQPMLCKAQLGSDP----VDSTGEIYKYEDGGVVYEGRKDNQ
VKIRGQRTELGEIEYHLSCFPTAAEVV-EVATVTLVAFVAGIFALPKLEHEINRRLPLYM
IPAVFVSVIPKTATDKTDRQKL
>Hv_TEX1_AAM78457_AMP8_18
HEMLDEIALVRGDSLAIGWDKSFTYREMAETTNRIAHHLVTYKVGDIIHVCFEKSAWFII
ATLAINKAGAAWSTLDPSHPTERYQKIINQTGSQIALSSPNSNRCASLLPNVIELTSAQN
VEWSTSRPRDAAYVLFTSGSTGVPKGVVIEHGSLCTSQISLSKALDFNEEFRVLQFSSYS
FDIILFEIGSTFLTGACLFVPSWDEQMNELVEYIRKHQLTFMVLTPTLARTRPEDVPSVD
MLVVAGEAPTRDILDIWGKLANGWGPTECSVIACLSPKVIGRPIGG-SCWIVDATCMAPL
GTVGEIVIQGRNLLREYLSDPVKTATATITGL--DSFYLTGDLGFIEAGNLEYCTRKDTQ
VKIRGQRLELGEIEHHIQNLESVRQV--AVVISTLVAFVGDFQATIRLIGILSTLMPRYM
VPSAFIPCKGEFQHTGGRYKKL
>Tr_23171_AMP9_20
HDMVDEVALVRGDAPALGWDKSFTYKEMTEATNRLAHYLVNYKVGDIIHVCFEKSAWFII
ATLAINKAGAAWSTLDTSHPIERYQKIVSQTGSKLALASAASYRCVGVLPHVIELTPAKN
TSWSACGPSDMAYILFTSGSTGVPKGVVIEHATLCTSQTSLSQTLGFHEEYKVLQFSSYS
FDAAVFEIDSTLLTGACLYVPSWDEQMNELVGYIRKHTITCTLLTPTLARTRPEDVPSLN
MLILGGEAPTRDILDIWGKLVNGWGPTEACVIACLSPSVIGRPIGG-SIWVVDATRMAPV
GTVGEIAVQGRNLFRGYLSDPVKTAAATVTGL--DSFYLTGDLGFIEAGNVEYCTRKDTQ
VKIRGQRLELGEIEHHIQNLEGVRQV--AVVISTLVAFVGDLQATISLVGTLGTLMPRYM
VPSAFIPCMPLATSTKLDRKKL
>Tr_123786_AMP7_14
HSLIEDETLKHPATLAVACDARFTYQQLDICANRLSHHLINFKKGDVVHVCFDKSAWYIV
AILAINKAGATWSPLDPTHPVQRYQQIISQTGAELILASPTNTKCTNLTPFVL-LDQALS
TKDVLKSPSDAAYIIFTSGTTGMPKGVVIEHGSLCTSQTALALNVGLTDQSRTLQFASFV
FDACIFEIIATLLVGGCICMPSWDEQMNNLTGYMVKASVNAAFATPTVARSKPEDIPCLQ
VLLVGGEAAASDIVSTWGKLYNAWGPTETCVIASLSPRTIGRSILG-NWWIVDPRKLVPT
GCVGEIVYQGPTLFREYLANPAKTDEVIVSSL--ELFYRTGDLGHYPDGTIEFAGRKDTQ
VKIRGLRIELHEIEQQIINLSGARQV--AVVMSQLVAFYNNAAPQIDLISLLKGVLPPYM
IPTTFIPCMPIGTSTKLDRKLL
>Tr_123786_AMP10_14
HELIDKQAQISPQAPAIACDAELTYSDLAAASDRLAYHLHGVKPGDFVSVCFGKSAWHFV
SIFAINKAGAAWVPLEPSQPEARLRQIVLQTKARLALVSPSNALCAKLVTDVV-LDQQLG
RSVSEPSPRSPAYILFTSGSTGTPKGFVIEHQSLSTSQTALATRLKMTSSVRIMQFASYV
FDMSLGESIGPLISGACVCIPSDRERMENIATFIRKRQINWAFLTPVFARTQPADVPSLE
LLLLGGEAVPQDLCLTWGKLINAWGPAEACVISAVSSLVIGRPVGG-FCWIVMPQSLAPF
GTMGEVAIQGPTLLREYLDEPERTKAALI-PR--DALYRTGDLCFYSDGNLVFGGRRDTQ
VKIRGFRVEIGDIEHHIRKLDDVCEA--AVVLASLIAFVSRMQKAFALEGRLKATLPPYM
VPSIFVPCLPSTTSDKLDRKKL
>Tr_123786_AMP6_14
HTLIEAQAEQRPDAIAVAWDGELTYSQLNSAANRLSHHLIDYQIEDLVHVCFEKSIWHVI
SVLAINKAGAAWVPFDPSHPEQRLRQIVSQTGAKLALASSGAALCGKVVERVLEVNSSSD
NPSIPVTPRNAAYVLFTSGSTGTPKGIVLEHAAVCTSQTALSKRFGLKSNDRMLQFTAFT
FDPSVTEIFATLMLGACVCIPSDWTRMNDLATFINQNSVNWTLLTPSFLRTSPEDAQSLE
ALVVTGEAPTLDIFNTWGKLINGWGPTETCVISSTSYLKIGKPVGS-CCWIVHTSQLAAI
GVVGELVVQGPTLLREYLAAPDKTKEAVVTDM--GLLYKTGDLCYYPDGTIQYCSRRDTQ
IKIRGQRIEAGEIEHRISAL-SIHQV--AVVVHTLVAYIDDTQRLIEAVAQLRTSLPLYM
IPTLFITCMPSITSVKLDRKSL
>Tr_123786_AMP3_14
HTLIEQRTKLNPESPAVSWDADFTYSELDENADKLATYLLSLKAGDLVIVCFDKSAWFIV
AILAINKIGAAWVPLDPAHPTDRHQNIVGQTKATLALCSLNVPKLMGVTTSVLEVNGSRL
PLNDAVKPDDVAYIIFTSGSTGVPKGVVIQHRAICSSQVALSQRLEMHDGVRMLQFSSFV
FDASLFEIYSPLISGACVCIPSWDTQMNSLPAFIRERNVTWAFLTPSVASIRPEDVPCLE
LVTLGGEAPSKEVVNSWGKLFNVWGPTETTVIAMVSHLTIGRPICG-NCWIVDPHQLSPV
GTVGEIVVQGPNLLLEYLENPEKTAAATVTSL----FYKSGDLATYADGTIRYNSRKDGQ
IKIRGLRVELGEIEHHIRNLEGPCQV--AVALTHLVAFIADLRSDLAMHGFLASALPSYM
VPTFFIPCMPLVTSSKMDRKLL
>Hv_TEX1_AAM78457_AMP5_18
HKLIERHAISTPNAIAIAWDGKLTYAQLDRMANRLAHHLVKFKTGDLILLCFEKSLWYIV
SIIAINKAGAAWVPLDPSHPMQRLQQVVNQAKAKLFLTSPLYHTLDELSDTVLEISQLLK
VEPSTLAPRNAAYVLFTSGSTGTPKGFVIEHKAVCTSQTAITNRLGLHRGVRMLQFASYV
FDLSVGEICCTLICGACLVIPSDEVRLNNLAKFMREKDINWAWFTPSFIRTEPADVPKLE
LVLLCGEASDKKILEIWGKLFNGWGPAETCVFSSLSPLTVGKPVAS-FIWIVNPHRLAPV
GTVGEAVVQGPTLLREYLDDPIRTKASILESS--ESFYLTGDFCCYPDGTIEYHGRKDTQ
IKIRGLRVELGEVEHQIRFLGESVHV--TVVHSVLVAYIDDLQRDFAMASQLSILLPRYM
VPTLFIPCMPHLTSGKLDKGRL
>Tr_23171_AMP6_20
HKLVERQAISTPDAIAISWDGKLTYAQLDEAATRLSHHLIKYAPDDLVLLLFGKSLWYII
STIAVNKAGAAWVPLDPAHPMQRLQQVTRQTKAQVIL-ASSLQLAQELLNTVVEVSQLTT
AGSTLRTPRDKAYVLFTSGSTGVPKGIVISHGSVCTSQTAISSRLGLHSGVRMLQFSAFV
FDVSVGEIYGSLIRGACVVIPSDEIRMNDLTRFMREKEVTWACFTPSFIETHPADLENLE
LVILEGEPSKRHILEEWGKLINGWGPAETCVFSSMSPVTIGKPVGC-FAWIANHHRLAPI
GTVGEIVLQGPTLLCEYLDDPMQTQASILKSI--ESFYLTGDLGCYPDGTLAYHGRKDTQ
VKIRGLRVELDEVEHHIRLLSDVVHV--TVVHSSLVAYLNELQKDLAMSSQLSVLLPRYM
VPTLYIPCMPFLSSGKTDRAQL
>Hv_TEX1_AAM78457_AMP3_18
HLIIERQAQQTPQAHAVAWDGTLTYSELDRAANKLANFL-GVG--DIVHVCFEKSLWYVV
SVLAVNKAGAAWVPMDPAHSLQRLQQVVSPTGARLALASSHRHLCSKLLNTVVEVSLNRD
EGISDIKPNDVAYVLFTSGSTGVPKGIVMEHGSLCTSQRDIAKRLGLKSNVRMLQFSSFV
FDVSVGEIMLSLMHGACVCIPSDHDRLNNLGGFIRDAEVTWAFLTPSFARTCPQDVPNLE
LIVLAGEPVSQDVFDLWGKLVNGWGPAETCVLSAISPLTIGRSVGS-FAWIINPQRLAPV
GCIGEIVMQGPTLLREYLADPAKTVSSTLTTL--NDFYKTGDLGFYPDGTIHYSGRKDTQ
VKIRGLRVELGEVEHHIRSLDSVRQV--AVVLTNLVSYIESIQTDLTAINKLNILLPRYM
IPTYFIPCMPLISSGKLDRVKL
>Tr_23171_AMP4_20
HLIIERQTKQTPHAHAVAWDGSLTYSELDLAANRLANLLIQHKVGDVVHVCFEKSLWYVV
SVLAINKAGAAWVPMDPAHPFQRLQQVASQTGAKLALSSAHSPLCSKLLDTVVEVSSKSD
ETISHVKPNDAVYLLFTSGSTGVPKGIIMEHASLCTSQRDIAKRLGLTSSVRMLQFSSFV
FDVSVGEIMLSLMHGGCICIPSDHDRLNNLDGFIRDAEVTWAFLTPSFARTRPQDVPSLE
LIVLAGEPVSQDVFDLWGKLVNGWGPAETCVLSAISPLTIGRSVGS-FAWIVNSNRLAPV
GCIGEIVMQGPTLLREYLADPAKTASSTMTSL--NDFYKTGDLGFYPDGTIHYSGRKDTQ
VKIRGLRVELGEVEHHIRALESIRQV--AVVFTNLVSYIRNVQSDLIAINKLNALLPSYM
IPTYWIPCMPLISSGKLDRVKL
>Hv_TEX1_AAM78457_AMP10_18
HLIIERQAKQRPNRPAIAWDGKFTYSELDRTANRLAHLLVHYKVGDIVHVCFEKSKWYFV
AILAVNKAGAAWAPFDPAHPPQRLKAVASQTGAKLALASTNTRLCEQVVDCVVEVSSWTT
YDNIEKGPMDAAYILFTSGSTGVPKGIVMQHGALCTNQAALSGWLGFDHTVRMLQFSSFV
FDVSVGEIVQALMNGACVCVPSEHMRLNSLDSFVRDFNVTWAYLTPSFTRTKPKDFPSLK
LLLLAGEPTTQDVLDTWGNFINAWGPAETCVYNTLSPLKLGRAVGA-YIWVVNPQRLAPT
GCLGEIIVQGPPLLKEYLADPEKTAAATVTEL--QSFYRTGDLGFYHDGMLHFASRKDTQ
VKIRGLRVELGEVEHRIQSLDGVRQV--AVVFANLVAYLTELQINLKMLTELNSSLPTYM
IPTMFIPCMPFITSSKLDRVKL
>Tr_23171_AMP11_20
HSIIERQVQQRPNSPAVAWDGRLTYSQLDHAANRLAHLLVDYQVGDIVHVCFEKSMWYIV
AILAINKAGAAWAPLDSAHPFQRLQAVAKQTGAKLALASTNAGLCKQLVDRVIEVSASSN
AVSSGKGPLDAAYILFTSGSTGTPKGIVMQHGALCTSQTDISRWLGLDHTVRMLQFSSFV
FDVSVGEIMEPLMNGACVCVPSDHMRLNSLDVFVRDFNVTWAYLTPSFTRTKPEDFPGLE
LLLLIGEAVTQDVLDTWGNFVNAWGPAETCVFSTLSPLTIGRAVGA-YVWVVNPQRLAPT
GCLGEIVVQGPPLLREYLADPSKTAAATVTEL--ELFYRTGDLGFYHDGLLHYASRKDTQ
VKIRGLRVELGEVEHHIRSLDGVRQV--AVVFANLVTYFAALQEKLNMLSKLNSSLPGYM
IPTLFIPCMPLISSAKLDRVKL
>Tr_123786_AMP11_14
HDLIECQAEIRPDAVAIGWDKVLTYDELNKAANRLAHHLV-MGKADLVQVCFTKSAWYAV
AILAINKVGAAWVPIDPSHPLQRHQQVTAQTKARVALASQNVERCSQLVTSVVSLDSCKK
GFSSSQGPKHAAYVLFTSGSTGVPKGLIMEHGALCTSQMAAGKRFGFTPSVKILQFAAYV
FDYSISEMLAAMMYGACVCIPSEEDRMNRLKEYVNDTGINWLFLTPSFLQTRPEDVPSVE
LVALGGEAVPRALFEEWGKFFNAWGPSETCVMSAMSALTIGKPVGG-FCWIVDPWKLAPT
GTVGELIVQGPTLLREYLGDAEKSKAAILEGR--DTFYKSGDLCSYPDGTIRFYSRKDTQ
VKIRGLRVELGEVEYRIKTFPEAHQV--VVVFSNLVAYFEETQQRLTMVGELKVLLPEYM
VPALFIQCMPTATSGKLDRKTL
>Hv_TEX1_AAM78457_AMP14_18
HHLIEQQALINPEAEALAWDAKFTYTELDRSANRLAHYL-GVG--DCVHVCFEKSAWYVI
SILAINKAGAAWIPLDPSHPTERHQQIVSQTGSTLSLTSPNAAKCASVVASVLEVGFTLE
EQYKDSKPKDVAYILFTSGSTGIPKGVVIEHGALCSSQTSYVRRLGHAPGVRMLQFSSFV
FDASIAEIFAPLISGACVCIPSWETQMNSLTGYICKENVTWALLTPSFARTDPLEVPCLE
ILILGGEAVSRDVFELWGKLFNAWGPTESCVFGSLSQMTIGRPLGG-YCWIVDPQKISPQ
GTFGEVVIQGPNLLREYLADKDKTASSIVAAL--RSFYKTGYLAKYPDGTLQYYSRKDTQ
VKIRGLRVELGEVEHHIRSLIDAQQV--AVVFVNLVSFIDDLKDSISLLGHLNVVLPGYM
IPTLFVPIMPLVTSGKLDRKLL
>Tr_23171_AMP15_20
HNMIEQRALMNPNAEAVAWDARFTYAELDRSANILANHL-GVG--DLVHVCFEKSAWYVV
SILAINKAGAAWIPLDPSHPAERHQQVVGQTRSRLALTSPNAAKCANLVANVLEVRLDLE
TQVNHARPQDVAYILFTSGSTGVPKGVVMEHGALCSSQTSISKRLGYAPGVRMLQFASFV
FDACIGEIIAPLISGSCVCIPSWETQMNSLTSYIREENVTWAMLTPSFARTDPSEVPCLE
LLILIGEAVSRDVFELWGKLLNGWGPTETCVFGALSQMTIGQPVGG-YCWIVDPQRLAPT
GTFGEVVIQGPNLLREYLADEVKTASSTVPVL--HLFYKTGDLAMYPDGTIQYYSRKDTQ
VKIRGLRVELGEVEHHVRNLDAVQQV--AVVFVNLVSFVGELKESISLLGRLNVLLPGYM
IPTLFIPFMPLVTSGKLDRKLL
>Hv_TEX1_AAM78457_AMP16_18
HHLIELRAREAPNSPAIAWDGELTYGQLNEARHRLAHYLISYQVEDLIHVCFEKSVWYWV
AIFAINKAGAVWVPLDPSHPEQRLRQVTSQTRSKLALTSNTRNLLSGIIDRVIEVSSVSL
GAK---NPHNAAYVLFTSGSTGVPKGLVMTHGGISTSQMAIKRKWGINSSNRTLQFVPNV
FDLCLGESILQLISGACIFIPSEYTRMNGLKDFITEHKINTLFLTPSFVRTSPDQLPSVT
LLLLAGEAVPRDILTTWGKLWNGWGPAETCLFSSLSPLTIGRPVGG-FCWVVNANKLAPI
GTLGEVVIQGPTVLREYLADVERTKATTMYKL--DQFFKSGDLASYPDGTLEFSNRKDTQ
VKIRGLRVELGEVEYHVRAL----KV--LVLLPIPVQGSEELQAQLNMISQLNVTLPRYM
VPSLFLPCMPFIASTKLDRNKL
>Tr_23171_AMP17_20
HHLIEAQVRKTPDLPAVAWDGQLTYRQLNEAANRLAHYLINHQVEDLVHVCFEKSVWHWV
SVLAINKAGAVWVPLDPSHPEQRLRQVASQTQSTLALTSDTKSLLSHIIDRVVEVSPVRL
GEK---EPSNAAYILFTSGSTGTPKGLVMTHGALTTSQTAIKKRMGTGTHTRALQFASYV
FDMSVGEGFVQLISGACIFIPSEHTRMNGLKQFITEHRINSLWLTPSFIRTSPEQVPTVD
FVFLAGEAIPRDVFTTWTKLWNGWGPAETCVVSSLSPLTIGRPIGG-YCWIVDHTKLAPI
GTMGEVVIQSPTILREYLADVERTKASTVYEL--DQFFKSGDLASYPDGTLEFASRKDTQ
VKIRGLRVELGEIEHHVRSLTDARQV--AVVFTRLIAYFEDLQRQLSMVSQLHVTLPRYM
VPSLFIPCMPFITSTKLDRNRL
>Hv_TEX1_AAM78457_AMP11_18
HEMFENRVHLNPLAPAVAWDGNYTYAELNSAANKLAHYLIKYKLNDLVHVCFDKSAWYIV
SIIAINKAGATWVPLDPFHPEQRLRSIVNQTKSTLALASPNITLCSALVDNVVEVSSMLP
AQDGLESPRTAAYILFTSGSTGTPKGVVIQHRSLCTNMNAIAKRVRYHLDVRILQFSAYV
FDFSILEIIMSLLQGACVCVPSEHIRMNGIVDFIRDMNINWLYLTPSFLRTNPIDVPNVE
LVFAGGEAIPRDVFETWGRFINGWGPTETTVVGSISPSTIGHPVGG-FCWIVNPQLLAPT
GTLGEIVIQGPTLLHEYLDNPDKTQEAILYDL--DEFYKTGDLGFYANGKIEFSSRKDTQ
VKIRGLRVELGEIEYQVQSVEEIRQI--AVVISNLVAYLTNLQETLGAIGKLSVTLPRYM
IPTFYIPCMPSITSGKLDRKEL
>Tr_23171_AMP12_20
HELFEQQASLRPQAPAIAWDGNLTYDELNKAANKLAHHLVNYKPNDFVHVCFEKSAWYIV
SILAINKAGATWVPLDPSHPEQRWQSIISQTKATLALVSPSVGPLSRLIDNVVAVDSLDS
LLPEHDAASTAAYVLFTSGSTGTPKGFIIEHRSICTSQKAFNKRLRYHENVRVLHFAATV
FDLSIGEIIMSLLKGACLCVPSEHTRLNGIVDFIRDMKINWLYLTPSFLRTDPSQVPNVE
LILLAGEAVPREVFETWGRLLNGWGPAETCVTSAISPLTVGRPVGG-FCWIVNPQLLAPT
GTVGEVVIQGPTLLREYLDNPEKTQETTVYEL--DEFYKTGDLCFYPDGTIEFSSRKDTQ
VKIRGLRVELGEIEYHVQSLEGIRQI--AVVVSHLVAYLAELQDKLGAVSMLNVTLPRYM
IPTFYIPCMPYNTSGKLDRREL
>Tr_123786_AMP4_14
HQLFERQARQTPDAMAIAWDGSFTYAELDTAANRLAYHLISHKPDELIHVCFEKSAWYFV
SILAINKAGAAWVPLDPSHPLERLGQIVKQTKAQMVLISESHALCKDLIPIVIEVSASRN
GAAFSQNPANAAYVLFTSGSTGVPKGLVMEHRSVCSSQRAIVRRLGLHSKVRMLQFAAFV
FDLSIGEIVAPLISGACVCVPSEQARMNDVAGFIRDASVNWAYLTPSFVRVKPEDVPGLE
LLLLCGEVTPRDVFDVWGKFISGWGPAETCVFSTLSPLTVGRPVGA-FCWIVRSDQLAPI
GTVGEIMLQGPTLLREYLDDAERTASSTVTCL---AFYKSGDLAMYPDGTIEFCSRRDTQ
VKIRGLRVELSEVEYRIRSLEGICQV--AVISSRLVSYLVEVRPLLAMVGKLRVSIPNYM
IPTLFIVCMPSITSTKLDRTAL
>Tr_123786_AMP1_14
HEIIERHALKRPDATAVAWDMTLTYEQLNLAADRLAHYLIAVG--DLVHVCFEKSAWFMI
SILAINKAGAAWAPLDPSHPVQRQKQIVARTNAKLALTSSSAALCSELVEHIIEVSAIAE
RRGSKGSPSAAAYVLFTSGSTGTPKGFVMQHQAVCTSQTSAVRRLGMTSDIRMLQFASYV
FDMSIGEIVGPWVAGATICVPSEEVRMNGLVEYIRDMKINWVYLTPSFSRTNPDTLPGLD
LMLLAGEAVGRDVLETWGKLVNGWGPAETCVFSTLSSLTIGRPVGG-FCWLVNPHVLAPI
GTVGEVVIQGPTLLKEYLADPEKTEAATVRSL--NLFYKSGDLCKYPDGTLVFVTRKDTQ
IKIRGLRVELGEVEHQIKSLEGVCQV--GVMVSSLIAFFSQLKSQISMIGHLSVNLPRYM
IPSFFVPCMPSITSTKLDRRTL
>Hv_TEX1_AAM78457_AMP9_18
HELIQYQAVTQPDAPAISWDRDFTYKQLNEASNRLAHLLVNYKPDDLIPVFFEKNAWYFV
AITAINKAGAAWVPLDPSHPVLRLRQILSQTGTTLAL-SSNAVLCSTLVRKVVEVNALLA
TESSAHGPRNAAYVLFTSGSTGIPKGLIMEHGSVCTSQVAIAKRLGLNSKVRILQFAAFV
FDLSIGEIVGPLISGACICVPSEHIRKNSIANFINRQGITWTYLTPSFVRTKASEVPNVK
LLLLAGEAVPRDIFATWGKLINGWGPAETCCFSTLESPYCRRPVGG-FCWIVNPHRLAPT
GALGEVIIQGPTILREYLSDVDRTEAAVIKSL--EQFNKSGDLGVYPDGTIEFSSRKDTQ
VKIRGLRVELGEVEHAVQALDGVHQI--AVVFTQPRGYFEKLQARLVAIGKLNIALPRYM
IPTLFIPCMPSITSTKLDRNEL
>Tr_23171_AMP10_20
HQLIEKQAAAQPDAPAVSWDHSFTYKQLNEASNRLAHLLVNYKPNDLVHVCFDKCAWHFV
AITAINKVGAAWVPLDPSHPEMRLRQIVSQTRATLTLVSSSNALCSSLTERVIEVNALLA
VESGEYGPHSAAYVLFTSGSTGVPKGFVMEHGSVCTSQIAIARRLGLGPNVRMLQFAAFV
FDLSIGEIVGPLISGACICVPSEDTRINGIVAFINETKVTWAYITPSFARTKPSEVPHLE
LLLLAGEAVPRDVFATWGSLINGWGPAETCVFSTLSPLTVGRPVGG-FCWIADPSRLAAT
GTLGEILIQGPTILREYLSDVARTEATVIKSL--NEMYKSGDLGFYPDGTIEFSSRKDTQ
VKIRGLRVELGEVEHHVQALPGVKQI--AVVFTNLVAFFDNLQDRLAVVGELSVSLPRYM
IPTLFIPCMPSITSTKLDRNEL
>Hv_TEX1_AAM78457_AMP1_18
HQLIERQAKNRPNATAIAWDLELTYLELDRAANRLAHHLVKCR-DDLVHVCFEKSAWFFV
SIIAVNKAGATWIPLDPSHPIQRQQQVVSQTKAALALASISVDMCSKLIGNVVEVSHLAQ
TEMSSHGPRNAAYVLSTSGSTGTPKGLVMQHQAVCTSQTAITKRLRMTSDVKMLQFASFV
FDLSIGEIFGPWVVGGCICVPSEETRMNDLVNFINTMKINWAYLTPSFARTNPVDVPGLE
LLLFAGEAVRRDVFEAWGRLINGWGPAETCVFSTLSPLTIGRPVGG-HCWIVDPQRLAPI
GTFGEVVIQGPTILREYLADFTKTESSMVRSL--TSFYKSGDLCRYADGTMEFGSRKDGQ
VKIRGLRVELGEIEHHIRALEGVKQV--AVVAAIIVSYFSDLQSQLALVGQLGVTLPRYM
IPTMFIPCMPFITSTKLDMKLL
>Tr_23171_AMP1_20
HQLIERQSKANPDAPAIAWDMELSYSQLDRAANRLAHHLVKCK-DDFVHVCFEKSAWFFV
SVIAVNKAGATWVPLDPSHPLQRQQQVVSQTKATLALASPSVEMCSELVNTVVEVSSLSK
TEESSYGPDNAAYVLFTSGSTGTPKGLVMQHRAVCTSQTAITKRLEMTSSVRMLQFASFV
FDLSIGEIVGPWVVGGCLCVPSEETRMNNLVDFINTMQVNWAYLTPSFTRTNPDDVPGLD
LLLFAGEAVGRDVFEAWGKLINGWGPAETCVFSTLSPLTVGKPVGG-YCWIVDPQRLAPV
GTLGEVVIQGPTVLREYLADTTKTEASLVRSL--TAFYKSGDLCRYADGTIEFGSRKDSQ
VKIRGLRVELGEIEHHIRSLEGVKQV--AVVAAIIVSYFPELQSQLALVGQLSVTLPRYM
IPTLFIPCMPFITSTKLDMKLL
>Tr_123786_AMP8_14
HKLIEAQAHRAPNALAVAWDGDLTYSQLNKSANRLARHLVKYRPDDLVHVCFEKSLWHFV
AIVAINKAGAAWVPLDPSYPEQRLRQVVDQTRATLVL-SSNEKLCSTLLENVVRLDDLAV
TENGDEGPNHAVYVLFTSGSTGKPKGLVMEHGAVCTSQTAIAKRLNLTSEVRMLQFAAFV
FDLSIGEIIGPLISGACICVPSEDTRMNGLKEFVNDTKVTWAYLTPAFVRTVPEDMPALQ
LLLLAGEAVPRDVLTTWGKLVNGWGPAETCCFSTLSPLVVGRPVGG-FCWIVDPQRLTPT
GTLGEIVIQGPTILREYLADVERTKDSTVYSL--DSFYKSGDLGYYPDGTIVFSSRKDTQ
IKIRGLRVELGEVEHYVRILDGVRQV--VVVYSNLVAYITDLRQRIIMLGELRIALPTYM
IPSLFIPCMPSITSTKLDRKTL
>Hv_TEX1_AAM78457_AMP12_18
HSLIEKQARIRPDAPAIAWDGEMNYSQLNSAANQLAHHI-LIKADDLVHVCFEKSVWFFV
SIIAINKVGAAWVPLDPSHPEQRLRQVVGQTLAKFALSSPNAALCNKLVHNLI--DEDGF
NSPAINVPSNAAYVLFTSGSTGTPKGLVMQHGAVCTSQTAIAKRLSLTPDVRILQFAAYV
FDLSIGEIVAPLIHGACVCVPSEETRMNGLKEFIRDARINWAYLTPSFVRTRPEDVPSLQ
LLLLAGEAVGRDILDTWGKLINGWGPAETCVFSTLSPLTIGRPVGG-YCWIVDSNKLTPI
GCLGEVVLQGPTLLREYLADPQRSKETIITELVSDAFYKSGDLCFYPNGTLEFYSRKDTQ
VKIRGLRVELGEVEHHIRLLEGVRQV--AVVLTQLVSYIADIQARISMVGELSVTLPRYM
IPTLFIPCMPFITSTKLDRKTL
>Tr_23171_AMP13_20
HNLIEEQARIRPDAPAIAWNGEMSYSQLNFAANKLAHHLLGVKSEDLVHVCFEKSLWFFI
SIVAINKVGAAWVPLDSSHPEQRLRQVVSQTRAQFALSSPTNALCGSLVDKVIEVSQLID
SFPYDGVPSNAAYVLFTSGSTGTPKGLVMQHQAVCTSQAAIAKRLRLTPDVRILQFAAYV
FDLSIGEIVAPLIHGACVCVPSEEMRMNGLKEFIRDASINWVFLTPSFVRTRPEDVPNLD
LLLLAGEAVGRDILDTWGKLVNGWGPAETCVFSTLSPLTVGTPVGG-HCWIVDSSKLAPI
GCLGEVVLQGPTLLREYLADPQRSKEAIITSL--DSFYKSGDLCYYPDGTLEFYSRKDTQ
VKIRGLRVELGEVEHHIRSLEGVRQV--AVVLTNLVSYLADIQTRIAMVGELSVTLPRYM
IPTLFIPCMPVITSTKLDRKTL
>Hv_TEX1_AAM78457_AMP7_18
HTVIEQQTIIRPESPAVGWDGNFTYGQLDQAANRLANHLIAYKNDELIHVCFEKSSWFVV
AILAINKAGGAWVPLDPSHPTQRHQQIVDQTKARLALVSPSNITCIDLVEHVVEVSPLSK
TESSHRGPSNAAYVLFTSGSTGTPKGLVMEHRSVCTSLTAITKRLKIRPSARTLQFAAHV
FDCAVGEIISSLFTGGCLFVPSDHDRMNALPEFIRQNKINYMWSTPSFIRTSPMDVPSLE
LVVLVGEAVTRDIMDTWGKLINGWGPAETCVVSTISPLTIGRSVGG-FCWIVDPQKIAPV
GALGEIVIQGPTILREYLADPVRTSGSTVYNL--RDFYKSGDLGLYADGTIQFASRKDTR
IKIRGLRVELSEVEHHVKAL-SRRPS--GCCICQVWPHFDGMQERLAVISQLNISLPRYM
VPTFFIPCMPSITSRKLDRNYL
>Tr_23171_AMP8_20
HTLVEQQAVVRPEAPAIGWDAKFTYAQLNEAANRLANHLVAYNNDELIHVCFEKSAWFFV
AILAINKAGAAWVPLDPSHPSQRHQQVVNQTKARLALVSTSHITCVDLVDDILEVSSLRK
SQSSRHGPSNAAYVLFTSGSTGTPKGLVMEHGSVCTSQTAIVKRLNMTPSVRILQFAAFV
FDLSIGEIVAPLITGACICVPSEHARMNALPEFVRQNNVNWAYLTPSYIQTSPKDVPGLE
LVLLAGEAVSRDILDAWGKLVNGWGPAETCVFSTLSPLTIGRPVGG-FTWIVNPQKLAPI
GVPGEVVIQGPTILREYLDDPVRTSDSTVYSL--GTFYKSGDLCSYADGTIEFISRKDTQ
IKIRGLRVELGEVEHHVKAL-DVRHV--AVVLSNLVAYFDELQTRLAVIGQLNISLPRYM
VPTFFIPCMPTITSTKLDRNYL
>Hv_TEX1_AAM78457_AMP2_18
HELIEKQAVERPDSLAIGWDGTFTYTELVEAANRLANYLTKFKTDELIPVCFEKSSWYIV
AILAINKVGAGWVPLDPSHPEQRLRQVVSQIRAKIVLCSPSNAICNGFGLTVIEISSVES
GVTSTTGPRNIAYVLFTSGSTGTPKGLVMEHVSVCTSQTAISQRLELTTDVRMLQFSAFV
FDISVGEIVATLISGASLYIPDENTRLNNLPNFIQNNNINCAMLTSSFLRTKPADVPALE
LLVFVGEAPARDVFETWGKLINGWGPAETCVLSTINCLTIGRPVGG-FCWIVNPQRLAPT
GAIGELVVQGPTLLREYLADSEKTKLAIVYDL--ESFYKSGDLCYYPDGAIEYLTRKDTQ
VKIRGLRVELGEIEYHLQAINEIRQV--AVVISSLVAYFEDLQARITASGELRVVLPSYM
VPTFFIPCLPTSTSVKLDRKAL
>Tr_23171_AMP3_20
HELVEKQALERPGAPAVGWDRVFTYAELNEAANRLAHHLTQFKADELIHVCFEKSAWHFV
AILAINKAGAGWVPLDPSHPEQRLRQIASQTRARIILTSPNLDICARLGLSVIEISPIKS
GMNSSAGPRNIAYVLFTSGSTGTPKGLVMEHGSVCTSQTAISRRLGLTADVRMLQFAAFV
FDLSIGEIVAPLISGASLHIPDENTRLNDLPNFIQKKQINWAFLTPAFARTKPEDVPALD
LLLLAGEAVSRDVFESWGKLINGWGPAETCVFSTLSPLTVGRPVGG-FCWIVHPDKLAPT
GTVGEVVIQGPTLLREYLADAERTKLSTVYDL--ELFYKSGDLCYYPDGTIEFSTRKDTQ
IKIRGLRVELGEIEHHLQALDDIRQV--AVVFSNLVAYFEDLQARLAASGELRVVLPSYM
VPTFFIPCMPTSTSTKLDRKEL
>Tr_123786_AMP12_14
HTLVEDQAAQRPDAMAISWDGDFSYAQLNQAANRLANYLVQHKTNDLIHVCFEKSVWHFV
SILAINKTGAAWVPLDPSHPLQRLQQVVSQTRAKFALCSPDNSLCSTLVESAIQITPLQK
QVNSRQGPGDIAYVLFTSGSTGTPKGLVMQHGSVCTSQKAIAKRLRLGPEVRMLQFAAFV
FDLSIGEIVAPLITGACLCIPSEHARMNDLSKFMQDMNVNWAFLTPSFVRTNPDDVPGLE
VLLLAGEAVPRDVLTAWGKLINGWGPAETCVFSTLSPLTVGRPVGG-FCWIVSGF-LAPI
GTVGEVVIQGPTLLQEYLADPERTNTSIL-PA--DEFYKSGDLCRYADGTIEFSTRKDTQ
IKIRGLRVELSEIEYNIQSLIGVRQV--AVVVSSLVAYIESLQNQLALVGELGIALPRYM
IPTLFIPCMPFIASTKLDRKLL
>Hv_TEX1_AAM78457_AMP4_18
HELIERQVECRPDASPFLGMPSLRTVSLTLLLTDWLIILLGIKPGDLVHVCFEKSIWHFV
ATLAINKAGAAWSPLDPAHPEQRLRKIVVQTGANLVL-TSNSMLCSALSEKVLEVTSLAE
TVDEAPTPDNVAYVLFTSGSTGTPKGVVIEHRSVCTSQTAMIKRLRVTSDVRMLQFASFV
FDMSVGEVIPTLFSGGCVFVPSEDIRMGNIAQYIRDQRINWAFFTPSFLRTAPKDIPNLE
VLLIGGEAIPKEILNTWGRLINGWGPVETCVCSSWSPLTIGRSAGG-FCWIVDPHKLAPI
GTVGEVVVQGPTLLREYLGDPERTAASSV-KA--DSFYKSGDLCSYSDGTLKFFSRKDTQ
VKIRGLRVELGEVEHHIQALHGVRQI--AVVYTNLVAYIQKLQNRLALVGNLKVTLPQYM
IPTLYIPCMPSIISTKLDRNEL
>Tr_23171_AMP5_20
HDLVARQAELRPDSVAIAWDAELTYSQLNLAANRLANHIITYKPNDFIHVCFEKSAWHFV
AILAINKAGAAWVPLDSSHPEQRLRQVVSQTNARLVL-TSNSTLCSGLLADVLEVTPLAA
TVGQAPTPEHAVYALFTSGSTGTPKGLVMQHRAVCTSQTAIAKRLGLSSDIRQLQFAAFV
FDLSIGEIIAPLISGACVCVPSEDVRMNSITEYIRDQRINWAFLTPSYVRTRPKDVPGLE
LLLLAGEAVPKEILNTWGKLVNGWGPAETCVFSTLSPLTVGKPVGG-FCWVVNPHKLAPV
GTLGEVVIQGPTLLREYLADPERTAASSA-TA--DSLYKSGDLCSYPDGTLEFSSRKDTQ
IKIRGLRVELGEVEHHIQAMRGLRQI--AVVYTNLVAYLKKLQNQLALVGELGVTLPRYM
IPTLYIPCMPSITSTKLDRNEL
>Hv_TEX1_AAM78457_AMP15_18
HQLIERQAEIRPDAMAISWDAELTYSEFNRAANRLANYLASIKTDDLIHVCFEKSAWFFV
SILAINKSGAAWVPLDPTHPEQRLRQVVSQTCSEITLTSAANKLVSSLSKSVIIVSLSKV
EEYSQKAQDNAVYVLFTSGSTGTPKGLVMQHGSVCTSQTAIVKRLGLTPSVRMLQFAAFV
FDLSIGEIIAPLITGACLCIPSEHTRMNSLTQFIRDMEINWAFLTPSFIRTNPVEVPGLD
LVLLAGEAVPRDVLTTWGQLINGWGPAETCVFSTLSPLTIGKPVGG-FCWVVDPHRLAPI
GTLGEVVIQGPTLLSEYLSDPERTRSSTLYNL--DSFYKSGDLCYYQDGTIEFATRKDTQ
IKIRGLRVELGEVQHHIQALPDARQV--AVVYTNLAAYFEDLQSCLAVVSKLSISLPRYM
IPTMFILCMPFITSTKLDRNEL
>Tr_23171_AMP16_20
HQLIERQAEIRPDAMAIAWDAELTYREFNRAANRLANYLADIKPDELIHVCFEKSAWFFV
SILAINKSGAAWVPLDPSHPEQRLRQVVSQTRARIALTSPSNRLVTGLVDSVVTVSLSKV
DEHSQKGPDNAVYVLFTSGSTGTPKGLVMQHGSVCTSQTAIVKRLGLTPDVRMLQFAAFV
FDLSIGEIIAPLITGACLCIPSDHTRMNGLTQYIRDTGINWAFLTPSFIRTNPAEVPGLE
LVLLAGEAVPRDVLTTWGKLVNGWGPAETCVFSTLSPLTVGRPVGG-FCWVVDPHRLAPT
GTLGEVVIQGPTLLREYLSDPERTQASTVYDL--DSFYKSGDLCYYQDGTIEFSTRKDTQ
IKIRGLRVELGEVQHHIQALPSARQV--AVVYTNLVAYLEDLQSTLAVVGQLSISLPRYM
IPTMFIPCMPFITSTKLDRNEL
>Ccb_HTS1_AAA33023_AMP4_4
QDLVCRRAQQSPNSQAISWDGSISYHELDGLSSILAEHLSGVRPEAPVCLLFEKSKWAVV
AMIGIIKAGGCFVPLDPSYPHERLEHIISETGSSVIVTSAAYSLCLSLSVRGIVFSSTKK
PLPSTARPNQAAYILFTSGSTGKPKGVVMEHHSVCSALIALGKRMGLGPQSRVLQFNSYW
FDVMLLDIFGTLVYGGCLCIPKEEQRMSNLSGWVQKFKVNTMLLSTSVSRLQPADTPSLE
TLCLTGEAVLQSDVDRWPKLIAGYGPTETCIMSVSPANLIGKPVSC-QAWVIKETELAPY
GATGELYIQGPTVARGYLHDDVLTSKAFIVDPKTNEAYKTGDLVFWPQSNLYYVRRKDSQ
VKIRGQRVELAEIEEVIRHIPPDVTVV----STRIILGAIGYMDDLHIIPALEASLPHHM
IPEAYVPFLPTLGSGKLDRKTV
>Ch_NPS5_ChC594644_AMP1_2
HSLIENTAKCQPDALAVAWDGAMSYERINELSTTLANEIMGIGPGLAIPLCFEKSAWYTV
ALLAVLKSGNAFVPVDRSNPTNRICQILRNSG--LVITSREHVTFVPLCKHVIPLEPKEK
TYPRFNMPHDKAYVIFTSGSTGMPKGVVVEHGAYAYAARAHQGGLHISNTSRVLQFASYG
FDTSMEDHLTTLIVGGCLCVPSEEERLSDLVGFANRSKANWAHLTPSVANINAEETPVLK
TMVLGGEAMTLRNVQAWGNLIQVYGPSECCVTSTIDPTNIGRALPC-ASWIVTPHALAPI
GVVGELLVEGPILARGYLIEPEKTISSFVTGLQK--LYRTKDLVYYSEGDLHFVGRVDAQ
VKVHGQRIEPGEIERNLAEGSLLHSIL--VPNGILVAVIQSTQDVYNLRNFLLDLVPHYM
IPAIWLVVMPHNTSGKLDRKRM
>Af_Afu5g12730_AMP6_6_
EDLIISRAQQAPDDLAIAWDGELTYNELVEESATLAENLKGIGPGMLVPLCFVKSIYYVV
TLLAVTRTGAAFVPIDPDAPIERMQKILKLTNACCILTSA---SLAEQTRA--KAPAFAP
LDRSARMPHEAVYVLFTSGSTGIPKGVVVTHSSMKASLKAHGRRLGLSESSRVLQFSNHT
FDVSLLEILTTLAYGGCVCIPSDGDRVNRLSEYMRDAKVNFAILTPSVARLSPVSVPDLR
TLALAGEAWGQEIVNIWRRLFNAYGPTEATILSAIDAQNIGS--GGALCWVTDPTRLMAI
GAAGELLLEGPILAQGYLGEEEKTRAAFID-PSHGALYRTGDLARYEDGSITYLGRMDGQ
VKIRGQRTELSEIEHHILASDAVRNAVVLLRKNKLVCV----LSDICLSIGLARKVPEYM
VPDLWVPVLPLSSSGKLARKGV
>Bc_BC1G09040_41_AMP2_3
HHLIRDVVKEQPDSPAVAWDGDFTYKELWANARRLARYL-SLGPESRVAVCMNKSRWTVV
SILGILESGGVVVMLRSQSPLEQAKALVEDCQAAVMLTNAHTDRFTGSGPCIVEVSGASL
PDPIVDKPDHPAWIVYTSGSTGLPKGCLLVHGGLATSLPAHGRATRWSKESRTLQFASHE
FDVTLQEIMTTLIFKGCVCIPSEDQRVNSLSQAIRDMNVNQMVLTPTVASMNPADVPSIT
QLQVAGELIKPSVVERWDHVVNIYGPSECSVYSSCDAPVIGYPLEC-NFWVTDHNRLCPI
GIPGELLIENSWQARGYVNNPELTAQCFVVEPKAERMYRTGDLVQQHNGSYTYIGRIGSE
VKFRGHRVDLGRIEYWIGLLAGVQTIV-DLVDNDLVAVISKIQKALDLRDGLVDKLPSYM
VPTAFMPWIPLTPSGKTNKKVV
>Fg_FG08209_AMP2_3
HHLIRDVAKEQPDSPAVAWDGDFTYEELWTNARRLAQHL-SLGPKSRVAVCMDKSRWTVA
SILGILESGGVVVMLRSQSPLEQAKALVADCQATAMLVNAHTARFAGSGPRIVEVNDASL
PDPTVSGPGHPAWIVYTSGSTGLPKGCLLIHGGLATSLPAHGRATRWHKESRTLQFASHE
FDVTLQEIMTTLIFKGCVCIPSEDQRINSLSQAIRDMNVTQMVLTPTVASMNPVDVPCIV
QLQVAGELIKPSVVERWDHVVNIYGPSECSVYSSCDAPVIGYPLDC-NFWVTDHNRLCPI
GIPGELLIENSWQAWGYVNNPELTAQCFVVEPGSGRMYRTGDLVQQPNGSYTYIGRMGSE
VKFRGHRVDLGRIEYWIGLLEGVQTIV-DLVENDLVAVITKIRKALRLRDGLTDKLPSYM
VPTAFMPWIPFTSSGKTNRKAI
>Bc_BC1G09040_41_AMP3_3
HDLVIKTVGTNPDSQAVSWDGDLTYQQLDGAARSLAQLLIAGGPEIAVGLCMDKSRWAMV
AILAILYAGGAVVPLGVQLPPERISVILQDSSPAMVLCDEKADRFQSLGYKSVTVNEKSY
DGRHSGVPEDTAWIMYTSGSTGLPKGVTLEHRGIYNAILSKGTDLNVDPSYRIFQFAAFT
FDVSISDILMAWTFRGSVCLPLEDERMNDLVGSLQRLNCNFALLTASTTAIPPAEVPQMK
MLVLGGEAIAPALIEKWT-LANSYGPTECSITTTIVTDIIGRPIRGTQNWIVNYNRLVPI
GAVGELLIEGPQVARGYRNDPVKTSAAFITDPGPRKMYRSGDLVRY-NGNITILGRSDSQ
IKIRGQRVDLGEIESCIVKLPKVRTAVEYLHISDLVAA----EAWLKK--SLAKRLPAYM
VPRLYLQIIPKNASGKIDRKAV
>Fg_FG08209_AMP3_3
HDLFIRSLETRPDSQAVSWDGEFTYRELDQAARILAQLLEGVGTEVAVGLCMDKSRWAMV
AVLAILYAGGAVVPLGVDLPPERISVILQDSSPTMVLCDEAKARFRSLGCKIAEIDGYDG
YNPN--IPENMAWIIYTSGSTGVPKGVTLEHGGIYNIILNKGTTLGFDSTTRTFQFAAFT
FDVSIADPLMAWAFGGCVCLPSEDERMNDLVGSINRLNANFALLTASTAAITPSEVPRMT
KLLLGGESNTPSLMEKWLSVGNSYGPAECSITSTIVTDIIGNPIQGTQAWIADCNRLVPI
GAVGELLIEGPHVARGYRNDAVKTMAAFITDPRFVGMYRSGDLVRYTDGNIEFLGRGDSQ
IKIRGQRVDLGEIESCIVKLPKVRTA--------LVEYHRALIAALETWLSLAQQLPAYM
IPRAYLQIIPKTVSGKTNRKAI
>An_AN2545_AMP2_5
HDLFNEQRLLRPNATAVAWDGDLTYQQLDEMSNALAHHLVGIGPEVMVALCLDKSKFAII
AQLSVLKAAGVVVSINPKHPTQRLELVLKDINAKVMLTSHQYSQFRNLVPHIL-LFS---
ALSSQPTPNNAAFIIYTSGSTGMPKGVILTHLSLCSSFRAHGKIYEMSPSTRSLQFAAYT
FDASISDIWGTMSHGGCVCVISEEERMNNLQGVIEAYGATHAQVTPTVASLDIANIKCLT
TLILGGEAVREAMIEEHGRVLNGYGPSECSIYTTCQALNIGRPLVG-SVWVINGESICPI
GAVGELWVEGPLLARGYHNDPKKTKAAFVTNPLEGHFYNTGDLVRQPNGDLIYQARKDSQ
VKVRGQRVEIGEIEYRVKLLPAVKSLA-SLITIMISVAMPHLRDAFQLHASLLEVLPSYM
VPRLFVPVLPQTTSSKLDRRTI
>Bc_BC1G09040_41_AMP1_3
HELVSERIQKQLSAVAIAWDGSLTYEELDDRTSHFAQYLVNIGPEVPVGVCMDKSKLVPV
AMLAILRAGGAVVPIGVGEPIARVQAIFADSSPVAVI-GDQVSRLSGLGTQLLNIIDIIA
ESS---KPENTAWIFYTSGSTGTPKGVLVEHRALATSMRAHGIALNLSQEDRVLQFAAHT
FDVSLFELFTTLIYGGCVCIPNETNRVNDLAGSVLRLQANVLSLTPSMTSMTPADVPMVR
KLILFGEEVKVSVLEAWGKIFNAYGPTESSIFASVDLANIGFPMNV-NFWVTNPGRLCPP
GAPGELLIEGPLLARGYLNDKAKTATAYIYDPGPGRFYRTGDIVRQNDSSMSYLGRRDTQ
MKIRGQRLDVSEVEHWIISLDGVIRAV-GLL-FSSGGAIDELREGLLLRNTLQAKLPSYM
IPTFYIPFIPLTSSAKTDRKMV
>Fg_FG08209_AMP1_3
HELVNERIQKQPSAVAIAWDGSLTYSELDNLTSRLAQYLIGVGPEVPVGICMDKSKLVPV
TVLAILQAGGAVLPIGVEEPEARVEAILADATPVAIV-GDQVTRLSELGTQILAMSSSTS
KQETRATPDTTAWIFYTSGSTGTPKGVLVEHQALATSMRAHGVALKVLPEDRVLQFAAHT
FDVSLSELFTTLIFGGCVCIPDETNRVNDLAGSVHGLQANVLSLTSSMASTRPRDVPMVR
KLVLFGEEVKASVVEAWGKIYNAYGPTESSIFASVDLSNIGYPMDV-NFWVTNPGRLCPP
GSPGELLIEGPLLARGYLNDDNKTSTAFIQDPEKGRFYRTGDLVRQSDFSMSYLGRRDTQ
VKIRGQRLDVSEVEHWITSLEGAVRVV-DLL-----GAIDEFRHRFQLKNALQGKLPSYM
LPTFYVPFIPLTSSAKTDRKMV
>An_AN2545_AMP1_5
HDKVYEQRLRRPDAWAVGWDGDLTYQQLDDTANQLASYL-ILQPETKIPICFEKSKWAVI
SQLAILKAGGCVVPLGTTQPASRTRLILKDLQATIILTSGKFARFMDLVTHTVVIDEMAE
LPPSEMVPDNAAFIIYTSGSTGVPKGVVLPHASLCTSLEHMGARFKLSPDTRTVQFSAYT
FDISIQDIYTTWHYGGCLIILSEEDRISNLAPEMVKYQVNCAGLTSTVAGF-PQDVPTLK
KLVLLGEAVKQAVVDQW-GVYNAYGPSECSMQASILTPNIGWAF-AGALWVVNDNRLVPI
GAPGELLIEGPLQARGYLNSPEKTAAAFVDA-NGFGLYRTGDLVQQ-NGSITYIGRRDTQ
IKVRGQRVEVGEIEHHLLQQDAVLDAAIIYPKDRLVGLTSHTKSQ-LAAAELSNHVPEHM
VPKIWIPLMPQNDSSKLDRKKL
>An_AN2545_AMP3_5
HELVSQHVSTNPYAPAVAWDGDLTREELDRLANKLALYLTGI-PETMVALCFEKSKWALV
ANLAVLKAGGAVVPIRAD-PIQRVQNILQQTGITTILASEGFAALEGLVPNVITIGDLIQ
SLPSPVTPSNAAFVIFTSGSTGNPKGVVVEHGAMSTSMQAHGKKFGMNSETRAFNFAHFT
FDISLHDIISTLQFGGCVCMPSERERVNNMADAMNRMGVNYSFLPPRVIHIKPSDVPGLK
TLVVGGEAVQPEYLEPW-NVFNAYGPAECSIAATCVANNIGRAI-AGGLWVVNNNRLLPL
GAVGELLIEGPLLARGYLNDPIKTANAFICNPSEHDMYRTGDLVRE-DGSLIYVGRRDGQ
VKIRGQRVEIGEIEHHVTEHPSVVEN-VIVYP--LVGITPHALQQ-ASSVHLHSCIPEYM
VPNSWISLMPHNSSDKIDRRRL
>An_AN2545_AMP5_5
HDLVHHQLLSCPDAQAVAFDGHLTYRELHRLATRLAYHLEGLGPQVPVATIFEKTKWVVV
TYLAVLKAGGTIVPVNHQHPKQRMQALVQSIGTRVILTSQDPGRLQGLVTGVLKVDQFFT
QLPDSDNPTDSAFIIFTSGSTGTSKAVVLQHGAIVSSVQGHGSLYA-SPDTRAIQFSALN
FDISIAEIFTTLSFGGCVCVISEDDRVSRLAEAMEEAAVNFAILTPTVASLKPEQVPSLR
RLLLVGEALRPEVAEPW-SLHNAYGPAESSILTTFIRDNIGFPLAHSNLFVVNYHNLLPV
GMVGELLIEGPLLAREYLGDAKKTAEAFVD-PDLGPFYRTGDLVQL-DGSFIYIGRRDTQ
VKIHGQRVEIGEIEFWVKKLPDVREVVAGLIYEPLLAL-SDEFGELRR--NLLTVVPSYM
VPQLYLPFLPLTDSGKLNRRAT
>An_AN2545_AMP4_5
HDKIHEQALSQPGAQAVGWDGELTYAELTGMSDRLAHHL-RLR-EVMVGLCFDKSMWTIV
SMIAVLKSGGVIVPLGVQMPVQRLQHILNEITAPVVLTMDKHAKLRDITSAVLTIDGFIA
TLPNPCHPESAAVVIYTSGSTGTPKGVVLTHGTICTSIESHGPKLQMGPNTRALQYSAYV
FDLSLLDILSTLRFGGCVCVVSEEDRVNSLTTKMEAMAVNFAVLTPTVASIDPRTVPTLS
TLVLAGEVVPHSAVETWATLFNGYGPAESTIATTNIIESVGTAL-AGAIWVVDHNRLVPL
GVVGELLISGPLVARGYLNDTERTSQSFID-PAGKRIYKTGDLVRQPDGSIMFVGRADGQ
IKIRGQRVEVGEIEYWLRQHFDTQTVVDVIGASTLVAA-HQLRES-FLQLALLKALPSYM
VPSKYIPIMPNTASGKLDRRAL
>An_AN3496_AMP1_2
HDKIMEISKLQPGAAAVSWDGNLTYHDLTVQASTLAHHLDGVGPERFVGICMDKSKWAIV
SMLAVLMAGGIVVPLGVSHPRARIRELLNDTAAVALLVDGKHGRLAGLEVEMLTVDQLLD
SLPTIPTPDNAAWVIYTSGSTGVPKGVVLLHQNISTSVIAHGAVFGVNCVTRTAQFASYT
FDVSLSDIVMTLFHGGCVCIFSEESRMNSLTEALQGLAVNYVNLTPTVLGLNPADLPVIR
TVVAGGEAMDPGIIEKWPRVFNSVGPSECTIIAVAVTDNVGYPTG-TRLWVADPNQLCPV
GVPGELLIEGPMLSRGYLNDPEKTAGAFINA-KSERFYRSGDLVR--DGSLVHMGRRDTQ
VKIRGQRVEIGEIEYWI-MQREVRRVAVLVIEKSLVAAETEPLHQLRN--DLLEHLPPYM
SPTMYAPVLPLNLSGKIDRRAV
>An_AN3496_AMP2_2
HDLIAEVARSRPGAAAIAWDGTLTHAQLQSYASTLAGYLEGVGPEISVPVCMDKSVWAVV
CFLAVLQAGGVVVPLGTGHPIPHIASIIEDTGAKLVLVDAQQFRLLELTPSLVPIDTLLN
SLPT--TPANAAWIVFTSGSTGKAKGVVLTHSNLSTAIKTHGARFGLGTHTRTIQFAAHT
FDAVLQDYFTTLASGGTVCVPSEADRMNDLAGVMRGMNVNFANLTSTVARLLPDQVPSLK
VLILAGEQIQDSVVETWE-VLNVYGPTECSISTCNGPISIGFGM-GSRTWIADPNRLCPV
GTPGELLIEGPGLARGYLGDPAKTEAAIIQNPADCRVYRTGDLAKQTDGQILYLGRIDTQ
IKIRGQRVELGEIEHWIGRHPHVKHTVVAISRGELAAVE-------FTQLTLSSLLPSYM
VPSLYIPVIPLTVSGKLDRRAI
>Ch_NPS9_ChC5119280_AMP2_2
EELSDKQTMRQPNTPAVSWDGDVTYAELDYYSSKLAVHLLGVGAKDFVPICFEKSMWVIV
AILGIMRAGGAFVPLGPDTPYSRLVMATREVGAHFMVCSKKQLRFPDLVDRTVPIGPLVI
NTPMPVTPTGAAYMVFISGSTGMPKGIVMEHQVFCTSALCHKEGL-LN------EFTSYM
FDASIVEIPFKLLHGGCVCVPSEERR--GYAEAYCSMKVNWAVLTPSPST-VPGSAPLLE
VLCLTGEVISTTLIETW-PLVNAYGPSEC--CAASSKRNIGTAI-GTACWVINHHQLSPV
GCVGELLVEDHTLARHYLN-----------------LYKTKDLVRYVDGSMWLLGRKGYS
VKFHGQRVELGEIEYNPLGL--------------MYIW----LAK---------------
----------------------
>Cp_PS1_CAB39315_AMP3_3
HDTIHQQCLRCPDSPSVAWDGNFTYRQLDDLSSALSEEIVGAGPEVTIPIVLEKTRWTPV
AILAVLKSGSSFVLMDSTHPAARVGSIVQAIGPPVIIVSAQTRKVATFSTDVVEVGDVPF
EKQQGTGLTNAAYLVFTSGSTGKPKGAIVEHASLSTAAKYMASRLHIDSASRVLQFSSHA
WDIPVTEVLVTLRMGGCVCVPSEEERTGNLAKASERMKVNWALWTPTVARLKPEEFPHLK
TLVFAGEALSATDLETWDRLVQGYGPAECSLISTVNPRCIGLPSGC-VAWVVNHELLAPP
GATGELVLEGPIVGRGYLGDPGRAASAFISPPSGSSLYKTGDLVRQSSGLLTFVGRNDDQ
VKVRGQRVEPGEVEGQVAVFPGSQVIL--VVKGAVLAALLAFAALAAAFSKLRETMPTYM
IPSIMLPILPKAATGKADRNLL
>Cp_PS4_CAI59268_AMP3_3
HDTIHQQCIRCPDSPSVAWDGNFTYRQLDELSSALSREIVGAGPEVTIPIVLEKTRWTPV
AMLAVLKSGSSFVLMDSTHPAVRVGSIVQAIGPPVIIVSAQTRKVATFSTDVVEVGDILV
AKQHVTGLTNAAYLVFTSGSTGKPKGAIVEHASLSTAAKYMASRLHIDSASRVLQFSSHA
WDIPVTEVLVTLRMGGCVCVPSEEERTGNLAKASERMKVNWALWTPTVARLKPEEFPHLK
TLVFAGEALSATDLETWDRLVQGYGPAECSLISTVNPRCIGLPSGC-VAWVVNHELLAPP
GATGELVLEGPIVGRGYLGDPGRAASAFISPPSGSSLYKTGDLVRQSSGLLTFVGRNDDQ
VKVRGQRVEPGEVEGQVAVFPGSQVIL--VVKGAVLAALLAFAALAAAFSKLRED-HAY-
-----------AATGKADRNLL
>Fg_FG13783_AMP2_7
HDLALQQSRHKPEAEAIAWDGSFTYQQIEYLSRALAKDLMKAR-DSYVPICVEKSRWAVI
AILAILRSGCAYVPLDPFHPQDRLQNIVSQTKAKWILVSETRERCQRLGADLYCIDPEPS
ELQEDGLPDDDAYVMFTSGSTGQPKGVVVQHSAICTSIEQQVKCMRLKPCSRVLQFTSFV
FDISLCEIFAGLRAGACVCIPSDTDRIEQLPKMMNDFEITWAQLTPSLSLTLPAQVPTLK
TLVVAGEAVVPEVIRTWSALIIGYGPTETTVYCTVESSIIGMAVAS-SCYVVNPDKLVPI
GGVGELLISGPLLSRGYLGAADRTSTSFITGP--DKFYCTGDLVRLPDGNLSFLGRKDNQ
VKLRGYRIELGEIE----AIPHLSVV---LLWGSIVALIESSQQLVSLKEAAVRFLPPYM
VPSVWLVVLPTLASGKINRMRL
>Ccb_HTS1_AMP2_4_AAA33023
HETFSRKVVEHPQREAISWDGSLTYAELSDLSQRLSIHLVGIKVGTKIPICFEKSMWTIV
TILAVVQAGGVFVLLEPGHPESRLSGIIKQVQAELLLCSPSRMALQNISTQIVELEPFIR
SLPLPPQPNDDLYVVFTSGSTGVPKGAVATHQAYATGIYEHAVACGLGAPPRSLQFASYS
FDASIGDIFTTLAVGGCLCIPREEDRNPGITTFINRYGVTWAGITPSLALHDPDAVPTLK
ALCVAGEPLSMSVVTVWKRLINMYGPTEATVACIATVSDIGRGYRA-TTWVVNHNSLVPI
GAVGELIIEGSILCRGYLNDPERTAEVFIRSPNST-LYKTGDLVRYADGKIIFIGRKDTQ
VKMNGQRFELGEVEHALQQLDPSDGPIVDLLKEPDLLIASEFSTVIKLQDRAMEVLPLFM
VPQAYIPIIPLTAAGKIDRRML
>Fg_FG00042_AMP6_7
HELFESRARLQPSAPAIARDGQLTYFELQAKATTLAAYLSGLGRGVLVPLLFEKSCWAVV
AMMAVLKAGAANVALNPEHPQARLEDSINATQGEVILCSRKHFLASSFDMQVI-LFHHID
LPSLASYPDDPCFVLFTSGTTGKPKGIVINHAAMCSSINGHSSTLRYSPGSRNFQFTAYT
SDVSIGEIFTSLAVGSCVCVPSDYDRMNNLAGSMRDLNVTWAFLTPSVAALKPEEVPCLR
TLLFGGETATPENISTWDSLINSAGPAECCIWTHCIGSNWGYNLGC-ATWITNPSVLMPI
GVTGEMLIEGPNLAQGYLNDPERTQKSFVEIY-AGKLYRTGDLARFADGKTQFLGRRDTQ
VKLRGQRVEIGEIENQIRHIPDSTL-AVEMVRAPLLAAFQELGVILELAAKLAETLPQHM
IPTAFIPLMPLTASAKTDRNVL
>Fg_FG00042_AMP7_7
HTLVEQRVKSQPDSPAVSWEGELTYRELDELSSSLANHLITFAPGTLIPILFEKSIWTVV
TMLAVLKAGGANVPMDPQQPLARLQELAADIGASLAISSSKYQKAQNVTARSMFVDRLTT
IEKTPICPEDPAFILFTSGSTGKPKAILIDHTAFTSSIKGHGEILRYRKGSRNLQFTAYI
SDVSIGEIFTSLSAGACVCVPSDFERMNDLAGSINRMRVDWAFLTPSVASLDATKVPSLK
TLVFGGETATPENIAAWPFLINSFGPAECSIWTHCVGIHIGYAI-GCATWIVDYNKLAPI
GSIGELIVEGPNVARGYLDE-AKTKEAFLTA-GRKNLYKMGDLVRY-DGKIQFLGRKDSQ
IKLHGQRIELGEIEHQL-RVALAKHDVQVAVESLLTAFV---ARQMFRVAHLALTLPRHM
IPSVLLPLMPLNGSAKTDRKVL
>An_AN7884_AMP3_6
HEVIHQNARKRPHALALSWEAAYTYRDLDRASSRLARHLIGVSPDDCIPLCFEKSLYTII
ALVAVLKAGGGFVLLDPKHPDDRLKGLLEDSKAKFLIVSPQTQRCKDLISSLVILDE-LP
HADEDDTPGDIMYVQFTSGSTGKPKGAVVHHRAACSSIEHHGKVMNYGPHSRIFQFSSYT
FDAIILEAFTTLYHGGCVCIPSEEDRMSSMVQSMREMKVNNMFMTPTLARLGPADVPSLT
TLMLGGEPIPQDSINTWDHLIGGYGPAECCVYCCYKPDVIGYPVGA-VLWIVNHDRLVPV
GAIGEIVVHGHTVGRGYLNDPTRTAASYISAPYPGELYKTGDLGRYSDGTLTIVGRKDTQ
VKVNGQRIELGEVEHCIKEYPQVLQVV-DALKGRQILSA--LRETMEIEAILAQRLPPYM
VPHLWFPLMPKSASGKTDRKVL
>Af_Afu5g12730_AMP1_6_
--SVVAEIEPSSSASSISR--EHHERMLGPLEVCAKYLMVDIQAGHIIPFCLKKSVWTMV
AMLAIMKTGAACAALDPSQPVSRIKRILDDTEAPLVIVHRDYLGLAE----TLDVPSPLW
EGTSSGKPTQPAYIAFTSGSTGEPKGIVVPHRSIATSMREHGPATRVDTETRALQFASYT
FDMSFQEMFTTLTHGGCVCVPSEAERWNDLAGAMERLGVNWAKLTPTVVRLHPEQVPSLR
TLVVGGEPITQDIIQTWHRLIVSYGPAEASIMAAVLPRVIGRQVGG-TLHVVNHDRLVEG
SGEGELLIEGPILATGYLKDQSRTDATFIIDPVTTAFLKTGDLVHREDGVLYHLGRKDFR
LKLNGRLIDLAAIETCLLSAQIASAVI-ATREQSLVAVIDLMLPLIDLKDVAQSALPDYM
VPTVWLVVVPRLPSGKIHRRRV
>Bc_BC1G_02495_AMP2_2
HEVIDIMIKHDPNAPAISWDGDLTRAELESLSSRLASQL-MHGPGSKVPLFFTKSKWAIV
ATLATIKSGAAFVPCDPYHPRSRLTSVIQQVNAQVILCSS---DIRQSCSDLF--PCVVG
ESEMNLLPIDPLYICFTSGTTGIPKGTVVTHEAYCSGARDHGKALHFGPTSRFLQFASYS
FDTSIEDILTTLMTGGCLCIPSEGERTSDIVGAIARMNVNTADLTPSYISSSPDSVPTLK
RITLGGEPITANVIKTWDRLINAFGTTECCVTSVVSPTNIGRGAGA-VTWIVDSNRLLPI
GAIGELLIESPAMALGYLGDEVKTRAVFIDSPSSHRLYKTGDLAQYSDGTINYLGRKDTR
IKLRGLRIEIADVEHHILHPQVRKAMI--L-TDHLTAIIEASGFKWRIANHLTDNLPSYM
VPSSWVAMIPLHTSGKLDRPRL
>Tr_123786_AMP2_14
HDLISQRAKLCPDDEALSTEGSLTYAALDRLSDHVASQLLQYQPETIVPICMQKSIWAVV
GMIGILKAGGAYMPLDPTHPESRRQALVQEVNAKVIVSSPSMASCESMAPHLLALAPDYH
SLSNYKKPHNAAYVLYTSGSTGKPKGLLVTHSAACTSLLKHSDMFNFKKSSRVFQFASYV
FDVSVLDIFLTLILGATLCIPTETERMDRAWRFMTKARVTLACLTPSFIRTDPDTLPTLQ
TVAIGGEATTKDILKTWGRLINAYGPAEACVNCAGSPMTIGRPFTH-RLFIVNHDRLTPV
GCVGELLVEGHAIARGYINNEEKTKASFVDSLTESDAYKTGDLARFPDGTVEFFGRQDTQ
VKLRGQRLELGEIEYHIKNLADVQHVV--L-IKMIIAFVEIYVSSFALIQELRRVLPGYM
IPSIIFPMVPHTSSNKIDRRTL
>Hv_TEX1_AAM78457_AMP6_18
HELITQQSARDPHHEAISSEGIVTYANLDRLSNLLAHYLHGVRPESIVPFCFDKSPWAIV
AMLAILKAGGAFLPLDPLHPRNRREALVQEVGAEIMIVSPSSSPCEGLTSIMVEFTI-LL
EQLSSRLPSNAAYVLFTSGSTGKPKGVLMEHSAFATSTLGHGGIYNLSPASRVFQFSNYI
FDGSLGEIFTTLSFGGTVCVPSEDERLQKAPSFMREARVNTAMLTPSFVRTAPEQVPSLR
LLVLGGEPSSKDLLETWGRLVNGYGPAEACNYATTSPHTIGRGFNS-ACWIVDYNKLTPI
GCIGELIIQGNALARGYINDADRTKNSFITNVIISGFYLTGDLVRYPDGQLEYLGRKDTQ
VKLRGQRLELGEIEYHVKSLANIEHVV--V-ADTLIAFVDLR-VALTIMEHLKMSLPGYM
VPSTILPVMPFITSMKVDRKKL
>Tr_23171_AMP7_20
HELIAQQAARDPHHEAISSEGTVTYATLDRLSSLLAHHLHGVRPESVVPFCFDKSAWAII
AMLAILKAGGVFLPLDPSHPRNRREALIEEVGAEVMIVSPSSSTCEGLTPTMVELTT-LL
EQLSSTHPSNAAYVLFTSGSTGKPKGVLMEHSGFATSTLGHGRVYNLGPTSRVFQFSNYV
FDGSLGEIFTTLSFGGTVCVPSETERLQEAPTFMRKSRVNTAMLTPSFVRTTPDQVPSLQ
LLVLGGEASSKDLIETWDRLVNGYGPAEACNYATTSPRTIGRGFNS-ACWIVDYNRLTPI
GCVGELIIQGNALARGYINDPKRTADSFVTAVMISGFYLTGDLVRYSTGEMEYLGRKDTQ
VKLRGQRLELGEIEYQVKSLPEIEHVV--V-VDALIAFVEMH-STLTVMEHLKSSLPGYM
VPSTILPLMPFITSMKVDRKR-
>Tr_23171_AMP19_20
HDLISDNAQRDPNHEAISSEGSMTYAALDRLTDVLASHLCGVGPETIVPFCFEKSMWAVV
AIVGILKAGGVFVPLDPSHPINRREALVKEVGAQIIIASESAASCAGMAPRIVQLSSDFM
ARLSAPEPSNAAYVLFTSGSTGKPKGVVMEHSALTTSTIGYGRVYELSPASRVFQFSNYI
FDGSLGEILATLTFGGTVCIPDEVERLQDAPGFVRKAQINTAMLTPSFVRTTPDQVPSLK
TLVLGGEPAGRDILDAWDCLINGYGPAEACNYATWSPRVIGKAFNS-SCWVVNHHALTPV
GCVGELAIQGHVLARGYINDLERTRSSFVTEIVIAGFYLTGDLVRYSDGSLEYLGRKDTQ
VKLRGQRIELGEVEYHVQALPDIEHAV-DI-IQALVAFVSLR-AAISLLDNLKAVLPAFM
MPSLVLPVMPFITSMKLDRKQL
>Hv_TEX1_AAM78457_AMP17_18
HDMFTKHASNAPHHEAISSKGSLTYGELDHLTDILATHLSNVGPETVVPFA-SRIHVAVV
AILAILKAGAAFVPLDPLHPISRREALVREVNARVLIASSDAVSCAGMAEHVVELSP-VM
ARLATSLPRNTAYILFTSGSTGKPKGVVMQHGSFSSTTIGYGKVYNLSPLSRIFQFSNYI
FDGSLGEIFGPLAFGGTICIPSDDERLQCAPDFMHRAKVNTAMLTPSFVRTTPDKVPHLK
TLVLGGEAASKSTLEMWDRLFNGYGPAEACNYATTSPRLIGSSFNG-ACWVVNHNKLTPI
GCTGELVLQGHALARGYLNDKMKTEESFVCEILLHEFYLTGDLVRYSNGELEYLGRKDSQ
VKLRGQRLELGEIEYNITSLSSVRHVV--V-MDSLVAFITMR-STLSLRENLKASLPAYM
VPSIILPLMPFITSMKLDRTQL
>Tr_23171_AMP18_20
HDIFSKHALSSPHHEAISSEGSLTYGELDHLTDILATHLSGAGPETVVPFCFEKSMWAVV
AILAILKAGAAFVPLDPSHPTSRREALVKEVSARVLVASSSAISCKGMFEHVVELSP-VM
AKLAASLPRNTAYVLFTSGSTGKPKGVVMQHGSFSSTTIGYGKVYNLSPLSRVFQFSNYI
FDGSLGEIFGPLAFGGTICIPSEDERLGSAPAFMSTSKVNTAMLTPSFVRTTPDQVPHLT
TLVLGGEAASKSTLEMWNRLYNGYGPAEACNYATTSPRIIGSGFNG-ACWVVNHNILAPI
GCTGELVLQGHALARGYLNDKAKTEQSFVSDISLHEFYLTGDLVRYSNGKLEYLGRKDSQ
VKLRGQRLELGEIEYNITSLKSVRDVV--V-IDLLVAFISMR-SLLGLREGLKASLPGYM
MPSLVLPVMPFITSMKLDRKQL
>Tr_123786_AMP14_14
HDLFSRQVAKIPHKEALSTAGSMTYAEVDQLSDELALHLIGVKSEAIVPFCYEKSVWSII
VMMGIIKAGGVFLPLDPSHPLSRRQALIDETSAQYMIVSPSTAECAGMTRNNIELSSPNG
RASASRSPSKAMYILFTSGSTGKPKGVIIEHRAISSFLVRLCKVIHVTRDSRTFQFSSYV
FDASILEIFATLISGGTVCVPTDAERIQHAASFMGQAHVNTALLTPTFAKTDPQTVPSLK
TLILGGEAPSRDIVDSWQNLWNAYGPTETCVASCLSATTIGRGFAH-HCWVVNHDELTPI
GCVGELLVQGDALSRGYINDEEKTNNAFISNVVDVGFYKTGDLVRYPDGSLHYLGRKDTQ
VKIRGQRIELGEIEYQIKQSHDVEHAV--K-IESLVAFVKLQ-ELFQLASDLSTVLPSHM
VPQYFIAVMPLNTSGKLDRKAL
>Hv_TEX1_AAM78457_AMP18_18
HDLFSKQAAIKPDHEALSSEGSMTYSELDHLTTQFAVYLSGVRPETIVPFCFEKSMWAIV
AMLGILKAGGVFIPLDPSHPTSRRQALVDEVCAQFMVVSPTTADCQGMVQNTIELSQIST
INVTKQGPNNAAYVLFTSGSTGKPKGVIIDHKGVATVLLRQREDFSINGDSRMLQFSNYV
FDACIIEIFTTLIAGATVCVPTEHQRVHNTAAFIREARINHAILTPTFTKTSPEQIPGMK
AIILVGEAPTKEIIDIWDKLHNGYGPAEACVTSTNSATNIGRSFTH-GLWVVDHNRLMPT
GCVGELLLQGSSLARGYINDEEKTRKSFIKEVANVGFYKTGDLVRYLDGYVEYLGRKDTQ
VKVRGQRIELGEIEHHIKSNTAIEHAV--I-TESLLAFIELR-EMFDIVTTISSNLPSHM
IPKYLIPVMPHNAAGKLDRKML
>Tr_23171_AMP20_20
HDLFSKQVARRPAHQALSSEGSMTYSKLDRLTTQLAVYLSGVRPETIVPFCFDKSIWAIV
AMIGILKAGGVFMPLDPSYPASRRQALIDEVNAQFMIVSPTTADSQGMVQNMIELSPFST
IDTGDQGPNNAAYVLFTSGSTGKPKGVVIDHKAISAALLRQREAFSFNDDTRTLQFANFV
FDACIAEIFSALVAGATVCVPTEHERVHNTAAFIREARINHAFLTPTFIKTSPEQIPGMK
TVILMGEAPSQEIIDTWDELHNGYGPAEGCVGSTNSVTNVGRSFTH-GLWIVNHNRLMPI
GCVGELLLQGSSLARGYINDEEKSRQSFIDQVVNVGFYKTGDLVRYPDGSIEYVSRKDTQ
VKIRGQRIELGEIEYHVKSNASIEHVV--I-TESLLAFVELR-ETLDIATTIASTLPSHM
VPKYLIPVMPHNAAGKLDRKML
>Af_Afu6g09610_AMP1_1
HEIVNQRSLQFPNACAVAPDGDLSYAELIRSANAVAAELLGVERGNYIPVLFEKCKWSPV
AMLGVLKAGAAFVLLDSSYPPQRLHTICGGLKTQIILCSKDMYRAASLGPTAIAIEN-AA
FLADIPSPENAAYVVFTSGSTGTPKGAVIDHQSYCSGALAHNRAHVLGRNSRVLQYASYA
FDVSIMETLSTLMAGGCVCILSDLER-HHFANSVQRLAVTHAFLTPSTARLLQRELPSLC
VLVLGGEAMSLADRSYW-SLMNEYGIAECSVSTIREVSDIGFPM-GVVAWVVDHEKLVAI
GATGELLLEGPSVGRSSSNRAGSGRCAMGSG-----SYKTGDLVRYNDGSLSFISRKDSQ
IKIRGQRFELEEVEQHLRRIDEIQEATVVAAP--LVAFVEEFRLQ-AATIKLHSILPAHM
VPAIYLPVMPKTSSDKIDRCRL
>Ch_NPS5_ChC594644_AMP2_2
QELIQESVQRQPASTAVSWDGELTYEQLDRFSSGVACRLVGVQPEHVVALCFEKSMWGIV
AMVGVAKSGGTFVHIDPQAPRARVQAITEQTRCKVAL-VACHTLLDDLVGDVLLLTSEWC
SMDVASKPTNALYVIFTSGSTGTPKGVVIEHQNFCSAVIANREWLQIQATSRVLQFTSYS
FDASLEETFTALVAGACICVPSEQDRMSDVTGFIQRAAVNWAAFTPSFLRSEPHDVSSLD
FMTVHAEPMSQALVARWDLMRPSYGPTECSVTSAVDAANIGWPVGC-RGWVVCLDTLVPV
GAIGELVLEGPIVGRGYLRDQQKTAAAFVT--AGQKVYCTGDLVRYTDGSLIILGRRDSQ
VKVRGQRVELAEIQHHLDVPDFANSLL--LPSGKLTVVATYASHVLVVQKALSCKLPTYM
VPHTWLLVLPLQISCKIDRKLV
>Fg_FG13878_AMP8_8
HDLFDDMVRSTPTAPAIAWDGEFTYAELDRESSRLAGLLLGVKPDTFVALCFEKSAWVAV
AYLAILKAGAAFMLLDPEAPIERIQYMMEQTKTSMVLCSPTKDMVDDWDATAIVISKVMG
TLPDFAGPSSAAYIIFTSGTTGKPKGAVIEHGAYSSSAIAQKKALYIGPGSRFLQFASFM
FDATMIEMVTPLLSGGCVCIPRRQDIISDLPRVVREMNINMAILTSSFIRTSPEEVPTIK
RLIQGGEPLSQKDIDIWDKLGNAYGPSECSVMASCEPSNIGYPAAC-AHWVTNMHRLVPI
GAIGELLLQGPTLSRGYINNPDKTAEAFVTGLGRDPFYATGDLVRLSDGSVTFVGRKDTQ
IKIHGQRMELGEIQHHLTIDEIRHSVL--S-SKRLVAVLSKATESIRIRDIITQRLPSYM
IPSTWIVVMPTMISGKLNLPAV
>Af_Afu8g00170_AMP1_2_
HTVFREHCQRAPNSPAVAWDGSFTYAELDSLSDAIASVLIGVGPESIIPIYMQKSRWTTV
AILGVLKSGGAFTLLDPSHPRSRVEEISKEIQARFILTSEKLSQCLEMFSVLV-VELSRA
CLPSPGRPENAAYIAFTSGSTGKPKGIVIEHRSYCSGARSHLKVFGIDSTSRVLQFASYA
FDVSIMETLSTLMAGGCLCVMSESERSDNLVVSYKNLRISHCFMTPSFARTPTECCNPPP
TLIVGGELMRPSDARAYEGCMNAYGPAECSVNVSVDPRNIGYTTGA-TAWIINPEELMPT
GTVGELLVEGPIVGRGYLNDPKATRQAFIDTPTSYQVYRTGDLASLSIGALLLHGRKDAQ
VKIRGQRVELPDIEHHLQTLPNDNAEK--VTFEKLIAFVSQIMEQFISKKHLQTHLPSYM
VPDIFIPILPQTASGKTDRKAL
>Af_Afu6g12080_AMP2_3_
HEIIQQRQIERPTSTAVAWDGQLTYAELGELSDRLAEYLAGVQPEVIVPVCLEKSYWTTV
AMLGISKAGGAFALLDPSQPEQRLQSICHQLNSAVILTSERDLKLASHPI-VLSLSSRRW
GHGPAKRPDHTLYVAFTSGSTGTPKGVVIEHRSFCTSALALNRITGVNSESRMLQFAGYS
FDGSIMEMLSALMAGACVCVPSEFQRRNELVAAAAKFELTHAHLTPSVARHLRGNPEFTK
TLVSVGEPMTASDVADWSQVMNGYGPAECAVSTTIDPKNIGFPVAG-VCWVVNHDILLPP
GAVGELLIEGPTLARGYLNEPDKTAAAFIPLPQPH-LYKSGDLVRYADGSFQYIGRRDSQ
IKLRGQRIELDEVEKHVYCWPGVIAVM--V-SQTLVAFVQEFTGQVVAQARLREAIPAFM
VPEIFIPLLPQSASGKTDRRRL
>Af_Afu6g12080_AMP3_3_
HELIQKHCVERPHSPAVAWDGAFTYGQLDELSSRLAVYLAGVGPNVVVPLCFEKTRWTPI
AMMGVMKAGGAFLLLDPSYPLQRLKDICADIDCRLVVSSTTHEAMRELASTVVQLENTSH
TIT---RPADALYVVFTSGSTGKPKGVVIEHRSYCSGALDHIRSYNLTPQSRVLQFSSYA
FDISIVEQLSVLIAGGCICVISESQRKNSLGEAATALQANHAMLIPSVARLRHEDLSTIT
SLSLAGECMQETDVSYWQHLMNGYGPAECSALSLVDPHDIGYPVGS-VAWVVDHHKLVPN
GAVGELLIEGPIVGRGYINNAEKTAEVFIEPPRGHCLYKTGDLVRAPSGSLSILGRKDRQ
VKLRGQRLELGEVEANVQCFPGALDVL--P-SPQLVAMVVDFMQSATAETRLRQTVPNFM
VPSMFLPLIPRTHSDKVDRNSL
>Ci_CIMG01861_AMP1_2
HQVVERHALDRPLAQAIAWDAQLTYQDLSRLTTRLAQYLQGVGPRVIVPICFERSAWAIV
AMLAVSKAGGAFVSIPPYLPLGRRAAIIQMVGPTIVLTTSDHGHLWTPGFNWIPIEGRIN
RLPACDKPTDMLYVIFTSGSTGVPKGCMVSHLSFLNGALKKAPEWKFGPNRRVLQMLSHT
FDMSLLEICTSLGSGACVCVPRTEEIEEGLSHAINKYNITLAVMTPSLARRDPHTVPGLK
VLCLGGEAFPKEIVTLWEKLFQFYGPSECSINSSTDPSNIGVPNNA-ACWVVNYNKLVPV
GAIGELLVSGPIVGLGYLKDPVKTSQVFLDDVPRYKCYKTGDLVRWSDGTLTFCGRVDAQ
VKLHGQRLELGEVEFHLTHSEVRHAVI--V-KNNLISVI-SIDTVASLRAQLQNALPRYM
VPTIWAFVMPMSASGKIDRVRV
>Ci_CIMG07298_AMP1_1
HHLIQRQCFDQPAAEAIAWDGSLTYAELDDLSSSVMHVLHGYGPETIVPLLFEKSKWTAV
SMFGVLKAGAAFVLLDPAHPDERLQVICQDVGANVILTST---LYKQTSSGVVPIADEDT
ATVIRREKRNAAYVSYTSGSTGKPKGIVIEHASMCTNALSSSEAQNLTGSSRVLQFASYA
FDVSIHETLVPLMLGGCVCVPSDSQRVNNLQEAIIELCVNWMELTPSVARLTPEEIPAVK
TMVVGGESMPPTEIARWARLVIAYGPAECTVVSTVDPLNIGRGYGG-TTWVVNHNKLVPI
GAAGELLIGGPIVGREYLNRPQQTTDAFVASPSKGEVYKTGDLVRQADGTLVYLGRKDTQ
VKLRGQRIELGEIEHFARIFPGAAVAE--MGKPALVLFVHLFEINIKVKARLDGAFPRYM
VPELLIPLMPLSQTTKVDRKSL
>Ab_NPS1_AAP78735_AMP4_4
-SLFFKKAASQPTTTAVAFDGEFSYGELSALASQLAQEL-VFGPECLIPICVDKSRWAIV
AILAILISGAGYVPLSPTDPASRHLHIVETCKASIVLCSPKYTRFVEMVGHVFSVSEAIR
QLPTSSISNNICYVIFTSGSTGLPKGVVIEHKSIVSSSAAICEGLHITPTSRVFQFCSFL
FDVSVGETLTVLLRGATICVPSDEQR-TNLAAAVTDLNANWAFLTPSVASLEPKSVPTLE
TLVVGGEAMTSDVVDKW-TLHNGYGPTEGTVFAIGVSANIGHPLKSGRAWLTNPHELAPI
GATAELCLEGPLLARGYLNDPKRTSEAFIEAPAF--IYRTGDLVQYADGSIQYMGRKDNQ
IKLAGQRIELDEIQAVVHADNNVHQVVVQLKVGPLTVVSTESLSQ-INRARLADLVPSYM
VPFIWIAVIP-TASAKLDKKQV
>Ch_NPS4_ChC5112395_AMP4_4
PAVFQKKVTAQPDAVAVAFDGELTYAELARYSTNLAQELIGAGPETLILICLDKSLWTIV
AMMGIIMAGAAYVPLSPEHPPSRHEQIIETCNSSIMLCSPSYKRFEALVKHVRKLPT---
------LPNNACYVLFTSGSTGVPKGAVIEHRNVTSNAIAISEGSHLTPTSRVIQFSTLV
FDASVLEIFVTLLLGATVCVPSEEKR-TDLASALTSLKADWAFMTPSVASLDPQSVPTLK
TLTVGGEAITTEVINKW-SLLNVYGPTECCIFALTVRENIGNVLKAGRGWLTNPHQLAPV
GATAELCLEGSNLGREYLNDPKRTAEAFVENPHFLKIYRTGDLVSYDDGSIKYMGRKDNQ
IKVAGQRMELGEVEHNLQRDDSIRQLVVQLKTGPLTAVSPESLSL-LNRSRLMERVPPYM
VPIVWIAVIP-SVSTKFDKKQV
>Fg_FG02315_AMP5_5
PSLFWQSVATYHDATSIAWDGHLTYGSLAQHAGHLAKRLIGVKAETMVPCCMDKSLWTTV
AMLAVVLAGGTIIPMDPAHPRARHAEIARECKAIIALCSPEYRRFIGVVPTVI-LFTKQL
CQDHIALPKDAAFVIYTSGSTGKAKGVVIEHGSFVASSRAYIKHMNLSATSSVFHFTSYA
FDIAMGETFGALTTGACLCVPSEEMR-VDLPGVMNTLGATWAFLTPSLANMQPSMFKTLQ
ALVCGGEAMTSETVSKW-NLINGYGPAECTVALSNVSENIGRAMDGCQTWIVDHNKLVPV
GCEGELLISGPILSRGYLNDSAKTSKSFIENP-HFDLYKTGDLVRYRDGNLTFIGRKDNQ
VKLHGQRMELGEIEACLESDPRLRNALVALKSGVLVAVSDVARLH-LPDLILSENLPPYM
MPSSWLVVIPLLLSGKLDRAST
>Ab_NPS1_AAP78735_AMP2_4
SVIAEDQTALRPTACAIAWDGFMSYRELDERSSALAHQLIGVRPKQFVPLCFDKSGWTIV
AIIAVLKAGAAFVPLDFEAPVLRLREIVSDIDADLLLCAPQYRLCQSIPCSTMQTET---
------LPDSPAYAFYTSGSTGKPKGAVVHHTHWVTSSTAFAAGWKISTASRVLQFASYT
FDACLIEVFSTLMQGGTVCVPDQGSRTNDLVGVINRFNVNWAALTPSVVRMVPSEIPQLE
TLFLVGEAMSQQDLVTWDKLGNGYGPTECAAVATSRPNNLGRAVTA-RGWIVNHHTLAPV
GAIGELLLEGGAVGAGYLNNPEKTAQVFVGQADISAIYKTGDLVKYEDGTMLYLGRKDLQ
TKVRGQRLELSEVEHKLLDHMVQSALS--V-TKRLVAIVENASLNITIRDGLCERLPAYM
IPSLWIAVFPLMPSGKMDRRCA
>Ch_NPS4_ChC5112395_AMP2_4
HDVIQEDQARRPTASAIAWDGVMSYQELDERATALAYRLLGVKPRQFVPLCFDKSGWTIV
AILAVLKTGAAFVPLDFEAPVLRLREIVGDVGAELLLCAPQYELCESIPCR----AQQST
IYDKPSLPNDPAYAFYTSGSTGKPKGAVVNHVHWVTSSTAFAPGWKISETSRILQFASYT
FDACLIEIFTTLMNGGTVCVPDQAARTNDLVGAINQFNVNWAALTPSVVRTTPSQVPHLK
TLFLVGEAMSQQDLTTWDKLGNGYGPTECACVATCRPNNLGDVVTA-RGWIVNHNILAPV
GAVGELLLEGGAVGAGYLNNPEKTAEAFLKEVNDNTIYKTGDLVKYEDGTMLYLGRKDFQ
AKVRGQRLELSEVEHKLLDHMVQSALS--VPTKRLVAILDFASPNVSIRDSLCERLPTYM
IPSLWVAIFPLMPSGKLDRRRA
>Ci_CIMG09750_AMP3_5
HDMFYDRVRTDPTALALAWDGTFTFEELDDVSTKLAHHLVGVDPEVYVPLCFEKSAFAVV
SMLAVIKAGGAFAFLDPTHPIVRLQGITTDLEASMVLCSSRKSICEDLAPQTLVVDMPSR
SQLLPQVPDNGAYVIFTSGTTGKPKGILVEHRNVCSGAMSHGPAVCLKPYRRALQFSSFT
FDASILETLTALIIGACVCMPNDFDRINNIEEFITKMNIDWAEFTPSFARVIPEDVPTLK
TLSLVGESLSESDVTTW-NLVNGYGPSEATVLSTVITTNIGQALD--RCWIVNHDRLVPV
GAVGELLVEGPTVSRCYLKDPEKTASVYIKNP-RTQMYKTGDLVRYHDGSMDYIGRKDNQ
VKLRGQRLEIDEVEHHLRADDAVVNCVVTIKGGILVAAFDDVAPM-MSAIRLRRLLPPYM
VPTKWVSFMPIMPSGKLNRRQI
>An_AN0016_AMP3_4
HDLIQEQAQRLPSAQAIGWDGNFTYSQLEILATRLAQHLQGVGPESFVALCFNKSAWAII
AQLAVLKAGGAFASLDPVHPASRLRALVADLGAKIVLTSSACLKALGA--QPFQLPL---
-GGHDTRPSNAAYAIFTSGTTGMPKATVIQHTALSTTSLQLAKYLGLDSSTRTLQFSSYT
FDVSVLDIHGTLINGGCVCVPSDSERVNDISGAIRRMGVTHWNSTPGIANINPKTVPSLA
TLVTGGEKMSPGHIERW-SVINAYGPSEATIIATVESRSIGKPV-CGRAWVVNPQRLLPL
GAVGELVLEGCNVARGYLNNEEKTAKAFIEGLEPLAMYRTGDLVRYNEGTLTFISRMDTQ
VKLNGQRIELEEIEIQCRQA-LPEDSHVIIAKSKLAIFCPARIRT-AAHVLVQESLPLYM
VPNFFFPVLP-CTSAKIDRRRL
>Af_Afu1g10380_AMP3_4_
HEIIEQQVLSHPTSPAISWDGEFTYEQLDRLSTKLAKHLVGVKPEIFVGLCFEKSAWAVI
AQVAVLKAGGAFASLDPSHPDARLRGLVDDIGAHIFLCSAKYLKARQISRAAYIVSEELP
DVSSTARPHNAAYAIFTSGTTGKPKVTVLEHIALSVSSPAFARSMGMDTTTRALQFSSYT
FDVSIKEIIIVLMTGGCVCVPSDEERMNDLSGAIRRLNANFISCPPSVSNIQPESVPSVK
TVVMGGEKMTASHIDRWGFVINAYGPSESTVMATMNDCSIGAAI-CGRTWVVNYQRLLPI
GAVGELVLEGCNVARGYLNNDQKTKESFISDPKRKEMYRTGDLVRY-DGTICFISRKDTQ
IKFNGQRIELEEIEQQCISFLGTQVAVEVVEPRSIAAFTREKVQKLRE--ALIKALPPIM
IPRLFFPVLPFSNSGKLDRKKL
>An_AN1242_AMP3_4
HTIIQDRVIAQPSAPAISWDENFTYSELDSLTTKLAYHLMGVGPEVFVGLCFEKSAWAVI
AQVAVLKAGGAFASLDPAHPESRLRGLVDDIAAPIVLCSTRYLKSSRICMAALAVSHIPD
SPATRSLPENAAYAIFTSGTTGKPKITVLEHAALDVASSCFAKTLGIDSNTRALQFSSYT
FDVSILETIITLMTGGCVCTPSDDERMNDLAGAIKRMEANSISCTPSVISLDPSSVPTLK
TIFTGGEKLTEAQIMRW-RFYNAYGPSEATIIATAIRLSIGTAV-CGRAWIVNHHRLLPV
GAVGELVLEGYNIARGYLNNDKKTKEVFITR-DSGLMYRTGDLVRYKDKNISFISRMDTQ
VKLNGQRIELEEIEQQC-TFISPANTVIVVETKTLAAFTDSIQRT-IGQLSLGQVLPQVM
IPRLYFPVLP-LTTGKLDRKGL
>Ab_NPS1_AAP78735_AMP3_4
-DVIHDQALTRPTTKAVGWDGTFTYQDFDKITNQLAVHL-QITTETFVPILFEKSSYAIV
SMIAIMKAGGAYVPLDPKHPQTRLRELIEDVGASVVLCSRGYHTIASEVAKIV--DQRKL
GVPISSKPDNAAYCLFTSGTTGKPKGTIIPHQAFCTSAAAFTRRMNINATSRTFQFASYT
FDASCIEILSALTVGATVCVPTEDDRMNNAAGAIRKLRVNWSLLTPSVLGTEPERVPGLK
TLVSGGEALSGPILKKWNSFINAYGPTECSVVAATEPGTIGTGSGC-RLWIVNHDKLMPV
GSVGELVIEGPTVARGYLNDEVKTAKAFINDPSSNNMYKTGDLVRYTDGSVNYIGRKDTQ
IKLNGQRIELGEIEFHVGNFPERVQSL--V-AAKALAVFDELRDMCNTENGLAGSLPSYM
IPAIFIPVLPWTSAGKLDRNRL
>Ch_NPS4_ChC5112395_AMP3_4
HKVIHDQALTRPRTKAVGWDGSFTYQEFDRITDQLAAHL-QIKTETFVPILFEKSSWAIV
SMIAIMKAGGAYVPLDPKHPQTRLRELIEDVGADVVLCSRKYQATASEVSKVV--DQRKL
ATPDSSALENAAYCLFTSGTTGKPKGTIISHRAFCTSAAAFTRRMNINATSRTFQFASYT
FDASCIEILSALTVGATVCVPSEDDRMNNLAGAIRKLKANWSLLTPSVLGTEPERVPCLK
TLVSGGEALPGHILKKWTSFINAYGPTECAVVAATEPGTIGTGSGC-RLWIVNHDKLMPV
GTVGELVIEGPTVARGYLNEEEKTRKAFITNPAQHGMYKTGDLVRYSDGSVSYVGRKDTQ
IKLNGQRVELGEIEYHVGNLPENVQSI--T-PAKALAVFDQLRDICNAENGLAGSLPTYM
IPSIFIPVMPWTSAGKLDRNRL
>Ci_CIMG09750_AMP4_5
HELIQQQALLRPTTKAVGWDASFTYAELDAIASRLAGHLIGFGPDVYVPLFFEKSAWSVV
AQLAVLKAGGAFVHVDPTHPESRLRLLIEDVGADFIVCSPKYREKASKVTKTIFVPDTQA
TPPTPPRPSNAAYIIFTSGTTGRPKGTVIEHGAICTSSLAHGEAFLMNGSSRVFQFASYT
FDASVIEITTCLIMGGCVCVPSDEERMNDIANAMTKYRANWVFLTPSVLSTKPGQVPTLK
VIAVGGEPMPEKIIEEWGGIINTYGPTENSAISSADRLNIGPAVGC-RAWVVNYNRLVPV
GAVGELLLEGRTVGRGYLNNPQKTAEVFLDRPLRD-MYRTGDLVRWPNGTINFISRKDTQ
IKLNGQRVELGEIEHQCINLPEKTQAV--V-SKKTLTVFDTIRSVASLETGLGACVPSYM
IPRLFIPVLPWTS---------
>Pa_4630_AMP4_4
HDIISEHALRRPDTPAVGWDTSFTYVELEAAASALARHLVGVGPDTFVPLCFEKSAWTVV
AQIAVLKAGGAFVNLDPSHPSGRLEQLIQDVGAQIVLCSPLHQKMAKIAPKTLSITTFSQ
ERSGATRPTNAAYVIFTSGTTGKPKGTVIDHGAFCTGALAHARAMFMHSDSRVLQFASYT
FDASVMETLSCLLVGGCVCVPSDEARINDLAAVIRDMNITWTLLTPSVASTKPESVPCLR
TLVTGGEAMAAGHIERWTQLVNAYGPTECSVVATTDRSSIGSAVGG-RVWVVNIHRLVPV
GAIGELVVEGRLVARGYLNNKEQTDKAFIRSPLEG-IYKTGDLVRCSDGSISYVSRKDTQ
IKLNGRRIELGEIESNCLGLPADSQLV--T-ATKSLAVFDPLRQVAALKTHLIAVIPAYM
VPQLFVPVMPWTSAGKLDRRQL
>Fg_FG02315_AMP4_5
HHVFERNVQSLPDTPAIAWDARFTYSEVDMLSSRLAHHLVGL-PEMYVPLCFEKSAWTPI
AMLAVLKAGAAFVPIDPTHPPERIEFLVQNTSAKLILCSTSLAEKFDIGVPFLAIDHSTL
SALPVTSPNNAAYIIFTSGTTGLPKGTIVEHAAFTTGGTAHAAAIKMTCSSRVLQFASYT
FDASIMEILTTFLVGGCVCVPSDEERMNDLAGTMAKYDVNWALLTPSVAKVKPGSVPGLK
VLVTGGEAMSTDHITKWGHLINAYGPSEASVIAASEPANIGHAVGC-RTWVVNHNHLMPI
GSIGELLLEGPILARGYLKNETKTTDAFIDYPLSGDMYKTGDLVSQSDGSLNYVSRKDTQ
IKLNGQRIELGEIEHHVRNLPAHVQSV--V-QTKTLAAFSAYMEIGSLKTALRVALPTHM
VPTMYVPLMPWTSAGKLDRQKL
>Fg_FG02315_AMP1_5
HQAVSWQGAMRPDAEAVSWDGSFSYAQLLSLSDRLAFHL-KLGAETFVPICFDKSKWTIV
AMLAILKAGGIFVPLDPTQPLLRLQNLTRKVDADTILCSPQHQMIESIASKVI--PVLFE
SLAEQRGESSGAYMIFTSGTTGEPKGALIQHGALLSSALAHGPAMMMDNNTRSLHFAAST
FDVSITEILTCLILGGCVCIPSEEARLNAIEEAITQLRVNWALLTPTFVKFNPDNVPSLK
TLVTGGEAMTQAVIRSW-HLINCYGPAETSVVSHVNPLNIGHQVGI-HCWVVNHNRLMPV
GAVGELVIESHTLAREYYKEPEKTSEAFIVDPHHSSMYKTGDLVRYYDSSFHIAGRKDAQ
IKFHGQRIELGEIEYHINGINIKHGMV--L-KGRLLAIVQVAIAKVETKQLLTERLPSYM
VPSMWLAVIPRLQSGKLDRKQT
>Ci_CIMG09750_AMP1_5
HEVFHEQARQRGNHEAIAWDGRFTYAEFDEVTSRLANRL-IMGPEVRVPCCFEKSKWYPV
AIFAVMKAGGAFVPFDPSHPIPRLQSLIQKLGAHILLCSANHARLSEGICTVTPVDQLIN
RLPQLSGPDNAAYLIFTSGSTGEPKGTVIEHASYVSGADAHAPALAISENSRALNFAAHT
FDASLVEILTPLLVGGTVCIPSEEDRMNDIVGVINRMRVNLATLTPSFINFPPAEVPGLK
SLVLAGEAMSQSHVDAW-HLINGYGPTESSVCAVTEPTDIGFPIGL-HCWVVDHNRLVPP
GCVGELLLEGPSLAREYLNNPEKTEDAFICDLVNGKFYKTGDLVRYSFGSLNYAGRKDTQ
IKFHGQRIELGEIEHHIVDPNVSHGLL--F-KGRIVAVFKNAA--VEMRQRLAANLPSYM
VPTMWLCVFPMLSSRKLDRKAI
>Pa_4630_AMP1_4
HHVIADQVLDRPDAEAIAWDGSLTYRELDAVSGRLAARLVGLGPEVLIPLCFEKSKWTVI
AMVAVLKAGAAFVPLDPSHPVERLRSLCDSVGADMVLCARQVPTLTQVGLEVLPVDDVEC
PELPSDQPSNVAYVIFTSGSTGKPKGTVIEHRSFCSSARSHAPALRID-GTRVLQFAAHT
FDASLVEILTPLMVGACVCIPSEQDRLNDLAGAMSRLRVDHAVLTPSFVGLTPATVPQLR
RLVLAGEAMSPTHVTTW-SLVNGYGPAESSVAAVVVGPDIGMPC-GVRCWLVDHTRLVPV
GCVGELLLEGPSLARGYLNEPTKTEDSFV---GRR-FYKTGDLARYSKGSLSYVGRKDTQ
IKFHGQRIELGEIEHHLAVDESVKHALVLLKQKRLIAISEPILQGIRE--RLGTRLPAYM
VPSTWLCVIPMLSSRKMDRKTV
>An_AN0016_AMP1_4
HDIIREQVVRRPLDEAIAWDGSLSFTEFDRQASKLAYHL-QQGPEVLVPLCFDKSMWYFV
ALLAVLKAGGAFVPLDPTHPPARLQSLIQKVNAKLVLCSEHADRLLGLAEVVI--PLSQT
LERIPSAPTNAAYVIFTSGSTGEPKGTLLEHRAYCSSAMAHGPRLLISPDSRVLQFAAYT
FDASLAESVSPFMHGACVCVPSEDDRLNDIMGAIKRLRANYASLTPSFIELEPS-MPEIK
TLILAGEAMSETHRAKW-SLVNGFGPTEASVTAAIVTADIGLPL-NTRCWIVDHNQLVPV
GAVGEMLLEGPTLARGYINNPEKTNEAFID-PTPGQFYKTGDLVRYSLGSLTYIGRKDTQ
IKLHGQRVELGEIEGCLNADELVKHCVVFLKEGYLTAVSKQPLTALRE--RLSGQLPMYM
VPAVWLFVMPFLPSRKLDRKGV
>An_AN1242_AMP1_4
HDVISEQVRLHPQREAVAWDGSFTYGELDVLASELSYRLKGYRPETFVALCFDKSKWNIV
AMLGVLKAGGAFVPLDPTHPTPRLRSLVDSVNVNIMLCSRNRAHLSKVVNNLIPLESFGK
ISF---PPNNAAYLIFTSGSTGKPKGTLLEHRAFVSCVFAYGAPMGLNADTRKLQFAAHT
FDASLCESLAPLIHGGCVCVPSEEERLNDIVQAINRMNVNFICLTPSFARVNPSSIPQVN
TALLVGEAMSRTDLEAW-SLLNGYGPTEAAVCAAIMDIDIGLAT-GTHFWVVNHDQLVPV
GCPGELLLEGPTLARCYINNPEKTDEVFIN-PHDPKFYKTGDLVRYSLGSLTFLGRKDSQ
IKLHGQRIELGEIEHNISTLPLVKHGMAFLESGRLMAVVTYAVTELRQ--QLSKRLPTYM
IPAVWLCVLPLLPSGKLNRREI
>Af_Afu1g10380_AMP1_4_
HEMIYDRTLLQPENEAVSWDGSLTYKELDLLSSKVAYDL-QRGPEVCVALCFEKSKWYTV
AMLAVLKAGGAFVPMDPSHPTARLQSLVEGVQAHIMLCSRQTGKLQTVAETLIPLDEGLP
DLPTSTFSSNAAYVIFTSGSTGQPKGTLLEHRAYVSGALAHGPVFGLNSSTRVLQFASHA
FDASLVDILSSLIFGSCICIPSEEARLNDIAGVINEMKVNHASLTPSFVGLDPAAVPGLE
SLVLAGEAMSPQHLATW-SLVNGYGPTESSVAAALMSSDIGLPV-GVRFWVVNHDQLVPV
GCPGELVLEGPTLARCYINNPQKTSDSFIN-PRDPNFYKTGDLVRYSSGSLTYIGRKDAQ
VKFHGQRVELGEIESQLSADTDIKHCTVLLKSGKLVTVVLRYVKSIQE--RLSIRLPTYM
VPGVWLCVLPMLVSGKLDRKSI
>An_AN7884_AMP6_6
HELIHERAVLQPEAIAISQEVQLSYGELDDLSTRLAYFLIDLGPDKVIPLFFRRSPWAMV
AMLGVIKSGSAFVFLDPGHPIDRLEFVVQQIDAKLVL-TS-----PDLESTVFCVPASLP
RLHDGNLPQNILYCIFTSGSTGRPRGCVIEHSNFLSGAVHHARRSRISESTRIMQIAPYT
FDVSILEMLTGLIGGGCICLPRDYHQ-GRVADIINDLNINWTFLTPSVARTIPSEVPSLQ
TLILGGEALAKVDIQTWGHLHNGYGPSECAVSNEVRDPNIGSKM-GCNIWVVNHDILLPI
GAVGELLVEGAIVGRGYLQEPEKTAAAFIQDPYNTKFYKTGDLVRLNDGTIHFIGRKDTQ
IKLRGLRIEMGEIEHHASTYRAIRHAVVAVRAGRIVVVTETSQMS-PAQLHLATHLPPYM
VPQTYIGVLPLLASGKIDRPKL
>An_AN9244_AMP1_2
--MFERKVRERPLDTAVTSELTLSYRDLDLLSVRLAVNL-QKKPESIIVLCFPKSAWAVV
AMMAVIRAGGAILFLNPSHPTVRHQEIIGQVDADLILTAPEYGPLWDIERE------EVQ
HVTCGVSPSSALYVIFTSGSTSKPKGCVVEHRQFLTGALAQQKVSKMTHADRVLQLASFT
FDVSILEIFTPLISGACVCIPNDQER-AGPAACIQQFSITWAFLTPSLVSMSPDMVPTLR
FLFLGGEAVQKENIQVWARLANGYGPTECSIAATALSPNIGYPL-GGCCWIVDHNRLMPI
GAPGELVIQGPIVARGYLNEPEKTQAVFLER-MESELYKTGDIARFNDGSLHFIGRKDSQ
VKLRGLQNELGEIEHRIVAHPLVEQAVVVLQQGPLTAVSEAATDE-LKAVALSQQLPGYM
QPTVWVPVIPLTSPGKQNRVIA
>Mg_MG07858_AMP4_4
HELFHRTAEAREKSMAVAWDVDFRYGDLDRITTKLAHHLRNFGPEVIVPLCFEKSGWAIV
ALLSVIKAGGAVVFLDPSYPMARLNEILSQIEAKVILCSL-AQRSSGLSVQVV--DNAAL
PDAGPELPSSSLYVIFTSGSTGVPKGCLIEHRAFLYSCQAQARIFGMRPDHRVLQGCPYS
FDVSVMEILTTLLHGACVCVPNERAK-NSMVEVINDFHINWTFLTPSVVKIDPAEVPTLE
TLILGGEAMTRQSIDIWARLINGYGPTECAISAAVITLNIGKAV-GGMCWIVNHDRLAPV
GTVGELIIEGPTLGRGYLKNPEKTAEAFINA-LKLDLYKSGDLAYYDDGCIIFCGRKDAQ
VKVRGQRMELGEIESHLSQNPEIQHAAVFYASGPLVGLSSIAAAI-TSDAQLSSLVPGYM
IPNLWIPVFPLLPSEKLNRKCL
>Ma_PesA_CAA61605_AMP1_4
HHIIQSRVEQQPDALAIGWDASITYRQLDDYSNRLAHHLLGFGPEVIVPLCFEKSAWAIV
ALLGVVKAGGAFVFIDPSHPKGRRDDIISQIASTLVL-TS-IAQADQWTDSSLEVPLLVD
ALAPQTQPNNILYVIFTSGSTGRPKACVVEHSSFCSGAVAQAEVANMDSSSRVLQLASFS
FDVSLLEIMTALMHGACICMPSAASM-NGVAKLINKFQITWAFLTPSLVKIDPRDVPDLK
TLILGGEALSKSDIDTWAQLGNGYGPSECSVAAAGLTPNIGRAV-GGLCWIVDHNKLVPV
GCVGELLIEGPIVARGYLNAPEKTAEVFITD-LTRQLYKTGDLARYNDGTIHFIGRKDTQ
VKLRGLRIELGEIEHHISVHGFTQHAIVILKSGPLVVASERASKQ-VADIQLSRHVPHYM
VPETWIVVIPLMLSGKMARSQV
>Pa_4640_AMP1_1
HSLFLREASAHPDRVGIAWDAELTYGEVKEHATRLAFRLRGVGPETMVPVCVERSAWAVV
TLLAILMSGGAFVPLDPDHPAARHKDMIETVSPPLLLCSPAYARFQHLVKTCLIIGLLGL
VNKNGARPDNTAYVLFTSGSTGRPKGVAVAHGDFCCSSRGYARATHIKSSSRVLHFASLT
FDVALMEVLTPLTLGGCVCVPTGEERLHNLGEAIVRLRATWAFLTPSVAHLDPDIVPTLK
TLVCGGEAMLAETVERWDRLMNGYGPTEASVLAVVDSSIIGRATGAARAWVVENHQLAPV
GAVGELAISGPLLARGYLNDPQKTAKVFIDSPAM-PIYRTGDLVRYHDGALEFFGRRDGQ
VKVNGQRIELGEIESRLSDDRVSLALV--Q-KRQLVGVLARIRTAIDIRSNLGDSLPHYM
VPSVWVVLMPVVVSGKLDRVKV
>Ci_CIMG09750_AMP5_5
HDLFTRKAESQPSSPAVDAEVELTYEELRSHASRLALHL-SIGPEVLVPICLDKSVWVVV
TLMAVLMAGGAFVALDPLHPTSRHKEIIIETHAEIVLCSPKYRRFVDFVKHSI--TNDYG
RLS---NPENTAYVVFTSGSTGRAKGVVIEHKAFCSSSAAFAPATLMDSRSRTLQFASLS
FDAAVMDILTPLSLGGCVCVPTEEER-LDIAGAIRRMRVTWACLTPSVTNIDPANVPSIK
TLVCGGETLFPEVILKW-DLINAYGPSECAVVSTTNVCSIGVSIAATTAWVLDHDRLAPL
GGVGELALSGSTLAREYLNNPEKTSEAFVEA-VSGVIYKTGDLVRYNDGSLEFIGRKDNQ
VKLHGQRMELGEIEHRLYIDRRIKHAVVLMNSGLLVAISDEVCSQ-LNEVNLSNQLPPFM
IPQTWVVVIPLLASGKIDRKKA
>An_AN0016_AMP4_4
HDLINEQRIRQPDAPSVSWDGDLSYAELMDLASGFAGHL-SLGPEVLVPMCMDKSMWMIV
TIMSILIAGGAFVPLDPAHPVSRHEEILEETGAKIVLCTPKYCRYTGKVPTVLGVDERAK
RVSLQGSATNVAYSIFTSGSTGRPKGIIIEHRAFASSTMAYGPIIHLKPGIRVFQFASLT
FDAAVMEILGTLIYGGCVCIPSDEERLNDIAGAIRRLDASWLFCTPSLASIEPASVPSLK
VIVCGGEMMSHEAMTKWDKFINAYGPTETSVYATFNPANIGRTIPSTLAWIVNHDRLYPV
GVVGELALEGPVLAREYLKNPDKTAKAFITNPA--PIYLTGDLARLADGSLEYVGRKDHQ
VKLHGQRMELGEIEYRLHHPHVRHVVL--F-KKRLVCILNQGMTELEVQASLESQLPPYM
VPQTWAVILPMLVSGKIDRKKI
>Af_Afu1g10380_AMP4_4_
HDIISERCSTHPDAPAVAWDGEVSYKEMYTLASSFASYL-ARGPETLVPICLDKSLWAII
TILGILIAGGAYVPLDPAHPTSRHEEILTEVDARILICSPQYQRYSSIVKTIIPVSKFAL
NYQAKGTPFNMAYAIFTSGSTGRAKGIIIDHRALASSAMAFGPIVHLNETSRAFQFASLT
FDAAVMEILATLMHGGCICIPSEDERLNDVAGAIRRMNVTWTFLTPSIASIEPSTVPSLE
VLACGGEKLSREVVTKWHRLINGYGPTETTIFAVLDPACIGYGIPCTLTWVVNHDRLTPL
GAIGELALEGPALAREYLKNPKKTAEAFVDEPTLPSIYKTGDLVRYPDGSVEYISRKDYQ
VKLHGQRMELGEIEHRLHDDRVRHAII--L-KGRLVTILRVAYSELTIQKNLEAQLPIYM
VPQTWAVILPMLVSGKLDRKKI
>An_AN1242_AMP4_4
HEIIRENAIMHPQATAISWDGEITYEEMFQLASSFAAYL-VCGPETLVPVCLGKSLWTMV
TVLSVLLAGGAFVPLDPSHPTSRHKEILEEIEADMILCSPQLRRYLGSVSTIIPVSEVTT
SEKANASPENMAYAIFTSGSTGRPKGIIIEHRAVCSSVIGFAPVVGLNKESRVFQFASLT
FDAAILEVLGTLMLGGCICVPSDDERLNDIPGAMQRMNVSWSFLTPSVACIEPSTVPSLQ
ILTCGGEALSSEVVKKWGHFYGGYGPTETVVFAVVDFTCIGYGVPSTLTWVVDHDRLAPL
GAVGELVLEGPALAREYLKNPSKTTDVFINEPSLPSIYKTGDLVRYPDGSIEYLGRKDHQ
VKLHGQRMELGEIEHRLLSENIRNAVI--L-QQKLVAVLETGYRQITSQKSIEEQLPVYM
VPQAWAVVIPMLVSGKLDRKRI
>Fg_FG02315_AMP3_5
HDVIKASGIAQPDKLAVAWDQNLTYEGLDSQSTHLSSALIGVRPNTFVPFCMEKSSMVVV
SILAILKSGAAFVPLDYAHPDARISGIIADVEAEFVLSSPQYARLTKLGAKVISVKTMPL
QQHDLSVSKSPAYCIFTSGTTGRPKGTIIDHSAFCTGALAHGKAMGMNESSRVLQFASHT
FDASIMETLSTLIHGGTVCVPSEEER-SDIAGFIRRMSVNWALLTPSVAQLIPSTVPELK
TLVLGGEAMSRAHLSTW-PLMNAYGPSETSVVATVVTLNIGRAV-GGLCWVVNADRLLPI
GVVGELFVEGPILSQGYLKNSQKNAESFITNP-KFTFYRTGDLVKITDGSIEFQGRKDNQ
VKINGQRLELSEIEHHL-NTDAIVQACLAFTTGPLVAV-SFARSE-LTSVSLTGQLASYM
IPSMWIVVIPLLPSGKLDRRRV
>Pa_4630_AMP3_4
-DMVLEELIRRGGSTAVGWDGTLSNGDLDALSAVLARELSGVGDGRFVPFCLEKSVFAVV
ALLAILRTGAAFVPLDPAHPVERMREIARDCDAKLILCSPQFETCLQVVDTIVDLASLAA
TTSVTDQLTDPAYVIFTSGTTGKPKGTLISHAAFCSGAAAHGPAMLMNPPFRFLQFASYT
FDASMVEIFTTLIMGGSVAVPGEDRT-NNIASVMEQMEVTMTLLTPSFARLKPSDVPHLK
TLILGGEAMTQSHIDTW-DLVNAYGPSECAVVATVNPLNLGRGIG--RCWIVNHNRLAPL
GSVGELLIEGPTLSTGYLRNEVKTKEVFIEDPLPDMMYKTGDLVRV-DGEMFYMGRKDSQ
AKLNGQRLELDEIVHHLAADDGIRHAVVTIKTGALVAVSRQACDA-VKQSRLRQKLPPYM
VPSTWLVLIPLLPSGKLDRTSV
>An_AN3495_AMP1_1
LDAIQRHIDTRPDATAVAWDGTLSYVELDAFATRLATWLVHQGPEIVIPICFDRSQWMIV
SIFGVLKAGGAFLLLDPIYPENRLRYMIKMVNARTILVSECRARFEGVPGAILAVNATHA
SIPMRELPDRALYLVFTSGSTGQPKGVIVTHASYAASAAGHMPALGMNENTRQLFFASPA
FDLSIYEILGSLMCGGTVCVPTEEDR-NSVAPVIRDMNVNLISLTSSYARHRPEDVPRLE
TLALVGEPLARDVQRVWNRLINAYGPAECSVVSTVNPANIGTTVAG-RAWVVDHEILLPI
GATGELLLEGDHLARGYLNDEEKTAAAYIFGPR---FYKTGDLVHFEDGSIVFEGRKDSQ
VKIRGQRVEIAEIEHHLALFPNAAGAV-DVFKYHVHLVA--NVSTMHIKQQLEQVMPHHM
VPTRYQIWMPTSLAGKLDRKAL
>Fg_FG00042_AMP5_7
HEMVLQHSKGCPDRIAISWDTSLTYSELDHLSSILAQYLNGVRPEDKVPFCMDKSAFAIV
AMLAILRSGGCFVPLDMSSPTKRLKNIIKRVNAKFILVSPKTRLFEDVEGQLVEVTKMID
GLPELSIPTHPAYVLFTSGSTGTPKGVVVEHGAIATSVSSFSSYLGFNPDVRVLQFAPYV
FDVSIGEIFACLVSGGCLCIASESSLMDDLPLCIQQLDVNFAVLTPTFARTTPSEVPSLK
TLVLGGEPLRKRDVETWTTLFNGYGPTEASVLAMAPCNLIGLSVGC-RSWIVDPNILPPI
GAVGELVLEGNTLARGYL-DTESAQGAFIEDPEATGVYKTGDLVRYAEGIVEFVSRKDTQ
VKFHGRRIELEDIEHNAMAMPEAKHLV-ELRLQQEALAL--QDLVAGVKSNLAVTLPSYM
VPSLYIPLWPSTSNGKVNRHLL
>Af_Afu5g12730_AMP3_6_
HWLIEQWVCRTPDAPAVSTELEWSYAKLHQLTTSLSHHLCGVGRNDRAAICMEKSPWVIV
AMLAVLQAGAAFVPLDPSHPRTRRESMISSLDQVLLISLDEDAHLTMSSCRQVRVSTRGA
GSDTGVEPDDAAYILFTSGSTGQPKGVVVPHRAVCSSIKAWSDMLNIRSTTRSLQFAAYT
FDAAIGEIFAVLANGGCVCVPSESERL-NFPETITQLDVNWSFLTPSVIRIDPSSVPTLQ
TLALGGEPLSKEVIETWCHLINVYGPTETCVFSHATDSLIGPPIG--RSWVVNIDILVPR
GCIGELVIESPAVAAGYFNNPEQTAKAFIA-PSGSNFYLTGDMVRV-DGSITYLGRRDTQ
TKINGQRVELGEIEYHILRLPAVLHAFVGVKGGPLVAVSPQIAARYTSDLHLERNLPAYM
VPAFLVVVLPLQPSGKINRRMI
>Mg_MG07858_AMP2_4
HSLVEEQARSRPNAIMIAWDAKLTYRETDEYATRLASFIAGLGPEVIVPFAFEKSAWTTV
AILAILKAGGACVALDMSYPRSRLERIMQDVEAKTVLCSREQATYKGLHSIVV----DRS
IDCLPSKPTNAAWVVYSSGSTGTPKGAVLEHRSLATTARTNSEVLGCGPDTRALSFASHS
FDVAIEDNIIIPMFGGCICIPSDEDRFNDLAGVMTRMSVNWADLTPTVARLSPSTVPTLR
TMVLGGEALTQDIIDTWK-LYNTYGPSECSVQSTCCLENIGYPM-NCNIFVVNPNVLLPG
GETGEMLIEGPIVGRGYLKNEDKTREAFVRV-DPARFYRTGDLGVLNDGSLSFISRKDTQ
IKLNGQRVELGEIEAVLLKTSNLAQVCVEAFSSPLAAFQ---REK-LVSINAANHLPEYM
VPSLFIPVLPINASGKIERKVL
>Mg_MG07858_AMP3_4
HQLIKRHTLSKPEFPAISRQVTLSYQQLDDLATHMAHQL-CLAPERIIPISMEKSVNAIV
AMLAVLKAGAAFVPINPEDPQDRRADLLAQVQAEIILVSPRYAPFNKLKVVVL--PPVAE
WGPLNTSPSNLAYVLFTSGSTGRPKGVMTEHRSVCASTAGHGAAMGFDFPRRVLQFATYT
FDACIGEIFTTLSHGGTICVPTEQERMDDLSGFIRDFRCDWAFFTPTFARLKPESIPSIK
TLVLGGEAVTAESVDTWDKLMNGYGPTETCVFCTTRAEKIGHMVSS-VGWVVDHNRLVPI
GCTGELLVQGPGLSRGYLGQPDKTREVFVPAPSTDQLYKTGDLVRQLDGSLLYLGRKDNQ
TKINGQRLEIGEIEAVLN-KDAAIEQV-VVAKNKQIYLQ---------------------
VPTLWIPVMPLATSSKTDRKTL
>Af_Afu5g12730_AMP5_6_
HELISLRAHRQPDSPAL-WTGTMTYSELDSKSTMLARQLIGVRPGSLVPICLSKSTVAVL
AMLAIMKAGGAFVPLDPLHPTQRLADLVQRTGAKLIL-SSANTSAEFAGPRVVEVEQ--S
VNEIDGAPEGIAYVLFTSGSTGVPKGVVVPHRAVCCSIRAHSEAMNINTTSRSLQFASYT
FDACICEIFSVLVAGGTVCIPSEEERVHDLAGFITRSQANWAFFTPTVIRTSPSQVPSLR
TLVLGGEVVTVHDARTWGHLFNGYGPTETCVFCATTYGRIGRPIGC-AAWVVNHDILLPP
GCPGELLIEGPIVSQGYLNDPVRTQEAFITHPSQNQFYKTGDLVRQPDGTLVYMARLDSQ
VKINGQRLDLGEIRHQIHVVSEDVQVI-DLLPEKALLVA--SPPIKQLEQDLPRLLPRYM
IPSVYLPLIPLTSGGKVDRQAL
>Fg_FG13878_AMP3_8
HDIITDVARIEPDKMALSSAGTLTYAELDEFSTRLGHHLVGVGPEVIVPLLFEKSIWAVV
AMLGVLKAGGAFVALDPAHPAERLALIISDTGPVMVMSTPLVTDLSNLEVAMFSILELPA
LSDK--TPDNAAYVIFTSGSTGRPKGVVIEHRAVSTGTKEHGSQMNYTSTSRVLQFASYA
FDATIGEVFTTLVYNGTVCIATETERIEDLTGFINRANVDWAFLTPAVARMTPSDVPTLE
TLICGGEPIGDLTPRIWE-FIQAYGPTETCVFASIRPAIIGHMMGS-AAWVVNSDLLVPV
GSVGEMLIEGPILGRGYRNDPDKTDASFIRDPGR--LYKTGDLVRYLDGSMDFVQRKDTQ
IKIRGQRVEAGEIESHVTAHKDVQHVV-TFVKSRLVAII--AKELLTVTEYLSSKLPRHM
VPAVWAVVVPLTTSGKIDRRLM
>Fg_FG13878_AMP5_8
HALIEAQVKAIPDNCAVSWEGDLSYTELDHHATRLAVHLRGVGPEVTVPLCFKKSIWTVV
AILAVMKAGGVFVPLDPAHPADRIKGIVEQLPRIVAL-SPQCVTVAHLVDNTISIAQLEN
VSSAESTPSNAVYIIFTSGSTGQPKGVVLEHSAAASGTTAHGHDMSYSRDSRVLQFSSYS
FDASILEILTTLVYGGCICVLSEEERINDLVGGINRLRVNWAFLTPAVAMMEPSQVPTLR
LLALGGAPLWLAVLQKWATVVNGYGPTECCALSTHRPEVIGKAMGC-NTWVVDPNILMPI
GAVGELLIEGPIVARGYLNDLVKTQDAFLNGV----LYRTGDIVSYTEGNISYIRRKDTQ
VKVRGQRIELGEISYQIGSHGSIVAHV-VLGSGQIVAIF--VRAIIEVSEFISDKLPSSM
QPSAMVPVMPINTSGKIEARRV
>Fg_FG13878_AMP7_8
HALIEAHVKESPNRCAVSWEGELSYAELDNHATRLSVYLRGVGPEVTVPLIFTKSIWMVV
SMLAVMKAGGVFVPLDPAHPPERIAMIVEQLPRAVAL-SPDRTLISGLVDNVVEAACIAK
DADGDNTPDNAVYIIFTSGSTGQPKGVVLDHTATATGTTAHGRAMCYTKDVRTLQFSSYA
FDACITEIVTTLVYGGCVCVLSEDERINDLAAAINRLQATWMLLTPAVASTDPSEVPCIR
YIALGGESSSHATNKKWKGVLHAYGPTECCVMCAYRPEVIGGSVGC-NNWVVDPSVLMPI
GAVGELLVQGPIMARGYLNNPDKTQESFLDTGLS--AYKTGDLVSYSEGKLTFVRRKDTQ
VKVRGQRIELGEISHQISSNDKVATQV-TLGSGKIVAVL--ARDIVEVQNYIADKLPGYM
HPSVMIVVMPINSSGKLETRRV
>Tr_23171_AMP2_20
HWEIYKQIEAQPDAPAFSWDAKLTYREVGVLATRLAAKL-QLGSDVMVPISFPKSTPAMI
TMVAIQMAGGALVPLDPAAPLARLQSIVSDTQAKLIVTHPSLEKLQELGVDLL-IVDMLD
KLP---DPPESLYAVFTSGSTGKPKGIRIPHSSLCSVSDAHAAETGVGPGSRVFQFSAYT
FDIGILDVLVTLMRGGCVCVPSDHDRLNNLAGVISALQANWVFLTPTVADLNPADVPCLT
TINLGGEAVNKKSSERWQTLNGLYGPAEASIARNADVHNLGFPL-SSAFWAVDPSRLVPI
GCIGELLIQSPILAYGYLNADAKNNANWLE-DLPANAYRTGDLVCRNDGTFEYMGRRDNQ
VKIRGQRVELGEIEYTVTNLPGAKQIVDVINNDELITYCEDITPEMFSDMQLHITLPHYM
IPTIFVPCMPINTSAKLDRKAL
>Tr_123786_AMP5_14
HWLIQDAIRTYPTSPAVSWDGELTYSELGSLVTRLAAKL-RLGRETFVPICFPKSVWAVV
TMVAVELAGGAFVPLDPKAPRTRISSVLDDIKATIALTSPCASVMSGLDIPVVVIDDFVA
TLPEAATPSDAAVVLFTSGSTGRPKGMVIQHDTLCSSANAYGSDLLIGPGSRVFQFSAYT
FDVGILDTLVTLMRGGCLCIPSEEDRLNDLSGAINKTQANWVFLTPTVADLNPADVPTLR
VVCLGGEAINQKTAARWDHLHGLYGPAEASI-CAWKSTNLGKPLAS-AFWVVDIHRLAPV
GCIGELLIQGSLLARGYLNVDEKQAANWIETAFP-NAYRTGDLVRRADGTFDYIGRKDTQ
VKLHGQRVELGEIEHQLHVLPAGMSAI-DVVKRQDSLMA--QRILIDVDMSLSTTLPSHM
IPSCYLIFKPNTTSGKVDRRSL
>Tr_123786_AMP9_14
HWLIQDQVRLQPDQIAISWDGDLTYAQLGKHVARLAARL-QLGPESLVPLCFHKSKWAVV
AMVAVQMAGGAFIPLDPGASPARLQGILQDTGATLAITSSEQGLLQSLGMKAVTVDSAEF
DLRSEARPTNASVILFTSGSTGKPKGMIIEHRSICSSSDAYGADLKIEAGTRVFQFSAYT
FDVGVLDCLVTLMRGACICIPSDHDRLNNLAAAITASKADWVFLTPTVADLNPVEVPTLK
TVCLGGEAITKKCADRWGHLHGLYGPAEASI-CAWRPTNLGHPISS-AFWVVDPKSLVPI
GCIGELLIEGPMLARGYLNVTAEVAANWLEGVNRPRAYRTGDLVRRADGTFDYIGRKDTQ
VKLHGQRVELGEIETRIQFLPQNMAAV-DVVKAPATLLA--ARAMVHLDTSLNTILPSYM
IPSSYLLFKPETTTGKINRRSL
>Tr_123786_AMP13_14
HWAIQENIQSRPDDVAISWDAELTYSQVGTFASRLAIELQGVGPETLVLLCFPKSAWAVI
AMVAIEMAGGAFVPLDPAAPAARLKGIIEDTHATLAMSSPTGKVLEGLGVDVFFVDEMLS
GLPSPTKPDNASVILFTSGSTGKPKGMVIEHRNLVSSSDAYGNLLGIGPGTRVFQFSAYT
FDVGILDCLVSLMRGACLCIPSDHDRMNDLAGAMRSSKANWVFLTPTVADLSPTDIPDMK
VVCLGGEAISKKCADRWHHLHGLYGPAEASI-CAWRSTNLGRPISS-AFWVVNLRQLVPV
GCVGELLIEGPMLARGYLNVSPEVAASWMEDV-R-KVYRTGDLVRRADGTFDYMGRKDTQ
VKLHGQRVELGEIESRIHLLPDNMAVV-DILKAHDILLA--AQSVIRLDLALEESLPSYM
IPSSYLIFKPETTSGKVNRRSF
>Hv_TEX1_AAM78457_AMP13_18
HWLIQERIKTQPNDTAISWDGDLTYKELGVLASRLAWKLQGLGPESLIPLCFPKSTWAVV
AMVAIEMAGGAFVPLDPNAPVARLRGIIEDTKSSLAVASPSQDTMRDIGIELLELSDPAD
GVKSMAQPDNASVVLFTSGSTGKPKGMVIQHNSLCSSGNAYGCDLEIGPGTRIFQFSAYT
FDVGVLDCLVSLMRGATICIPSDHARLNDLAGAMNVTKANWVFLTPTVADLSPADVPYLK
TLCLGGEAISKKCADRWNCLHGLYGPAEASI-CAWRSTNIGRPTSS-AFWVVNYKRLVPV
GCIGELLIEGPMLARGYLNATADVASNWMENVNN-KVYRTGDLVRRADGTFEFMGRKDTQ
VKLHGQRVELGEIESRIHFLPKDMAAV-AVVKEHDSLLA--ARSMIFVDSSLGMVLPSYM
IPSSYLIFKPDTVNGKVNRNGL
>Tr_23171_AMP14_20
HWLIRDRIEKQPSDPAISWDGDLTYEELGVLASRLAWKLQGLGPESLIPLCFPKSTWAVV
AMVAIEMAGGAFVPLDPKAPVARLRGIIEDTKSTLAVASPSQDALHEIGIDVLAVDELLL
ELS---DPKDASVVLFTSGSTGKPKGMVIQHNSLCSSGNAYGQDLNIGPGTRVFQFSAYT
FDVGVLDCLVSLMRGATICIPSDHARLNDLAGAMTATKANWVFLTPTVADLSPADVPYLK
VLCLGGEAISKKCADRWNYLHGLYGPAEASI-CAWRSTNLGRPISS-AFWVVNHKQLVPV
GCIGELLIEGPMLARGYLNVSADVASNWMDNVDK-KVYRTGDLVRRADGTFEFMGRKDTQ
VKLHGQRVELGEIEARIHFLPSDMAAV-AVVKGHDSLLA--ARATIHVDSSLEMVLPSYM
IPSSYLVFKPETVNGKVDRKAL
>Aa_AMtoxin_AAF01762_AMP2_3
HVDIGKQARTRPGAIAVSWDAQLTYQELDKYSSLLAKQLLG---GDIVPLYFEPSAWVVV
AMLAVLKSGAAFTPIDTSQPEQRRNRIVSQLQPSIGLVSARHATVFGPGWATLSMPE---
------GPSSIAWVIFTSGSTGLPKGAMLQHSAVHTSHRALGATFGLCANTRMLQFSSFA
FDACVLEIVATLMHGGCVCIPSELQQLSELPSVCAAMEVNTMVLTPTVARLGPSDFPDLT
TLVLTGEPLVQSDVTKWSIVANGYGPAECSNICTVDPNRIGSLRGV-PNWVVNHHQLTPI
GGVGELLIEGATVGHGYLNDAEKTAAAFVTDPLPCFLYKTGDIVKLEDGSLSYLGRKDTQ
IKIHGQRIELGEIEHHVLCTKAVEVTD-AVYVKNKSLVA--FYDNPAIINELANSLPAYM
IPTMYIQVIPRTASGKTDRKQL
>Fg_FG13783_AMP6_7
HASFSEQAEQRPASQAIAADADLSYAALEELSTKLAAHL-KLSREVLVPIYFEKSALAIV
CMLAILKSGGAIVPLDPSHPPERISAIVRATGAKLALASK-AMSFECFQDI--GLPDRIN
LEPSNVQPSNAAAVIFTSGSTGIPKGVVLEHRSLCISMESHAQLLGIGPHTRTLQFAAFV
FDVSLHDIFTTLLKGGCVCVPTEYERLNDLSGAINRMRVNWACLTTTVASLKMAPCPSLT
GIALGGEPLTVECVTAWGKLHNFYGPCESSIFATGQRSDIGRPIYG-QAWIVDHNLLLPT
GSIGELLLQGPLLARCYLDDQEKTNAAFIPAPREQSCYKTGDLARFSSGCIHYIGRKDHQ
IKINGQRVELAEVEHHLRCIDWDVDIVTQVLI-TKLLVA--QRERLHTLARLETRIMDYM
IPKFFLPVMPLTISGKTDYLAL
>Aa_AMtoxin_AAF01762_AMP1_3
QEIFAGQAKQRPHAIAVAWDGVLSYGQLESLSTGLAHALLGIK-DSLIPFCLKNSKWAVV
AMLGILKANCTFVPIDSSSPWDRRNRILELTHAEVIITSSFMSNLWNTS--VLCLTETVS
GFPVLSGPGSAAYVLFTSGSTGDPKGVVVAHSAICNSLHAIGSKIGLDETSRTLQFTSLA
FDISIFEILGTLIFGGTICVPSEDDRLTRLPEYIVSAQVNTASLTPSVARLDAAMVPCLN
TLILGGEAMTRADIKNWRLLFNGFGPTETAIGCAMQHSLIGRLAGI-PVWVVDHEVLVPF
GAVGELVVEGTTLALGYLDDDIKTQAAFIQDPGVELIYKTGDLVQYEEGSLLYVGRKDTQ
VKIRGNRVDLGEIESHLHCLPSRSEVV-DVVLSDHILAV--IPTKLGIQKHLYSKLPAYM
VPTVYFSVIPKMISGKTDRKRL
>An_AN7884_AMP1_6
HTRIERKALEQPHALAVAGSGDMTYQQLNMQADNLAAYLQGVGADSYVALCFEKSTLPIV
AMLAVFKAGGAYVALNPAHPVKRQAVILSKINAQVILTGPGYATFPGLVKHSVEVTQLAA
ERRATRRPETPAVVVFTSGSTGEPKGIVVEHRALVSSMIGHGTIMRLDSSTRALQFATYT
FDLSVGEIFNTLMHGGCVCVPSEEERLDDLEGFIRRLEVNWALLTPTVLNMTPANVPSVR
TISTGGEPMKQDIIQAWDHLNNMYGPAETTILCAGPASNIGHALGA-RQWITNPNQLCPI
GAVGEVLIEGPGLARGYLHDEEKTNAAFVGNPAR--FYRSADLGFLPDGTFNIVGRKDTQ
VKINGQRIELEEVEFNIKLLNAGWQAVAEVIKDQSILGA--RRQQLQLKEDLGLHLPAYM
TPSVFVPMMPTTAHGKLDRRRL
>Bc_BC1G_10622_AMP1_1
HDLVLRHVISTPNAPAISWDGQLTYDELEKATSILACHLIGVGPEVLVPICFEKSVYAIL
TMLAILRVGGAFVPLDPSQPRERHEAIMKKANAKMVISSPQTAKFNEIAIQNM-LLA---
TLHVSLLPYSTAFVLFTSGSTGEPKGIVQEHGSVCTASFFHGKAFGWNSKSRVFQYAAYT
FDVSMMDIFTTLMFGGCVCSPSEDDRQNNIVGIMNSMQVNWVLFTPSLANLSPEDVPCLE
IMALGGEAVTQENISRWNDLYNCYGCAEASPTAFIRGSNLGKPFGA-LYWLVNHNRIVPI
GAVGELLVEGPTLARGYIGDMDKTKAAFIKGPTRARFYKTGDLVRYSDGSLDWVGRKDFQ
VKVRGQRVELSEVEYNISY-PKVALAA-TSPK-AKSLVA--RLSAADLDQFLRKKLPNYM
VPNHWFAVVPLSISGKIDRKSV
>Fg_FG00042_AMP3_7
HALFDRRLSQKHSATAISWDGEMTYVELDNYSSSLAAHL-MSKPGQYIPLCFEKTMWMVV
SMLAVLKAGGACVSLDPNHPSRHHQVILSRVSADIVITSP-ANKHRFPGNRVLSVSATKI
AHEPYAAPHQPAFVVFTSGTTGEPKGIILEHRALCTSIEAHGQFMEFGPESRVLQFASYT
FDVSIAEMLTTLAFGGCICIPSDHARLNNLSGAIKTLRVNQAYLTASVAALDPDTLGSLK
VLSVGGEQVGQEVLTRWGKLLNMYGPAETTIWCGGVKPNIGYGV-GARMWLTNDQKLAPI
GAVGEIVIEGPLLARGYIN--G-NNDVFVED-FNVFVYRSGDLGRYQDGSIAICGRRDTQ
LKIRGQRVEVSQIEDQLQRLAPDFKCVVGVLRPTLVAFG---VRDLMGSLRLANILPPYS
VPAHYLVLIPLMTSGKTDRKKL
>Fg_FG13783_AMP4_7
DHIITAQSLLYPNKDAIGWDGQFTYSELEHMTDRLASRLVGVSPGIIVPFCFEKSVWTIV
AMLATLKAGGACTALAPDYPRERLKEIIIDSKATLIICSPSQRIAEDLVNKVI--DAVES
RVEGQIGSKDAAFVQFTSGSTGKPKGIIIEHRAMATSAKAHGRAMHMDDTTRTIQFASYT
FDNSVEEIFTTLQHGGTVCVPSDSERLHDIGAAMARYGITWADLTPTVASLRPEEVPSLK
TLCLGGEAVNQDVVSTWGKLINGYGPAEACVTCICRSTNIGVGVGC-NTWVVDSNRLAPI
GTVGELLIEGPILARGYLNDPERTDAAFITNPGVDRFYKTNDLVRYSQGSLIFIGRSDSQ
VKIRGQRVELGDIEWNLSF-EDIEKAV-VWPTGHLVAVV--VKATVSAMEWVVEHLPSYM
VPQVWAVVIPLLPSGKLDRKSV
>Fg_FG13783_AMP3_7
HNIVEDFVDSQPEHQAIAWDIQLTYNELDRLSDALSETLVGVGPETFVPLCFEKSGWHVV
AMFAILKAGGACVSLDPSHPLDRLCNIIQQVHPPVVLVSKDNSLFSGLTTDILYLANGHS
ATGQAIEPHNAAFVIFTSGSTGKPKGSVFEHASIATSSRVYGTMLQLTSRSRVFQFSSYA
FDLSIADEFHTLMWGGTVCIPSEFERVNDLVGAMRRYRANWAAVTPAVASLRPADVSNLH
ILVMGGERMRADTIKS-ARLAFIYGPSECCVYNTMVSPNLGHQA-GVRLWLVNHHLLAPP
GSVGEILVEGPLLARGYLGELEKTAASFISE-ADGRMYKTGDLARYNDGTLNYIQRRDNQ
VKIRGNRVELGEIEATLQAHPAVRDALALLETGHLVAVSQAMSDD-AKAVHLANNLPAYM
LPSQWLLVIP-LSSGKMDRLKA
>An_AN9244_AMP2_2
HTKFQKRAIMHPDALAISCDATMTYRELDQLSTRLATYLIGVRLEDAVPLCFDKSSWAVV
SMLAVLKAGGAYVSMSPSHPVQHLANIIVQTKARIVLAGSTTYMIRLFVDRTIVVDSLLP
LPDGLVSPANAAMINFTSGSTGEPKGIVVLHKGICTMMEYHDLRIG--PASRTLQFSAYT
FDTSNGEIFITLCRGGCLCIPSEHDRMNDLPGLINRLAVTHALLTPSVALLSPESVPMLQ
MLGFVGEAVPAELVRRW-KLINSYGPAECSIMASLLHENIGR--GGCLLWVTNSERLVPV
GCVGELLIEGPLVTRGYL-DAELTARSFIPR-ETVILYKTRDLVRYADGSLVYMGRKDSQ
VKLNGQRVEMGAIEMTINNDALVKQCVLCLPKKKLVAVVTDLVEQIKD--RLASTLPRYM
IPSVWVTL-PFTPSRKVDRPMI
>Ma_PesA_CAA61605_AMP2_4
HHLFHEQVVKQPDAPAISFDGNFTYAELDDLSTKLAHHLVGVGPQVYVPFCFHKSAWTTV
VIMAILKAGGACVPMDPAQPVSRLEAISTMCSAKVAVTAPQNALLEGLVDVII-FIN---
GLPTVAQPDNVAYVIFSSGTTGTPKGIQLYHYSLATFALWNNLIVKGGPGQRVLQFAAYT
FDVSISDILGSLMFGACICNISDHDRMNNLSQAIRDVKATAIDLTATVAALIPADVPSVR
ILQLGGEALTKEVVDIWGTLVNVYGPAECSVTCSYILDNIGRVV-GGLGWVVNHDKLAPL
GCVGELLIEGAILSAGYFGDAEKTKKSFICNPTQPGFYKTGDLVRYNDGSLHILGRGDTQ
IKLYGQRLDLTDIEAQIIDHPSLRQVVEAIPKGTLAAFV---QKD-LQELSLALSLPRYM
IPATYIRMMP-MSSGKTNRAAL
>Fg_FG13878_AMP4_8
HTLFEQQVEKIPDQQAIAWDGNFTYRELNEASNAFAHHLYGAKPDEFVITCFDKSAWATV
SQMAILKAGAAFAAVDPTYPIVRVKTIVNDLRASVLFTETKYKRFQGIFSKVIVVDQDSI
GGPQLDAPNNLSYSIFTSGSTGQPKGILIEHQSLSTVAKHFAKPYQIDQNTRTLQFAAYT
FDLSVGETFMTLLNGGCLCITSERRRLEDLTGAINDFQVNWAFLTPTMADIDPAQVPSMK
SLALAGEAATSENIRKWDKFVIAYGPAETTICCNADPANFGPARGA-GIWVADPSILLPV
GAVGELLVEGPIVGRGYV-DPIKTAEVFIDPPR---VYRSGDIVRYNDGTCSFVRRRDNQ
VKVRGQRIELNEVEVHVSADADLQHTV-LLPKGR--LTT--RHDRSTLRNKLSSTLPGYM
IPKIWITVLPLTTNGKMDRRKI
>Fg_FG13878_AMP6_8
HNIIERNSQAMPDRQAIGWDRTFTYGELDQAANAFAHHIHSVKPDTFVATCFGKSAWTIV
AQLAILKSGGAFVAIDPTHPADRVETILSELGPPILLTESKHQRFKTLFPNIVTVNETLS
SLSVPNGPSNTAYAIFTSGSTGRPKGIVIEHGSLSTAALTHAGPYQITSDTRALQFAAYT
FDVSIGETFYPLSQGGCVCVPSDAARLEDLAGAINGLSADWAFLTPTVADLDPSLVPGLK
TLVLGGEAPTSVNIRRWDKLISGYGPAETTIWCNADPANLGPPMGA-RVWVTDPSVLLPV
GAVGELLIEGPLVSRGYT-DPEKTAAAFISPPGK--IYRSGDIGRSRDGTFSFVRRRDNQ
VKVRGQRVELNEVEVHISAETSIRHAV-LYPKGR--LTA--HHAISLIQDRLLSTLPPYM
IPKIWITVLPSTTNGKMDRRQI
>An_AN7884_AMP5_6
HELFHRTALRYPENQAISTDGSFTYSELDNLTTRFASFLRGVGPEVLVPVCFNKSCWTIV
SMLSILKAGGACVPLDPSHPPARIQEVSSRCEAKLIL-AAPHLRLPDCNATVISVTDLPN
LPSNFQKPANAAFVPFTSGSTGLPKGIILDHMGLCTMFEANASVVGIDHNTRTFQYAAYT
FDVSIAETYITLTQGGCVCVPTDAERMNDIAGAITRLQANWTFLTPSVASLNPIDVPTLK
TLTLGGEAISRDLHSTWDKLINSYGPAECSIW-TSSCADIGAGITC-HLWVTNHDRLVPI
GCVGELVVQGPNLARGYLKDEEKTAATYIDTPSIAKVYKTGDLVRHCDGHLEFVGRKDTQ
IKFHGQRVEIGEVEYQLRRLPKNTQVV-EMIKGRQTLAG--FKNIVKLEHQLAETLPSYM
IPSVFISMIPRNTSMKIDRKAL
>An_AN7884_AMP2_6
HEIIRGQVLATPDAPAISWDGDFTYAEVDRLSSRFARHLVGVGPETLVPHCFSKSAWTVI
AMLAIIKAGGACVALDPGHPVDRLQAIINDAEAALVVTMPEHSLFNGLVNKVVALSPDDD
LQSSETLPKNPVFVLFTSGSTGKPKGIVIEHGMFASSAAAHSKAFGITAQSRVFQFAAHT
FDVSVGDIFTSLMKGACICIPSDLERMNNVASAINRMKANYAFLTPTVANLRPEQVPTLR
TLTLGGEAPTRENIRTWDSLILCYGPAECSVYCSANPAVLGHAIGG-LIWLVNHDKLTPV
GCVGELVVQGAIVARGYLNEPEKTQSAFIQDPREYRIYKTGDLARFNDGSLSFVARKDTQ
AKVRGQRVELAEIEVHLSS-PEIQHAV-AVPASR--LVC--DRSHAVVENRLAEKLPPYM
IPAVWIPLMPLNLSGKIDRKLI
>Ci_CIMG03170_AMP1_1
HQLFEQIARKTPDAPAISWCGDYTYRELDTVSTKLANHLNNLVPETPVLICFDKSSIAMV
SMLSIFKAGGAFVAIDPAYPISRIQAIVQATNASLVLVQPHRYLFEGIFMEIVALDSDGL
PLPSTISPSNTAYIHFTSGSTGIPKGIMIEHRALCTAVSALASPMRITSTSRVLQFAAYI
FDLSFGDIFVTLSQGGCICVPSEHERVNDLVRAILRMDVNTACLIPSVARIHPEQVPGLQ
TLLLGGEALLQENLERWDKLNAMYGPSECTVWCTSLANNIGKGRGA-RLWVTDHNRLVPA
GCTGELLIEGPVLARGYL-NPEQTKQSFVENPSERRFYKTGDLVKFNDGTLSFIGRKDTQ
IKLHGRRIEIGEIEHHLAH-SLVQQSV-MFPSKRLVAIV--CTSEL-IKEFISSKLPSYM
LPQAWVVVIPTLISGKMNRVLV
>Ma_PesA_CAA61605_AMP3_4
HQVIEEQMRSRPDAPAIAWDGELSYQELDRLSNGLATHL-VLGPEVMVPICFDKSAWTIV
TMIAVLKAGGAYVSLSSAHPLSRLRGIIDDIDAGLILVAPQYALFVDVVPRIIVVEPTSI
STPSFGRPDSAAFVVFTSGSTGKPKGLVIEHRSMVTMAHAEGPSMQFDSNTRTLNFGAST
FDVSNSEVLTTLMFGGCVCVPSETERLNDLTGVINKWKVNWLFLTPAMADLDPAKVPTLQ
TLALGGEAIRQDLVERWAHLINSYGPSETTIWTSNLSPNIGRGY-GAHTWVTDHNRLAPI
GCVGELLVEGPILARGYVKNPDITSAAFIFDPDGQKMYKTGDLVKYNDGTLDYIGRKDTQ
VKLRGQRIEPSEIEDHIQSLPDVQHVVEIVSK--LAAF-LQLRKS-MLHLLLMGSLPPYM
VPQLFIMLAP-TSSGKLDRKAM
>Ma_PesA_CAA61605_AMP4_4
HNLVQAQVSARPLAPAIASDGNFTYAELDSRSTQLAHHLVGVKPEVMVLVCYNKSAWTIV
AMLAILKAGGACVAINPEHPPERLQAIAQDVKASIVVTQQQHRIFQGWNVNVV-LPT-EL
TNKYPARPENPAFVVFTSGSTGTPKGICLEHRALCASAQAHGKAMRLGTDSRVLQFAAYT
FDVSIGEIFTTLIYGGCVCVPTEEERLNDLAAFINRMQINWAYLTPTVASLQPADVPTLK
TLSLGGEAVTKENVAVWNHLINIYGPAETSIWSTALEPNIGYGV-GALMWITNHDHLCPV
GCVGELLIEGPILARGYVALDETTRARFITNPGQGDFYKTGDLVKYNDGTIDYVGRKDTQ
FKLHGQRIESSEIEHHLSTDRHIRHAMILLSKQRLTAI-SLEVSLIRK--KLAESVPGYM
VPSIWLVVMSMTVSGKLNRLEM
>Ch_NPS1_ChC584777_AMP3_3
HELFAEQAKARPSALAIAWDGEMTYSELARQSTQLAGYLVGVGVEDIVPLCFEKSIWTVV
AMLAVLKAGGAFVALDPDHPTSRHKMILKDAK--VVLTSVQHATMLDLAGNVVALISRLP
SSEIDGQPHNTAYIIFTSGSTGVPKGIILEHKALSTSCLGHGRAFGMSHNTRVLQFSTYT
FDASMAEIVTTLVHGGCLCVPSESERRDGLAEAMNKMDVNWAMLTSSVARLDPKSIPSLK
TLVLVGEQVTPADWNRW-HMINGYGPSECCIICTCKKETIGKSV-ASTSWIVNHNMLVPL
GCVGELLVEGPILARGYLEDEEMTNSVFVHDP-EGCLYKTGDLVHYNDGTLTYIGRKDNQ
VKIRGQRIELGEIEHCLECIPGVKQLVEAIPSGQLLAALELIRNDLPDGVRLTERLPEYM
VPTFFVAQMPMTASRKTDRRRL
>Ch_NPS3_ChC515959_AMP3_4
HDLYLEQVKSQPKADAVAWDGRMTYEELDETSSRLAHHLIGVESESIVPLCFDKSIWVVV
AMLAVLKTGGAFAPLDPNHPTSRHREIFDQTKAKMILSSTQYALWVVPISRDF-LPA---
-KPYDAQPGNTAYIIFTSGSTGVPKGVQLEHKAVSTSCLYQGPALGITKNTRALQFAAYT
FDACILEIITSLLHGACVCIPSESQRRDNLIDTINAMEVSWALLTPAVARLDPKIV-SLK
TLVLGGEKVNASDCEIWSQLINAYGPTECCVSCVADMKPIGNSV-ASVSWVVDHNRLAPL
GAVGELLVEGPNLARGYLNDAKKTETAFIP--LRGSLYKTGDLVHYTDGSLVYVGRKDNQ
VKVRGQRIELAEIEHHLQCLPDIKEIVEVILPTGVAAF-SELKSDVPAQAELSQRLPRDM
VPGIYFALVPIMTSGKIDRKRL
>Ch_NPS1_ChC584777_AMP1_3
HELFAEQAKARPTAPALAWDGEMTYDELDRLSSQLANHLIHLKPEDIVPLCFEKSMWTIV
AILAVLKAGGAFVPLDPDHPASRHEEIFKQTEAKLVLTSVQHALWPDPARHVVPIGEQLS
STENMKNPSNTAYIMFTSGSTGIPKGVVLEHRAVSTSCLSHGKAIGLKPDTRALQFATYT
FDACIAEIITPLLHGSCICIPSEDDRQNALPEAINTMNVNWAQLTPTVARLDPQKTPSLR
TLVLGGERVNAVDWERWGEQINAYGPTECAVWCTSGAQIIGKPI-ASVSWVVDCNKLVPL
GAIGELLVEGPIQARGYLNDVVKTEAAFINNPGTKTLYKTGDLVYYNDGNLMYIGRKDSQ
VKVRGQRVELSEIEYHLECMPEVKQMVEVISP--VAVFEPAMMDDTDI--ELVQRLPSHM
VPEVYFAILPMTTSTKVNRRQL
>Ch_NPS3_ChC515959_AMP1_4
HDLYIEQAKVRPNAPAIAWDGEMTYKQLDEHSTQLAGYLAGI-AEEMVPLCFEKSQWTVV
AMLAVLKAGGAFVPLDPSHPRSRHEEIFKQTKAKVVLTSVQYALWPNSTQRILAVSNQLS
AETKVCEPWNAVYVMFTSGSTGVPKGVVLEHGAITTSCLAHGKSMRLGPNSRALQFAAYT
FDICIAEIFTTLIFGGCICIPSEDDRRNALSEFINNRNVNWAQLTPTVARLDPLTVPTLK
VLVLGGERVDDADWKRWDAQINVYGPTECSIWCTSTGPMIGRSM-ASVSWVTNHNQLVLF
GEVGELLVEGPILARGYLNDTMKTEAAFVSNPGSDDLYKTGDLVYYNDGNLVYVGRKDSQ
VKVRGQRVELGEIEHHLQCMPGVKQLAEVILP--VAAFQSEVPTQVDE--QLAQRLPRDM
VPEVYFAVFPLTTSAKVDRQRL
>Ab_NPS1_AAP78735_AMP1_4
HDIFARWAESQPEESAIAHDGEYTYGQLRAVTDCLSHHLVGVRPEVFVPTCFDKSAFAII
AMLSVLKAGGAAVPLDAAHPAPALQTRLEDAGAQVVLTTSSRAKFDGLVPNIV-LPA---
IEGPARQPQNAVFVIFTSGSTGRPKGVVLEHSAIATSAEAHGSKFGINRDSRMLQFASYT
FDNSLEEMFTTLQRGGCVCVPSEAERVNDLPGAIARLKVNKMDLTPTVAALSPAQVPSIK
SLCLGAEPLTKALIELWSHLVGMYGPSEASINSAFSDGNIGKAI-GCIGWVVNRDRLMPI
GCKGELILEGPILSRGYLNDAEKTQAAFIMDP--MGFYCTGDLVQYTDGDMIYLGRKDSQ
VKLHGQRIELGEIEHHLLNLPAGAKSVELVKF--LVAFCTVA--KVEI--ALSNALPVYY
VPSMFMPVMPMTTSGKLDRKVL
>Ch_NPS4_ChC5112395_AMP1_4
HDRFSQWADRQPDAQAIAHDGEYTYAELEVVTDRLAHHL-VLRPETFVATCFDKSMFAII
AMLSVIKAGGAAVPLDAAHPVNALQTRLEDAASKIVLTTTRAEKFEGLVDNIIVVDDLLQ
SLPAVRSPHHPVFVIFTSGSTGRPKGVVLEHSAMVTSAEAHGSKIGLDHSSRMLQFASYT
FDNSLEEMFTTLQRGGCVCVPSEVDRVNDLAGVVTRLNVNIMDLTPTVASLSPKEVPTLK
RMCLGAEPLTKALIELWSPVFGQYGPSEASINSAFSDGNIGKAV-GCVTWVVNRNRLMPI
GCKGELLLEGPILSRGYLNDMEKTQAAFITE-VTGPFYCTGDLIQYTEGEMMYLGRKDSQ
VKLHGQRIELGEIEHHL-KL-NLATSVELVKF--LVAFVTESLRAVAKRVALANALPVYY
VPSVFMPVMPMTTSGKLDRKVL
>Fg_FG02315_AMP2_5
HGLFEEQAILRPEAPAISWDADFTYAELDTTSTKLAHYLAGVGLEQFVLVCFDKSAFAIV
AMLAVLKAGGVCVPLDPAHPDAAIRLRAEDTGASIAAVSSSMARLSNIVDKAV-LLQNIS
ENAI--NPHNACFVIYTSGSTGRPKGVVLEHRGIATNAKSSGPKLGYSEESRVLQFASYT
FDNSLAEIFTTLALGGCVCVPSEHERFNDLAGAISRYRVTLADITPTVACINPLDVPTLK
TLALGGEAVTHKCVDIWRSLQCCYGPSECSVNSTYIAQNIGRAV-GSVTWVVDHNRLVPI
GCIGELLIDGPIVSRGYLNLPEKMAQSFVAPP-REGLYKTGDLVRYNDGTLTYFGRKDTQ
VKLHGQRIELEEIEHHLQNLPQDWTSVELIQF--LASFCSLA--ELEI--ALSNNLPAYM
IPSVWLPVMPMTSSGKLDRRSL
>Ci_CIMG09750_AMP2_5
HEVVRKQARARPDDPAIAWDGDFTYRQLDEISTHLANYFAGVVPESFVPICFDKSAWTII
SMLGVLKAGGACVPLDATHPKNTLQYKVMDCDAQIVVASPQRAMFEDMVPYVVEIAEY--
-DEFCGEPTNPCFIIFTSGSTGKPKGVVLEHRSIVSSAEAHGSALGLGPQSRVLQFAAYT
FDNSLEEMFTTLMRGGCVCVPSEEDRFNNLAGAINKLNANFMDLTPTVASIHPSDVPSIK
AIGIGGEAMTKAVKDIW-PIHNQYGPSECSINCTH-AANIGKSV-GSVSWVVDHNKLVPI
GAVGELLVEGPIVSRGYLNDPEKTAKSFIENP-PRIMYKTGDLVRYDDGSIVYLGRKDTQ
VKLNGQRIELGEIEYCVINLPESTQSVQLIVT--LAVFCSTA--SLES--ALLAVIPAYM
VPGAY-PVM-LTASG-LDRRAL
>Pa_4630_AMP2_4
HRMVEKQVALRPNSPAVGWDGDFTYQEMNTLANRLAEHLRGVGPEVLVPVCFDKSSWTVI
AMLAVLKAGGGVVPLDATHPANALEGKVLDAGAIIVVASETRAMFETMVPYVVSLEDLVV
EDDHT-SPEDAAFVMFTSGSTGKPKGVILCHQALVSSALAHGSALGLGPHTRFLQFAAHT
FDNSLEEMFTNLIHGGCVCVPSEEDRLGDLPGAIRRLDANFMDLTPTVAALRPEQVPSIR
GMAVGGEALTQEVLNIWGPVHNQYGPSECSINSTHIDANIGTSV-GSVSWVVDHNRLVPI
GCAGELLIEGPILARGYLEMPAETARVFVEMPHSERMYKTGDLVRYNDGSLIYLGRKDTQ
VKLHGQRIELGEIEHHVACLPETSQSVELISVGQLGAFC---FRSLAQTISISTKMAAYM
VPSVFIPVMPLTSSGKLDRKRL
>Bs_AAL_MycA_AFF08795_AMP1_2
VDVIRNRSNISDRGIRF--ETFVSYRQLFDEAQGFLGYLQGIQPKQEIVFQIQENKSFVV
AFWACLLGGMIPVPVSIGENDHKLKVWILNNP--FLLASELDKKFAADHDLLIEKSDRIY
DHPASQEPDELAFIQFSSGSTGDPKGVMLTHHNLIHNTCAIRNALAIDLKDTLLSWMPLT
HDMGLIACHLVPLAGINQNLMPTELFI-RRILWMKKHEHKASILSPNFGYLLDNDLSHIR
VIANGAEPILPELCDEFFRILNVYGLAEASVGATFVSKEVGKPIDYCQIRICNENEGLED
GFIGHIQIKGENVTQGYYNNPESTNRALTPDG----WVKTGDLGFK--GNLVVTGR-EDI
IFVNGKNVYPHDIERVA-------------------------------------------
-----IEL-E-D----IDLGRV
>Mt_FadD28_YP_001284310_AMP1_1
HDAFTFMDYEQDDGVAI----TLTWSQLYRRTLNVAQELR-CGTGDRVVISAPQGLEYVV
AFLGALQAGRIAVPLSV--PDERSDSVLSDSSPVAILTTSSAVVVQHVARRSI-IEVDAP
NGYTFKYP-STAYLQYTSGSTRTPAGVVMSHQNRVNFEQLMSGYFGIPPPNSAVSWLPFY
HDMGVIGICAPILGGYPAVLTSPVSFL-QRARWMHLMASDFHAFAPNFAFATDDDLGNIL
TILSGSERVQAATIKRFRQIRPSYGLAEATVVATSVDFSAGHPCGGATSLISIVSDTCPD
GTVGEIWVHGDNVANGYWQKPDESERTFGKVPSPGTWLRTGDSGF-VDGKMFIIGRK-DL
LIVYGRNHSPDDIEATIQEITRGRCAAISVPGDRLVAIIGDSDQD-AMARAIKREVTSAL
VADVLVAI-PITTSGKVRRGAC
>Lm_AAL_JamA_AAS98774_AMP1_1
YQSARKAYSFLQNEKEV--N-SLSYKELDEKARAIAVELQKVDRNERALLLYPQGLEFIA
ALFGCLYAGVVAIPAPPPDPLPRLEAILFDAQASVILT--DFSKYTSELSSWI-IPT---
--ALSQKPDTLAYLQYTSGSTSTPKGVMLTHKNLIHHCSYIKEAWGYT-SDSITTWVPHF
HDYGLDGLIQPLYSGIPCYVMSPIAFYIRWLQTISRYRVTHSQG-PNFAYLTAEDLSSWR
TASNGAEPVRQETVETF-ALYPAYGLAEATLLSTKEQVSCGPPIGGMKVAIVRK---CQP
DQVGEIWVCDPSMAVGYWNRLEETKKTFHNA-ESGEFMRTGDLGF-LDGELFITGRKD-V
IIIRGRNHYPQDIELTVKSHPSLRAAAVEIKGERLIVV-TLDINEVVGNIAVTDELQVYS
---VVIKI-PKTSSGKIQRSAC
>Mx_AAL_AAC44128.1_SafB_AMP1_2
VELLQERALSEPRHEAFLGEVRVDYSSMDVLARAIAARLQGV--GERALLLYAPGPEYVA
AFFGCLYAGVVAVPVYPPDTLLRLRTVARDSRASVVLTTSQGLAMFELAP-ELGELSDGI
ALEEAGPPDSVAFLQYTSGSTADPKGVVLTHRNLMHNLSVIHERFQLNRGSRGVIWLPPY
HDMGIGGVLTPIFGGLPVDLMSPLSFLLRWLKTLSERRGTCSGG-PNFAYVIDEDLSSWE
LAFCGAEPIRPDTLEAFCRFYPCYGLAEGTLVTGVARDSCGTVVPDEQILVVTA---LPP
GHIGEIWVRGPSVAQGYWLRPEETARTFQR--LAGGWLRTGDLGF-LDGELFVSGRKD-L
LVIRGRNYYPQDLELTVRSHPALRPGCAAVFS--VSVG----ASE-EVVVEVDRRYPGGD
WPDVIAAILR-VHAVVIKSGSL
>Sa_AAL_ZP_01464049.1_AMP1_2
IELLEEKASLTPDQPLFQEEKTLSYGELRYRALTIARSVQALAPGERALLLYPPGLEYIA
GFFGCLYAGMVAVPAYPPDPLPRLRAMIQDAQAKVVLTTS---FILSMGESLFDFKNATD
DLPKGAQPNTLAFLQYTSGSTGAPKGVMLTHDNLLCNLEMIAHTFQIR-SDSVVIWLPPY
HDMGIGGILEPVYTGMRTTLMSPMSFLPRWLDTISRLKATVSGGPNFAFDRTAEDLSHWK
VAFSGAEPIRPETLDRFEGFFPCYGLAEATLIVSGELDGCGQTVPNQEILIVSS-VPCPP
GKVGEIWVCGPSVAQGYWQKPTETGQIFQR-PASGGYLRTGDLGF-LERELFVTGRKD-L
IIIRGRNHFPQDLELTA-------------------------EQS---------------
HPSLR----P-G----------
>Ec_ACoAS_NP_756916_AMP1_1
----QENG----DRTAIIWEKHISYKELHRDVCRFANTLLGIKKGDVVAIYMPMVPEAAV
AMLACARIGAVHSVIFGGFPEAVAGRIIDSSS-RLVITSDVRARSDALKNPVVEGDLVE-
---ASAQHEDPLFILYTSGSTGKPKGVLHTTGGLVYAALTFKYVFDYHPGDIYWCTADVG
W---SYLLYGPLACGATTLMFEGVPNWARMAQVVDKHQVNILYTAPTAIRLAGDTDSSLR
ILGSVGEPINPEAWE-W--YWKKIGNEKCPVVDTWGATSATRPFGVQPALV-EG---NPE
GTEGSLVITDSWQARTFGDHERFEQTYFSFN-----MYFSGDGAR-RDGYYWITGRVDDV
LNVSGHRLGTAEIESALVAHPKIAEAVVGIPHQAIYAYTPELYAEVRN--WVRKEIGPLA
TPDVLHWTLPKTRSGKIMRRIL
>Yp_ACOAS_NP_403903_AMP1_1
--HLAERG----DQTAIIWEKTVTYKQLHHDVCQFANVL-KLKKGDVVAIYMPMVPEAAV
AMLACARIGAVHSVIFGGFSPDAVAGRIIDSHSKLVI-TARAGRAIPLKKNAISINVDVW
WHDSADCPEDPLFILYTSGSTGKPKGVVHTTGGLVYAALTFKYVFDYHPGDIYWCTADVG
W---SYLLYGPLACGAITLMFEGVPNYNRLSQVVDKHKVNILYTAPTAIRLAGDTKDSLR
IMGSVGEPINPEAWE-W--YYNKIGNSKCPIVDTWGATSATRPFGVQPALV-GN----PE
GAEGNLVITDSWQARTFGDH-ERFEQTYFTKG----MYFSGDGAR-RDGYYWITGRVDDV
LNVSGHRLGTAEIESALVAHPKIAEAAVVGVP--IYAYTPELYTEVRN--WVRKEIGPLA
TPDILHWTLPKTRSGKIMRRIL
>Ps_ACOAS_NP_791649_AMP1_1
YNCLDRHLAERGDTIAIIWEREITYRELHEEVCKFANALRGDR-GDVVTIYMPMIPEAVV
AMLACARIGAIHSVVFGGFSPEALAGRIIDCSSKVVITRGLKANVDRALTNVI-VRTEIE
WNRSTCAPEESLFILYTSGSTGKPKGVLHTTAGLLYAALTHERVFDYKPGEIYWCTADVG
W---SYIVYGPLANGATTLLFEGVPNYTRVSKIIDKHKVNILYTAPTAIRMAGTADSSLR
LLGSVGEPINPEAWG-W--YYNTVGKQNCPIVDTWGATSATRPFGVIPALV-DNGNLIEG
AAEGNLVILDSWQSRTLYGDHDRFVDTYFTRG----MYFTGDGAR-RDGYYWITGRVDDV
LNVSGHRMGTAEIESAMVAHPKVAEAVVGVPHQGIYVYTEEPSDALRTELWVRKEIGPIA
SPD-FIQWAPLTRSGKIMRRIL
>Nsp._ACOAS_NP_718327.1_AMP1_1
ANCLDRHLAAHSDRVAIIWERKITYGELHTQVCKFANAL-GVRRGDIVTIYMPMVPEAAV
AMLACARIGAVHSVVFGGFSPDSIASRVIDGKSKIVITRGPALHPIVL---------DWV
EGR---ASEDPLFLLYTSGSTGNPKGVLHTTGGMVYASMTHEYVFDYKPGEIYWCTADVG
S----YMVYGPLANGATVLIHEGVPNHARLGEMIDRHKVNILYTAPTLIRLAGKYNSSLR
IMGSVGEPINPEAWR-W--YHEVIGHEHCPIVDTWGATSATRPFGVQPALV-DNGNILEG
ATEGNLVLLDSWQMRTVYGDHERFVLTYFTRG----MYFTGDGAR-RDGYYWITGRVDDV
INVSGHRLGTAEVESALVSHELVAEAAVVGYP--IYAYTEELRQELRQ--WVRKEIGALA
TPDLIQWALPKTRSGKIMRRFL
>Bd_ACoAS_BDEG_00471_AMP1_1
YNCVDRHALANPDKIAIIWEESWTYLRLQQEVCRFANLLYGARKGDVVAIYMPMLPETAV
AMLACARLGVLSSVIFAGFSAEALRDRIIDANCKILITTDKRCVIDQAVSGVIEVPFDVW
WHEEMRAPEDPLFILYTSGSTGKPKGVVHTQAGLLGAAATCKYVFDVHPNDIIGCMADVG
W---TYIVYGPLCLGVTTVIFESTPVYGRYWDLVDKHQVTQFYTAPTAIRLDPVD--SLR
VLGSVGEPINPEAWL-W--YYEVVGRKKCMVVDTYGVTAATFPFFGIDTAILTTKELEGN
GVTGVLAIRNSFIARTIYNDHQRFVDTYFP---YPGFYFTGDGAT-RDGFIWINGRLDDV
INVSGHRLSTAEIEAALILHPACSEAVIGIPHDIIVCF-TLKIAALEQAFQVRTHIGPFA
TPQRVVIVLPKTRSGKIMRRIL
>Sp_ACOAS_NP_588291_AMP1
YNLVDRHAIARPDAVALEADRYITYRELLASVSQCAGALMGVGMGDRVAIYMPMIPETII
AMLAIVRLGAIHSVIFAGFSAESVADRVNDSECKVIITADHRGRINKALTEVLIIPK---
------CPEHPLFLLYTSGSTGKPKGVVHCTGGLLGAAATCKYVFDLHPTDRMGCAGDVG
W---TYIVYGPLMLGAATLVFESTPAYSRYWSVVERHRLTQWYIAPTAIRLQGNDRSSLR
VLGSVGEPIAPEFM--W--YYEVVGEKRCAVADTYPVTSATLPFFGIDAVIIDPTGKIIE
GVEGVLAIRSPWAARTWRGH-DRYIDTYLKP--YPGFYFTGDGATR-DGYIWIRGRVDDV
VNISGHRLSTAEIEAALLSHDAVAESVVGVHDELVNAFL---LPGLEKELAVRSTIGPFA
SPRLIFSL-P-KRSGKIMRRIL
>Um_ACOAS_UM_03069_AMP1_1
YNCVDRWAHKYPDRVAIEADQEITYSQLLIQVSQAANMLLGVKKGDTVIVYLPMIPEAAV
ALLACARIGAIHSVVFAGFSADSLRDRTNDCGARVVITTDKRGTIDAALKEVVGQINRDI
WWHEACPPEDPLFILYTSGSTGKPKGVVHATAGLLGTALTLRHVFDVHPGDRFACMADVG
W---SYIVYGPLMNGVTTLIFESTPVYSRYWEIVDTHKLTQFYTAPTSIRLGDEDLSSLR
VIGSVGEPINPEAWH-W--YNDNVGRQQCAIVDTYGATSATLPFGIKPVLL-TSNVLEGN
NVEGVLAIAQPWVARTVYNDHQRFLDTYMAKG----YFFTGDGAAR-DGYIWIKGRVDDV
INVSGHRLSTAEIESALIQHPGVAETVVGIPDQTIAAYTPEFEDALTKELQVRRNIGPFA
APKKIIIVLPKTRSGKIMRRLL
>Sc_ACOAS_SCRG_05132_AMP1_1
YNCVDRHAFANPDKPALEADKIITFGELLRKVSQIAGVLWGVKKGDTVAIYLPMIPEAVI
AMLAVARIGAIHSVVFAGFSAGSLKDRVVDANSKVVITCDKRGTIDEGLNGILGIPMDYW
WHEEAAPPEDPLFLLYTSGSTGSPKGVVHTTGGLLGAALTTRYVFDIHPEDVLFTAGDVG
W---TYALYGPLTLGTASIIFESTPAYGRYWRIIQRHKATHFYVAPTALRIGAETS-SLR
VLGSVGEPISPDLWE-W--YHEKVGNKN-CVCDTMGAVSATVPFGINVCII-TGVELEGN
DVEGVLAVKSPWMARSVWNHHDRYMDTYLP---YPGHYFTGDGAGH-DGYYWIRGRVDDV
VNVSGHRLSTSEIEASISNHENVSEAVVGIPDQTVVAYSGDAPDNLRRELQVRGEIGPFA
SPKTIILVLPRTRSGKIMRRVL
>Af_ACoAS_XP_751720_AMP1_1
FNCVDRHAIKNPNKVAIEADRIITYGELLREVSRVAWVLRGVKKGDTVAIYLPMIPEAVV
AFLACARIGAIHSVVFAGFSSDSLRDRVLDAGSKVVITTDKRGKVVDEALKSVEVPWDIW
WHEEVEAPEDPLFLLYTSGSTGKPKGVMHTTAGLLGAAMTGKYVFDIHDDDRFFCGGDVG
W---TYVVYAPLLLGCSTVVFESTPAYSRYWDVIEKHKVTQFYVAPTALRLKGDKMEHLR
ILGSVGEPIAAEVWK-WH-ICDTYWQTETHVISPLGITSASLPFGIEPAII-SGEEI--S
GVEGVLAFKQPWMARTW--GAKRYMDTYLVK-----YYFTGDGAG--DGYYWIRGRVDDV
VNVSGHRLSTAEIEAALIEHHQVAEAVVGIADQAVNAFSNETTEQVRKDLQVRKSIGPFA
APKVFVVL-PKTRSGKIMRRIL
>Ch_ACoAS_ChC511359_AMP1_1
YNCVDRHAFKDPNKPAIEADRIITYGELLRQVSKLAFTL-GVRKGDTVALYLPMIPEAVI
SFLACTRIGAIHSVVFAGFSSDSLRDRINDAECKVVITTDKRGTIDDALKQCLEVPWDWW
WHEEVDAPEDPLFLLYTSGSTGKPKGVMHTTGGLLGAAATGKYVFDIH-DNDVFCGGDVG
W---TYVVYAPLLLGVATVVFEGTPAYSRYWDIVAKHNVTQFYVAPTALRLRGDDMKKLR
VLGSVGEPIAAEVWK-W--YFEVVGKEEAHVVDTYGITSASLPFGIEPAII-SGEEIHGN
DVEGVLAFKQPWMARTVWGAHRRYMETYLVRG----YYFTGDGAG--DGYYWIRGRVDDV
VNVSGHRLSTAEIEAALIEHHQVAEAAVVGIH--VNAFAAETSDQVKKDLQVRKSIGPFA
APKIFVV-LPKTRSGKIMRRIM
>Yp_ybtE_AAC69591.1_AMP1_1
-EQLRHWAARYASRIAVDA-GSLTYSALDAQVDELAAGLSGLRSGEHVIVQLPNDNAFVT
LLFALLRLGVIPVLAMPSQRALDIDALIELAQVAYVIHGENHALARQMAHKVLTVSDLFS
LHGERQQPSATALLLLSGGTTGTPKLIPRRHADYSYNFSASAELCGISQSVLAVLPVAHN
FPLACPGILGTLACGGKVVLTSASCD--EVMPLIAQERVTHVALVPALAQWVARDLSSLR
VIQAGGARLDPTLAEQITTLQQVFGMAE-GLLCFTDPHSQGRPLPLDEIRIVDQENDVAP
GETGQLLTRGPYTISGYYRAPAHNAQAFTAG-----FYRTGDNVRL-DGNLHVEGRKE-Q
INRAGEKIAAAEVESALLRLAEVQDCVVAAPDERICAFIQQVPTDYQQLRLTRMGLSAWK
IPDQIEFLWPLTAVGKIDKKRL
>Bs_AAN15214.1_DhbE_AMP1_1
GDLLRDRAAKYGDRIAIHWS----YRELDTRADRLAAGFQGIK--DRVVVQLPNIKEFFE
VIFALFRLGALPVFALPSHRSSEITYFCEFAEAAYII-PDAYSGFRQVQSKIIVAGEAEE
FLPLEDLPSDVAFLQLSGGSTGLSKLIPRTHDDIYSLKRSVEVCW-LD-HSTVLAALPMA
HPLSSPGVLGVLYAGGRVVLSPSPSP--EIFPLIEREKVTITALVPPLAMWDAADLSSLQ
VLQVGGAKFSAEAARR-KFLQQVFGMAEGLVYTRLDPETQGKPMPYDEVRVDRD---VKP
GETGHLLTRGPYTIRGYYKAEEHNAASFTEDG----FYRTGDIVRT-DGYIVVEGRKD-Q
INRGGEKVAAEEVENHLLAHPAVHDAMVSMPDERSCVFI---RDELKA--FLRERLAAYK
IPDRVEFVFPQTGVGKVSKKAL
>Sc_AAL_NP_624638_AMP1_1
GRYVRRTAEHHPDAEAVGHV-RLTYAELDDHSDRLAAALTGLG-ERVATLAANR-AELVV
TEVALYKAGLTRAPVNARLGDGEVAHLLRESDARVLLTDAAHLDTARRAVPVIGYDGGPG
YQELLADVDDIAVLHFTSGSTGKLKAAVQTYGNLAKSVMNQATRVGTG-DRQIAGPVTHA
SGMPLMGIF---FAGGCAVVLPRWDAA-EFLATVERERATHAFLVPTMVNVLLEDLSSLR
HLLYGAAPMSPARVRAWDVLSQGYGCGE-TTGVLFRAVSCGRPLAEAEVRIVDDGEPVAD
GEIGEIAVRGPDVVPGYHNEPELTARSFRD-G----WFLTGDLARR-RGYVFIVDRKKDM
IISGGFNIYAVEVESVLHQHPDVFEAVVGVPDEQVKAVVAGVTLD-ATELFCAEHLARMK
KPRVDVAALP-HPNGKIDRRAI
>Um_LCFAL_UM04803.1_AMP1_1
PALISKHEPATQGAAADRWS----YGAMNEHVQSLVAGLHGVRKGDRVAILMMNCSAYGA
LQWACAQIGAVLVTLNPAYGTSELRRAIDLVETTLFIVTNDSLLLPSLSSTPTQGKSMSA
LKHRAISPTDVINLQLTSGTTGKPKAVALTSRNLLNNGIAIGDNLRFTEADKLCNIPPLF
H---CFGLVAAWTHGASIVYAEGFDPL-RSLRAVSEERCTALHGVPTHFILPPKEAFSLR
TGLTSGSTVPIALMEALSLQTVVYGMTETVTGCGTAPITVGRVYPHVHAKIVDPGQPLPV
GQPGELCTAGYVVMQGYWKDPQRTDEALEH-PDEPEWMRTGDIAIM-DGYVRIVGRKD-V
IIRGGENLFPPNIENCIDRMEGIATNVIAVPDEKVGVFAPVTPAKIRA--YVKKHVGGQS
APAVWLGEIPKTASGKIQKADA
>Nc_LCFAL_XP_965748.1_AMP1_1
PD-------QLPEALET----AHTYEELDRVSNRLAHSLRGVKKGDRVAVSLGNCAEYAA
ITYAVFKLGAILVPLNPGFNAKQVSAALNHLNVELLIIGADLAPCLPLLRDIV-LRTDNT
PSHPASSPSETINIQFTSGTTSHPKAAMLTHTGILNNGALIANRMGLEPTDSMVPPPLFH
C---ILGYMATATTGAAILFPPAFDPL-ASLRMAADHKATGLYGVATMFVILPLDFNHLR
KGIAAGSSVPESLMRRYD-LVICYGMTE-TSPVSLDPFSVGKAMPHTKVKIVDRTRILPI
GERGELASAGYLVMKGYWGDPEQTAEVMIED-NDGSWMYTGDEASM-DGYVEITGRKD-L
IIRGGENIHPLEIENCLFQHPLIAEAVVGVADEKVGAFISLEGRSTRREIWVAKHLSQHM
VPKHVFWVYPKTASGKIQKFKL
>Ch_LCFAL_ChC531926_AMP1_1
PQHFAGVVRQYGDRDAIHHQIRLTYDALDRDSNRLARGLQGVKKGDRVAVSLGNNIEFAT
ITYALFKLGAILVPLNPSFNAPQILNAINHLDSHLII-GANLPLELKKVVMRI-LGRIED
GGQGLAQGHDIVNIQFTSGTTSMPKAACLTHRSILNNGNSIGDRMLLT-ENDIVCCPPPL
F---ILGYMATATHGSAIVFPTEAFNAT--LEAVREHKCTALYGVPTMFVL-GSEGQHLR
TGIAAGSSIPAELMRK-HLLTICYGMTE-TSVSAMDPITVGRLLPHVRAKVVDWSKTLDV
GQRGELAVSGYLVMKGYWGDPARTEEVLQPD-EDGVWMHTGDEASM-DGYIKITGRKD-L
IIRGGENIHPLEVENCLFAHPAVSEVVIGLPDERVAAFVKVTADEVRT--WVREKLSHHL
VPKYVFWVYPKTASGKIQKFKL
>Af_LCFAL_XP753087.1_AMP1_1
-------CLVFP------WTARWTYTDLKDEADRVARGLLGIQKGDRIGIMAGNCEQYIS
VFFAAARVGAILVVLNNTYTPSELYYALGHTDCRLLFLTPRIGSLLGPRPKAL-RGQSTY
EHVIQRELTDVCNLQFTSGSTGNPKAAMLTHHNLVNNSRFIGDRMNLT-SFDILCCPPPL
F---VLGMLAVVTHGSKIIFPETFDPT-AVLHAISDEKCTALHGVPTMFEPKPNDCSNLR
TGIIAGAPVPRPLMKRLE-YTSSYGLTEATCFNALDSITVGKVMPHAKAKIIDTGHIVPI
GQRGELCIAGYQLTKGYWNNPEKTAEALIDD-GVT-WLKTGDEAIF-DGYCSITGRKD-I
IIRGGENIYPLEIEERLAAHPAIEVAVIGIPDQKVGAFADVSDEELRA--WTRETLGRHK
APQYFFVFV--TGSGKVRKVDL
>Gs_LCFAL_NP_952156_AMP1_1
G-LLDHIAARYPDNDALYV-LRYSYRQFNEVCREVAKGLRGVKKGDHVSIWAYNVPEWVI
LQFATAKIGAVLVTVNTNYKSAELEYILNQSDSSTLFKDTDYVATVNEVVPELAIAAMGQ
DVSDAEEAHDVINMQYTSGTTGFPKGVMLTHFNIINNGFNIGECMKFTEKDRLIPVPFFH
C---VLGVMACVTHGTTMVPVEIFDPL-SVLRTIEKERCTAVHGVPTMFIPDPKDLTSLR
TGIMAGSNCPIEVMKKIE-ITIAYGQTESVITQTRDAITVGRALPDVEVKIVAE---LPP
GKQGELCTRGYLVMKGYYKMPEETARAIDDG-----WLHTGDLAVM-DGYCKITGRKN-M
IIRGGENIYPREIEEFLYTHPKISDVIYGVPDRKVMAAITMTEEDVRD--FCRGKIANYK
IPKYVKFVYPMTASGKIQKFKL
>Hm_LCFAL_YP_001678729.1_AMP1_1
GDLLDQTAARYPEKEALTDDLRLTYAQFRQKADEVAKGLMGVQKGEHIALWATNYPEWLY
TQFGSAKMGAVLVTVNTNYRSFELEYLLRQSDTTLFL-DGDNN-FVEIINELCELIDMGR
SVSDAEQRDEVINMQYTSGTTGFPKGVMLSHANIINNANMVADCQKTH-EDRLFPVPLFH
C---VMSSLACVCKGATMVPLYFTAK--GVLEAVQRERCTVLYGVPTMFILDPDLS-SLR
TGIMAGSPCPIEVMRK---VIDRMGIGEITIYGQTDSLTVGKALPHVEVKIVTG-LEIPR
GTQGELCARGFGTMKGYYNNPEATEAAIDEG-----WLHTGDLATM-DGYCRITGRKD-M
IIRGGENIYPREVEEFLFTHPKVKDVQVVGVPEALACILEATEEEIRY--FCRGKISRYK
IPKYVRFVFPMTASGKIQKFKL
>Mt_LCFAL_ZP03416623_AMP1_1
--LAA-TAARYGHREALDM-RRFNYSELLTDVHRLATGLVGIGPGDRVGIWAPNRWEWVL
VQYATAEIGAILVTINPAYRVREVEYALRQSGVAMVIADADYAMLAEVGPRVIALAGAEP
DLPALQARSDPVNIQYTSGTTAYPKGVTLSHRNILNNGYLVGELLGYTAQDRIIPVPFYH
C---FGMVMGNLATGAAMVIPPGFDP--AALRAVQDERCTSLYGVPTMFILGPDELGSLR
TGIMAGAACPVEVMRKIG-VSICYGMTE-TSVSTQTRATVGR-VPHLEIKVVET---VPR
GVVGEFCTRGYSVMAGYWNDPQKTAEVID----ADGWMHTGDLAEM-DGYVRIAGRKDLV
VR-GGENISPREIEELLHTHPDIVDGVIGVPDAKLMAV-VKLPELTIERLYCMGRIARFK
IPRLWVDEFPMTVTGKVRKVEM
>Bc_LCFAL_NC_010508.1_AMP1_1
-RFLLDTAGRFPDRPAVEQQVRWTWRAFANEVDVLAAGLAGVK-GDCVGIWSPNRSEWLL
TQFATARIGAVLVNINPAYRLSELEYALNKVGCKAVIAAERFKAYVEMLQTTAEMAPRFA
DVMARGDPNDPINIQFTSGTTGSPKGATLTHRNVVNNARSIAMAMRFT-DS-LCPVPLYH
CFGMVLAVLACVSTGAAMVFPGEA--FVATLAAVAEERCTALHGVPTMFIPAPTDLSTLR
TGIMAGSPCPIETMKR-VMITIAYGMTE-TSPVSFDPLTVGRIQPHLEVKIVGD--IVPV
GATGELCTKGYSVMLGYWDDDAKTREVLV-DG----WMHTGDLATL-DGYCNIVGRKD-M
VIRGGENVYPREIEEFLFRHPKIQSAQVFGVP--LCAWVRADEDDVRA--FCTGQIAHYK
IPRYIRFVLPMTVTGKVQKFVM
>Aa_Aa_Akt1_BAA36588_AMP1_1
-QVKDSQTRSELDRSILCG-KEYTVQESMERTGRLAQGLSALPKEWKVAAIFNICVEFFS
ISHAIHRLGGTVSAINASSTADELEAQLRLSNAQAIFTCNTLLIAMKASQKNIFLDARPD
DVYFQELPSTPAYICFSSGTSGAQKPVLLSHQGIIANIVQINTFEKFRPNV-SLILPLAH
SYGLVCVAYNALYRGDRLAVLPSSDVE-DLLSIVEKLRINTLYLVPTLLSILGGDLSCVK
EVYTGGAPLHPRHHPTWK-TKQCYGATEAGTVSVTSDCSVGCLLPGVQAKIIET---TKH
DESGELWVSSPSLAIGYLSNPLATEATFTDN-TGRTWLRTGDEAKL-SGHLFIVDRKD-I
IKVKGFQVAPVELEQLLLSNDFVEEVAITSRQERPQAFVKEPQDAVSESLLVKARRYKWL
HPHIFVDSLPKTTSGKIMRRAL
>Aa_Aft1_BAB69076_AMP1_1
-QVKDSQTRSELDRSILCG-REYTVQESMERTGRLAQGL-G-K-DKVAAIFNVNCVDFFS
ISHAIHRLGGTISAINASSTADELEAQLRLSNAQAIFTCNTLLIAVGIPLANIVYPFQEI
DNIVRTQLSTPAYICFSSGTSGAQKPVLLSHQGIIANIVQINTFEKFRPNI-SLILPLAH
SYGLVCVAYSALYRGDRLAVLSSGVE--DLLSIVEKLKINTLYLVPTLVSISGGDLRCVK
EVYTGGAPLHPRHHPTW--IKQCYGATEAGTVSVTSDCSVGCLLPGVQAKIVGS-ETTKH
DESGELWVSSPSLAIGYLSNPLATKTTFTVD-NTGKWLRTGDEVKI-SGHLFIVDRKD-I
IKVKGFQVAPVELEQLLLSNDFVEEVAVTSRQERPQAFVEEPQGAVAESLLVKARKARYK
LHPHVIFVLPKTTSGKIMRRAL
>Ro_ACL4coum_RO_05716_AMP1_1
TKDLKKPLYTDGE----TGE-SLTWHQIKETSDLLATGWEGTR-GDTVAVFAPNQLDHTI
LYFSLLAADCTISPGNPAYTEAEFEHQIKNCKATTLVTVPALLILLKIWDRRVFLFGEGC
RSFYSIKPDDVAFICYSSGTTGLAKGVMLTHKNIAQTLLYSVEQLTVK-NECILGFLPFY
H---IYGLNMAYYKILPVVVMSRYDI--ELCRLIEKYKITTAAIVPPVAVLASPDLSSLC
RVGCGAAPLSKEHVDSLE-VKQGYGMTETTSVILQTSKSIGALVSNTECKIVDEGKELGN
DQEGELLFRGPTIMKGYLDNPKADAETFTDG-----WMRTGDVGKF-SGQFYIVDRK-EL
IKYKGYQVAPAELEAILMGMDIVADCCVVGVY--PRAYV---AQA-GVERTTAKKVEDYV
SKNTNKRLIPKSPSGKILRRQV
>Um_ACL4coum_UM_01171_AMP1_1
--KVDENK---PVFYRL--DKKITRKQLYDDSRRLAYALNGLRPGARIGIISPNSTAYPW
VVHAGLCAGVVLVPLNPAYGAEELVHPVQQAEIEYIFCNTDGLELAKVSLKRLKKDDDAR
TLLGDDVDTEDAFIVFSSGTSGKPKGVQLVHGNMTAVTTAIVHTFGSP-NDRYIGVLPFY
H---IFGLAKGVYIGAECVVVPKFDL--GVCAAVEKFKCNISYVVPPILVLADPDLKSLK
WVMSGAAPLGTESMAH--PVTQGWGLSETTAFAKPEDYTCGRLIAGVEGRLVDVFEQGEN
GKPGEFWVRGPTIMKGYLNNKEATDDCITPDG----WFKTGDIAIM-K-YFWIVDRKKEL
IKYKGFQVPPAELEATLLSHPKIADVVIGVYNAQPRAYVNEDPEAVAKEIWTAKKVANHK
RLRGGVKVIPKSPSGKILRRLL
>Dr_ACL4coum_YP_001531603_AMP1_
EALFEG-LARRGDAPILDG-AAMTGAQLEGRIRACAGGLRGIGPGDVVAIMAPNMPDYAT
AFHGAAFAGATVTTLNPTYTTEEAAHQLRDSGAQMLVTVPAFALAAEAVQGVM-MGTTGP
GSLEALQVARDIVVLYSSGTTGLPKGVMLSHRNLVVNVDQTAEIIGIT-VQDVVGFLPFF
H---IYGMTCYLSRGAAVVTMPRFDLE-QFLSLCQTHRPRQLYIAPPVALLAHPDLSGVE
FILSGAAPLGGDVAER--LMVQGYGMTEMSPVSHFPPGSVGPTAPSAESRIVET---GED
AAEGEVWVRGPQIMQGYLNRPDATAETVTDG-----WLKTGDLGRF-DGNLFITDRKE-L
IKVSGFQVAPAELEAVLLTHPAITDAVIGVPDERPMAFVRSDPDLSEGAVHAAEHLAHYK
IARAFVEAVPKSASGKILRRLL
>Rd_ACL4coum_YP_682165_AMP1_1
ID---------P-KMTVGPTRKCTGAQFIQDVKSLAGGL-G--AGKTIALMAPNIPEFCA
LFHASAWAGGTVTTINPTYTAPEVNHQLEDAGAEVLITIAMFADIAKEAIKIVGMIPLDD
LRGPPMTPASHVVVLYSSGTTGLPKGVMLTHQNLVVNVDQILAVTGLA-GARETTVAFLP
F---LQVLQAA---GGCLVTMPRFDL--ELLSLIEAHKTPKLWIVPPVALLAHPDLSCLE
QVNSAAAPLGADVAEA-SLATQAYGMTELSPSHVSPFGASGAALPNTECRIVTL-KDTAP
GQEGELWVRGPQVMAGYLNNPEATRESIVEG-----WLRTGDIARI-DGFVYITDRKE-L
IKYKGFQVAPAELEAALVSHPDILDAAVIGVP--PAAFVALSLEDVQS--YLSQRLAPYK
QVHLLNVVIPKSASGKILRRV-
>Sc_ACL4coum_NP_628552_AMP1_1
DAVLGGAAAFGS-TPALGTDTTLTYEQVDRFHRRVAAALAGVRKGDVLALHSPNTVAFPL
AFYAATRAGASVTTVHPAT-AEEFAKQLKDSAARWIVTSTRAAELAGGVQEIL-APGVDM
LASTAPDPEDVAALPYSSGTTGTPKGVMLTHRQIATNLAQLEPSMPSAPGDRVLAVLPF-
F---LTALMAPLRLGATVVVLPRFDLE-QFLAAIQNHRITSLYVAPPIVLLAHPDLSSLR
YIVSAAAPLDARLAAR--LVGQAYGMTELSPTHVVAMATVGRLIAGTEMRIVTD---LPA
GESGEILIRGPQIMKGYLGRPDATAAMIDEG-----WLHTGDVGHV-DGWLFVVDRKE-L
IKYKGFQVAPAELEAHLLTHPGVADAVVGAYDEVPHAFVPAAESEIMM--YVAERVAPYK
VRRTFVDAVPRAASGKILRRQL
>Asp_AACL4coum_YP_833499_AMP1_1
EYLFGGLTEADLDRTAVDG-AETSYRQLLEQIDAVAGAVSGLGPHGVAAILCPNVPAFAA
VFHGLLRAGATITTINSLYTADEITLQLQDAAATWLFTVSALLAVGIPADRLV-APGPSL
KDLLTAVPTHVAVLPYSSGTTGRPKGVKLSHRNLVANVEQSRGLLKVKPQDRLLALLPFF
H---IYGLTLALRERACLVTMPRFDLA-EFLRTIQDHKCTYLFIAPPVAVLSHPDLSSVH
TTLSGAAPLGATLAER---LLQGYGMTE-SPVSHLDAPSVGFTVPNMECRLVEDIDIPAE
GAPGHLLCRGPNVMLGYLNRPEETADTLDPG-----FLHTGDIATA-DGVVTIVDRKE-L
IKYKGYQIAPAELEALLLSHPGIADAAVIGTPEVPMAFVEALDED-GVIDFVASRVAPFK
IRREFIEAVPKSASGKILRRM-
>Mt_ACL4coum_YP_001135507_AMP1_
PVL---------DRVALDA-RQTTYREMVARIDSFAGALAGVGVGDVVGLLAPNSSAFAV
AFHGILRAGATATTINALFTAKDIAKQLTDSRRTLITVTPLLAQAEGAALAVIGSGDPNA
ADILAPAPSHLAVLPYSSGTTGNPKGVMLTHRNLVANVAQIRPLHGMEPDDVVLAVLPFF
H---IYGMTAALHARARLVIMPSFDLG-DFLGNIAEHRCTIAFIAPPVAVLAHPDLSSLQ
VVMSGAAPLGHAVAKR---LVQGYGMSE---LSPVMHDSVGWTVSNAASKLVAEIEIPDE
GKTGELWFKGPNVMAGYLNNEEATKETIDEG-----WLHTGDLAQI-DGLVYIVDRKE-L
IKYKGYQVPPAELEAVLLSHPDIADAVVGVRDEVPKAFVQANSELTETDVFVAGQVAPYK
VRKEFIDAIPKSASGKILRKDL
>ACL_YP_705267_AMP1_1
DFLFGRVDPADGDRPALGASAVTTYRSLVAQINGVAGALAGLAVGEVVGLHSPNVPAFAS
VFHGILRAGGVATTINALYTAEDIAKQLTDSKAKFLFTVSPLLQAVGIPVA--NVIVLSL
TDLLAEAPATQLAVLYSSGTTGRPKGVMLTHRNLVANVCQINPRMGIGADDTLLAVLPFF
H---IYGMTAALYNRASLVTMPKFDLV-EFLSIVSGQKCTYVFIAPPVAVLAPLLS-SVH
SIFSGAAPLDQELGKR--LVRQGYGMSESPVSHAIDRDSVGPSIANMECKLVTGEVAYPA
DAPGELWCKGPNIMAGYLGNDEATAETLDADG----YLHTGDIATV-DGVVTIVDRKE-L
IKYKGYQVPPAELEALLLTHPQIADAVIGVLDEVPKAFVRQPGAELDEAAGFVAESPKKV
RKVEFIDLVPKSAAGKILRKD-
>Ch_ACL4coum_ChC597601_AMP1_1
KTPILISA-ANPE----SH--FLSLHDHRQYAKRFASGLLGLQPGDRVLLFSSNTLFFPA
VVMGTIMAEGIFTGANPTYVTRELAYQLQDSGARYLICAEASLGIAAAKAVIF-FEGRDS
ELGRIRGDLDRVVALYSSGTTGMAKGVMITHRNISNCVQQYLPEQGWQPRRRYLIFLPMY
H---SWFCMGALKQRIPVYMMIRFDLL-QMLEYVQKYRITDLVLVPPILVMAHPDLSSVE
SVTSGAAPIKQE-FERW-GVRNGWGMTETCVCNHYPSASVGELYPNLEAKIVDDGQVAPQ
GEQGEIWMRGPNVMKGYWKKPEATKETIT----PDGWLKTGDSAYV-DAHIHIVDRKKEL
IKVKGLQVAPAELEALLLDHPQVQDAAVIGVQAEPRAYVRSFPEM-AENIWLAERVSKYK
LEGVHVDAIPKNPSGKILRKEL
>Fg_ACL4coum_FGSG_03589_AMP1_1
MEDADKSILIDADRPDT--H-FLTKSQYRLLSKQVALGLIGVQPQSRVLVFSANNVYFPS
VFLGILMAGGIFTGANPSFTPRELAYQLQNSETHMFVHAGQLPLKLKKENIVLELIADNH
EQAKSWEPEDTACCLYSSGTTGVPKGVEISHFSYV--ANGSGVVM-MSPHAKGLAFLPMY
H---AYQTYVSIYPSIPAYIMPSFDF-EKMLQHIQRFRVTSLLCVPPILVLSHPDLSSVN
RVSSGAAPLSHEVIHLW-GVKQGWGMTE-TCTCMTPRHKVGELAPNCSAKIMGKNKP---
NERGELWVTGPTLMKGYWKNP--SATSTISD-EDGTWLKTGDIAYV-GGIFHIVDRKE-L
IKVKGNQVAPAELEAVLLDHPEIADAAVIGIP--PRAYVSQLTEK-QVVDWMESRVARYK
KGGTFVDMIPKNPSGKILRRAL
