# Supplementary material for: Phylogenomics reveals subfamilies of fungal nonribosomal peptide synthetases and their evolutionary relationships
Source: BMC Evol Biol. 2010 Jan 26;10:26. doi: 10.1186/1471-2148-10-26 (PMC2823734; doi:10.1186/1471-2148-10-26)
Supplement: Additional file 14 — MUSCLE alignment for reduced AMP domain dataset. MUSCLE alignment of the reduced dataset of fungal and bacterial AMP domains containing selected representatives of each major fungal subfamily and bacterial clades. Zipped text file containing alignment in fasta format for visualization in sequence alignment editor such as ClustalX [122]. See Additional file 15 for detailed description. [file 1471-2148-10-26-S14.ZIP]

Archive with 1 entries (1 files):
- Bushley Additional file 14 07.10.09.afa
