# Supplementary material for: Phylogenomics reveals subfamilies of fungal nonribosomal peptide synthetases and their evolutionary relationships
Source: BMC Evol Biol. 2010 Jan 26;10:26. doi: 10.1186/1471-2148-10-26 (PMC2823734; doi:10.1186/1471-2148-10-26)
Supplement: Additional file 14 — MUSCLE alignment for reduced AMP domain dataset. MUSCLE alignment of the reduced dataset of fungal and bacterial AMP domains containing selected representatives of each major fungal subfamily and bacterial clades. Zipped text file containing alignment in fasta format for visualization in sequence alignment editor such as ClustalX [122]. See Additional file 15 for detailed description. [file 1471-2148-10-26-S14.ZIP › Bushley Additional file 14 07.10.09.afa]

Additional file 14. Muscle alignment reduced AMP domain dataset

>Sc_CPS1_Y0R093C_A1_2
EH-YDG-------QTAMISNSKGITWDKLYLKAERVAHELSHLYK-MDKILLWYNKNVIE
FTIALLGCFISGMAAVPVSETYSLREILEIIKVTNSKFVLISNAHRQLDSSSNHSKVKLV
KNDVFQYTKAKKTSPTFDIP-NISYIEFTRTPLGRLSGVVMKHNILINQFETMTKKQKSQ
PHKKIMATSRFVLDPTIMGVLFNLFTGNLMISIDSSILQRPGGYENIIDKFRADILLNDQ
LQLKNYNPAKFSCIKSCLTSCTTIDTDVVHKWLKNLGCIAPFCYSP----MLTLLDSIRD
QGNLNFPIHNSKLLQNELFINREKLKLNEVECSITAMINSSSSFKDYLKIPDITLCVVNP
D-----------TNTLVQDL-TGEIWISSNIT------DEFYQMDKVNEFVFKKLNYSEM
FSWAK------------YEMNE-KSQAVTEQLDTIICPA-NTYFMRTKLMGF--VH-NGK
IYVLSL
>Fg_OCHRA_FGSG10617.3_A1_1
NE-PERPFVFIPSDKAQDG--KPVTYAQLNNAINYMAHSLKTITRSPDDPTIAYIGSDTR
YTIMLFACIKAGFKALFISPRNTPMVQLSLFEATRCNALYYTESMSAAI-TPCLDQRSMQ
SFTIDSVESPPFPYNRSIDQSDPLVVLHTSGSTGIPKPIVVKQGSFYVFEMIHQGPYQWG
EGVKVFVSMPMFHAAGVFGTLSGMVTGSTAVMPLPNKPLSVDSVLECLEYTGAQALMLPP
SITDGVQ-A-LVKLHELKFAGGALSPAVGNMLVEKGVA-LGSLISSTEFFPYALY----S
SPDP------KLW---QYFVFDSEMGIRPC---GENLYE-FVVCRKDPSDPGNQAVFYVF
PEL-----SEWSTKDIYQPHLKDHWLHMGRADIIVFSNGEKLNPVSIESAISGHPLVKGA
LVVGQSK------FQAALII------EPVEAHAPKGEAE-TEAFIDQVW----PIEQNSE
VAHGRI
>Pt_OCHRA_PTRG06150.2_A1_1
NGVFAQ----IPAGTTYSDGFRSITNLQLYNAINYTAGLIQRFGE-SKETLAFIGPSDPR
YTIMLMAAMITGYKAFLPSPRNSEEAHLTLLERLQCHKIVVTESPLPCV-GMILKGRKMQ
TLTLPEGDVEEYLYTKTFEEADPVHVLHTSGTTGIPKPLIYTPAWAASLMLEAPEGF-VD
TRGRFVSILPPFHGAGVFTCFVALFFGTVPVFMLPGLPPTTEDMVQAISHADVDWAFLPP
AFVDELG-KRVAAIKYIAFGGGATPKRSGDVVAKRIP--LWQILGSSEAGSIPLMH----
-------VHG---DNTEDWNYMNPVHKFEMRHCYDDLHE-LVIPRDKSSNIQAVFEMFPD
T-------EEFRSKDLFKPHKEGLWIYHSRDDIIVFLNGEKTNPVTFEEEVISHPEVKAA
LVIGA--QREEAALLVELASTPLSDEEKTAAVNRIVEQA-NKFT---------P--AHAR
------
>Af_OCHRA_Afu3g02670_A1_1
LECPTRRFCLIPNGKDVHQGFREVTFRDLCCAVNRMSWWMKHLASSKGATIAYLGSNDIR
YIILMLASHKTGCTIFFPSTRLSNEAYDSVFGATQTKMLLFSPEKHPLVSGLTGPSKAIS
SLEVPSPDVKNYPFTSTFEEFKTAFIIHSSGTTGMPKPVSLTHGYLGT--VDYSAFMGLL
SDDPVLSVTPYFHIMGLVSFFVSIFHNIPFVTI-SDQPLSVSLLVDIIRATHPTATILPP
SILEDMS--QLGTLKFVCYGGAPLAKQVGDKVSQYTQ--LRNAIGSTEIGIIGSL-----
V------PEGKENWGYFEWNP-AYG--IDMQPVADDVYE-LVIPR--LEDSRRMHGIFHT
FPS-----KEYRSKDLYVRHIPKLWQYRGRLDDVIVLSGEKLNPVTLEKVVEGHPFVRRA
LVFGQ-----------------------------------GRFQ-----TGLLPMDDAGK
IDERNF
>Fg_CPS1_FGSG06631.3_A1_2
HDVLRHRGRTIAKKPAY--K-GKITWDKLASRAEKVAQVIDKSSLYGDRVALIYRDSVID
FAIALLGCFIAGVVAVPINDLQDYQRLNHILTTTQAHLALTTDNLKAFQRDITTQKLTWP
KGVEWWYHPKKKEDVPLVVP-DLAYIEFSRAPTGDLRGVVLSHRTIMHQMACLSAIIGFN
DNGRIGGGSSEILDPRILSVLLTVYGGHTTVWFDNKAVDVPGLYAHLLTKYKSTIMIAEP
NFLITLDP-RAPMLCLPEHGGMVISVR---DWLTESDEEVSNGFGSNEVVVVAIGNTDD-
-PGLRVGSFGYPIPDATLSVVDPETGLASPHSVGEIWVDSPSLSGGFWAQPKNTELIFHA
RPYPVEPE-FLRTGLLGTVI-EGKIFVLGL--YEDRIR-QKVEWVEHGHELAEYRFVQHI
VVSIVKNDEHLPVVVLEAAAPRQPDTALLESLAERCEVLMSEHHLRLY-CVMLPVVKNGR
---REI
>Ch_CPS1_CocheC5_66090_A1_2
HNVLRHRSRTQPRTTAF--K-GKITWEKVASRAEKVAKVIDKSNLYGDRVALVYRDTIID
FVVALMGCFIAGVVAVPINSVDDYQKLILLLTTTQAHLALTTDNLKAFHRDISQNRLKWP
SGVEWWHHPKKHDDTPLQVP-EVAYIEFSRAPTGDLRGVVLSHRTIMHQMSTIPTSLGVA
PPSRPTEVILTYLDPRILSVLFAVYGGHTTVWLETATMETPGLYAHLITKYKSNILLAEP
NFASLIDP-RAPMLCLPEHGGMIISVR---DWLESDNDEAANGYGPNEVIVLAIGEANE-
-PGTRVGAFGYPIPDATLAIVDPETSLCSPYSIGEIWVDSPSLSGGFWQLQKHTETIFHA
RPYPTPQLLFLRTGLLGFVV-EGKIFVLGLYEDRIRQRVEWVENGQLEAEH--YFFVQHL
VTSIMKAGE----YLPIILIQQ-LDIPFLDSLSERCMEVYQEHHLRVY-CVMLPVIKNGR
R-----
>Ec_ACOAS_NP_756916.1_A1_1
QE--------NGDRTAIEGDDASISYKELHRDVCRFANTLLELGIKKGDVVAIYMPMVPE
AAVAMLACARIGAVHSVIFGGFSPEAVAGRIIDSSSRLVITSDEIPLKKDALKNPNVTSV
EHVVVKDLVEQASAQHQAEENDPLFILYTSGSTGKPKGVLHTTGGYLVYALTFKYVFDYH
PGDIYWCTADVGWTGHSYLLYGPLACGATTLMFGVPNWPTPARMAQVVDKHQVNILYTAP
TAIRLMA-EDRSSLRILGSVGEPINPE---AWE------YWKKIGNEKCPVVDTWWFMIT
PLPGKAGSATRPFFGVQPALVDNEG--NPEGTEGSLVIT-DSWQARTFG----DHERFEQ
TYFSTFKN-MYFSGDGARRDEDGYYWITGRVDDVLNVSGHRLGTAEIESALVAHPKIAEA
AVVGIPH-NIKGQAIYAYVTGEEPSPELYAEVRNWVRKEIGPLATPDV-LHWLPTR-SGK
IMRRIL
>Yp_ACOAS_NP_403903.1_A1_1
------HLAERGDQTAIEGDDPNVTYKQLHHDVCQFANVLKSLGVKKGDVVAIYMPMVPE
AAVAMLACARIGAVHSVIFGGFSPDAVAGRIIDSHSKLVITAIRKKNVDEALKNPAITSI
KNVVVADLIKEASADCPPEENDPLFILYTSGSTGKPKGVVHTTGGYLVYALTFKYVFDYH
PGDIYWCTADVGWTGHSYLLYGPLACGAITLMFGVPNYPGVNRLSQVVDKHKVNILYTAP
TAIRLMA-EKRDSLRIMGSVGEPINPE---AWE------YYNKIGNSKCPIVDTWWFMIT
PLPGKAGSATRPFFGVQPALVDNLG--NPEGAEGNLVIT-DSWQARTFG----DHERFEQ
TYFSTFKG-MYFSGDGARRDEDGYYWITGRVDDVLNVSGHRLGTAEIESALVAHPKIAEA
AVVGVPH-NIKGQAIYAYITGEEPTPELYTEVRNWVRKEIGPLATPDI-LHWLPTR-SGK
IMRRIL
>Um_ACOAS_UM03069.1_A1_1
YNCVDRWAHKYPDRVAIEADEPGITYSQLLIQVSQAANMLKSLGVKKGDTVIVYLPMIPE
AAVALLACARIGAIHSVVFAGFSADSLRDRTNDCGARVVITTDEIATKSAALKEHVVVVK
RTGGQIACSRERAFCPPESVSDPLFILYTSGSTGKPKGVVHATAGYLLGTALTLRHV-FD
KGDRFACMADVGWITGHYIVYGPLMNGVTTLIFSTPVYPSPSRYWEIVDTHKLTQFYTAP
TSIRLLRRDHLSSLRVIGSVGEPINPE---AWH------WYNDNGRQQCAIVDTYWIMIT
PLPGKPGSATLPFWGIKPVLLDSGNVLEGNNVEGVLAIAPPSVARTVYN----DHQRFLD
TYMRAYKG-YFFTGDGAARDKDGYIWIKGRVDDVINVSGHRLSTAEIESALIQHPGVAET
AVVGI-PDEVTGQTIAAYVTYD-SEDALTKELVIQVRRNIGPFAAPKK-IIILPKTRSGK
IMRRLL
>Ch_ACOAS_CocheC5_11359_A1_1
YNCVDRHAFKDPNKPAIEADDEGITYGELLRQVSKLAFTLKEMGVRKGDTVALYLPMIPE
AVISFLACTRIGAIHSVVFAGFSSDSLRDRINDAECKVVITTDEISTKKDALKQHCLVYK
AEVPWTKWPSYIAPEPMNSE-DPLFLLYTSGSTGKPKGVMHTTGGYLLGAAATGKYV-FD
IHDNVFFCGDVGWITGHYVVYAPLLLGVATVVFGTPAYPNFSRYWDIVAKHNVTQFYVAP
TALRLLKRDEMKKLRVLGSVGEPIAAE---VWK------YFEVVGKEEAHVVDTYWHVIT
PGGIPG-SASLPFFGIEPAIIDSGEEIHGNDVEGVLAFKPPSMARTVWG----AHRRYME
TYLTVYRG-YYFTGDGAGRDHEGYYWIRGRVDDVVNVSGHRLSTAEIEAALIEHHQVAEA
AVVGI-HDELTGQAVNAFVAAE-TSDQVKKDLVMQVRKSIGPFAAPKA-IFVLPKTRSGK
IMRRIM
>Bs_AAL_MycA_AFF08795.1_A1_2
VDVIRNRSNISDRIRFI--ESDKVSYRQLFDEAQGFLGYLQHIGIQPKQEIVFQIQENKS
FVVAFWACLLGGMIPVPVSGEDNDHKLKVWILN--NPFLLASETVLDKM-----KKFAAD
HDLQDFQDRIYDHPASQYEPADEAFIQFSSGSTGDPKGVMLTHHNLIHNTCAIRNALAID
LKDTLLSWMPLTHDMGLACHLVPALAGINQNLMTELFIRRPILWMKKAHEHKAS-ILSSP
NFLKFLN--KLSHIRVIANGAEPILPELCDEFLTRCAAFILNVYGLAEASVGATFLVEV-
-KEDSFVEVGKPIDYCQIRICN-EANELEDGFIGHIQIKGENVTQGYYNNPESTNRALTP
D------G-WVKTGDLGFIR-KGNLVVTGREKDIIFVNGKNVYPHDIERVAIE-------
---------------------------------------L-----------------LGR
V-----
>Mx_AAL_AAC44128.1_SafB_A1_2
VELLQERALSEPRHEAFLGEAGVVDYSSMDVLARAIAARLQADGR-VGERALLLYAPGPE
YVAAFFGCLYAGVVAVPVYPPTSLLRLRTVARDSRASVVLTTLQLAGAMFELAPLSWVAT
DGIA--LEEAGAWKPPGLSGDSVAFLQYTSGSTADPKGVVLTHRNLMHNLSVIHERFQLN
RGSRGVIWLPPYHDMGLGGVLTPIFGGLPVDLMPLSFLQEPLRWLKTLSERRGT-CSGGP
NFRKISD-EQLSSWELAFCGAEPIRPDTLEAFSKAFEPCFYPCYGLAEGTLIVTGLAASS
PEAARHVSCGTVVPDEQILVVDPETRTLPPGHIGEIWVRGPSVAQGYWLRPEETARTFQA
RLAGGTEAPWLRTGDLGFLH-DGELFVSGRRKDLLVIRGRNYYPQDLELTVERHPALRPG
CAAVFSVSVGASEEVVVQEVPGGDWPDVIAAIRRDISEQ-HALRVHAV-VLI----KSGS
L-----
>Lm_AAL_JamA_AAS98774.1_A1_1
YQSARKAYSFLQNEKEVNS----LSYKELDEKARAIAVELK--QVDRNERALLLYPQGLE
FIAALFGCLYAGVVAIPAPPPDPLPRLEAILFDAQASVILTDFSKYSQLKESTSELSSEF
KRIKWITALSQKWQKPDINS-DTAYLQYTSGSTSTPKGVMLTHKNLIHHCSYIKEAWGYT
SDSIATTWVPHFHDYGLDGLIQPLYSGIPCYVMPIAFYMRPIRWLQTISRYRVT-HSQGP
NFRRTTA-EQLSSWRTASNGAEPVRQETVETFEPA----LYPAYGLAEATLLSTKLVVVS
PEKEFVVSCGPPIGGMKVAIVNPFTLRCQPDQVGEIWVCDPSMAVGYWNRLEETKKTFHA
NLAESGEGPFMRTGDLGFLK-DGELFITGRIKDVIIIRGRNHYPQDIELTVEKHPSLRAA
LAVEIKGEE----RLIV---KTLDINEVVGNIREAVDEHLQVYS-----VVLIPKTSSGK
IQRSAC
>Um_LCFAL_UM04803.1_A1_1
PALISKHEPATQHKAAADADCIRWSYGAMNEHVQSLVAGLHQLGVRKGDRVAILMMNCSA
YGALQWACAQIGAVLVTLNPAYGTSELRRAIDLVETTLFIV-PSLDSLLELLPSRIVMLD
PRNWESDAMSALKHRALISPSDVINLQLTSGTTGKPKAVALTSRNLLNNGIAIGDNLRFT
EADKLCNIPLFHCFGLVLGNLAAWTHGASIVYA--AEGFDPLRSLRAVSEERCTALHGVP
THIAELEPKDFSSLRTGLTSGSTVPIALMEALVSPGKLGQTVVYGMTETSPVTFG-CGTI
V---RCETVGRVYPHVHAKIVSPDDQPLPVGQPGELCTAGYVVMQGYWKDPQRTDEALER
HPDEPEIV-WMRTGDIAIMDEEGYVRIVGRSKDVIIRGGENLFPPNIENCIDRMEGIATN
AVIAV-PDEKYGEAVGVFVAAEA-PVT-PAKIRAYVKKHVGGQSAPAWFLGEFPKTASGK
IQKADA
>Ch_LCFAL_CocheC5_31926_A1_1
PQHFAGVVRQYGDRDAIHHQRIRLTYDALDRDSNRLARGLQNLGVKKGDRVAVSLGNNIE
FATITYALFKLGAILVPLNPSFNAPQILNAINHLDSHLIIGNKDLTHLIAGSKLKVVMVD
NTQGRIDVIEDGGQGLALQDGDIVNIQFTSGTTSMPKAACLTHRSILNNGNSIGDRMLLT
ENDIVCCPPLFHCFGCILGYMATATHGSAIVFP--TEAFNALATLEAVREHKCTALYGVP
TMFVLL-PG-FQHLRTGIAAGSSIPAELMRKLHKILNLTLTICYGMTETSPVSAM-TTTI
E---RINTVGRLLPHVRAKVVNASDKTLDVGQRGELAVSGYLVMKGYWGDPARTEEVLQP
D---EDGVMWMHTGDEASMDEEGYIKITGRIKDLIIRGGENIHPLEVENCLFAHPAVSEV
SVIGL-PDERYGEVVAAFIVGEEGKVT-ADEVRTWVREKLSHHLVPKYWVDNYPKTASGK
IQKFKL
>Gs_LCFAL_NP_952156.1_A1_1
-GLLDHIAARYPDNDALVDRGLRYSYRQFNEVCREVAKGLLRLGVKKGDHVSIWAYNVPE
WVILQFATAKIGAVLVTVNTNYKSAELEYILNQSDSTLFLVKDTYVATVNEVVPRNVVFI
GSETPAQDVSDAELAAVEATDDVINMQYTSGTTGFPKGVMLTHFNIINNGFNIGECMKFT
EKDRCIPVPFFHCFGCVLGVMACVTHGTTMV-P--VEIFDPLSVLRTIEKERCTAVHGVP
TMFIALEP-DLTSLRTGIMAGSNCPIEVMKKVISQMNASITIAYGQTESSPVITQ-TRTI
E---RVATVGRALPDVEVKIVDIETAELPPGKQGELCTRGYLVMKGYYKMPEETARAIDA
D------G-WLHTGDLAVMDENGYCKITGRIKNMIIRGGENIYPREIEEFLYTHPKISDV
QIYGVPDRKYGEQVMAAVIL-KKGDTMTEEDVRDFCRGKIANYKIPKY-VKFYPTA-SGK
IQKFKL
>Bc_LCFAL_NC_010508.1_A1_1
-RFLLDTAGRFPDRPAVVF-----TWRAFANEVDVLAAGLAALGIVKGDCVGIWSPNRSE
WLLTQFATARIGAVLVNINPAYRLSELEYALNKVGCKAVIAAKSYVEMLQTLAPTIVSMG
EMAPAGQAVDPALLDAIGAATDPINIQFTSGTTGSPKGATLTHRNVVNNARSIAMAMRFT
EQDSCIPVPLYHCFGMVLAVLACVSTGAAMVFP--GEAFDPVATLAAVAEERCTALHGVP
TMFIALDP-ALSTLRTGIMAGSPCPIETMKRVVSQMHLSITIAYGMTETSPVSFQ----S
STDDRTTTVGRIQPHLEVKIVDPSGDIVPVGATGELCTKGYSVMLGYWDDDAKTREVLVD
G--------WMHTGDLATLDADGYCNIVGRLKDMVIRGGENVYPREIEEFLFRHPKIQSA
QVFGV-PDAKYGEELCAWIVLRADEQMTEDDVRAFCTGQIAHYKIPRY-IRFLPMTVTGK
VQKFVM
>Aa_Akt1_BAA36588.1_A1_1
-QVKDSQTRSELDSILICGQGKEYTVQESMERTGRLAQGLQKPSEEDWKVAAIFNINCVE
FFSISHAIHRLGGTVSAINASSTADELEAQLRLSNAQAIFTCNTASQKVGIPLANIFLTD
APGSYRIVRTARSSLPQLGRQSTAYICFSSGTSGAQKPVLLSHQGIIANINTFEKFRQKG
PN-VSLCIPLAHSYGLVCVAYNALYRGDRLAVLPSSD---VEDLLSIVEKLRINTLYLVP
TLLSRIG-GKLSCVKEVYTGGAPLHPRHHPTWK------TKQCYGATEAGTAVSV-TSDC
D---WPGSVGCLLPGVQAKIIRSDGETTKHDESGELWVSSPSLAIGYLSNPLATEATFTV
D--NTGRT-WLRTGDEAKICPNGNLFIVDRIKDIIKVKGFQVAPVELEQLLLSNDFVEEV
AITSR-QDKRGEERPQAFVVKE-PQDAVSESLQALVKARKARYKLHPHFVDSLPKTTSGK
IMRRAL
>Aa_Aft1_BAB69076.1_A1_1
-QVKDSQTRSELDSILICGQGREYTVQESMERTGRLAQGLQKSPGKDWKVAAIFNVNCVD
FFSISHAIHRLGGTISAINASSTADELEAQLRLSNAQAIFTCNTASQRVGIPLANIFLTD
APGSYRIVRTAKSSLPQLGRQSTAYICFSSGTSGAQKPVLLSHQGIIANINTFEKFRQKG
PN-ISLCIPLAHSYGLVCVAYSALYRGDRLAVLPSSG---VEDLLSIVEKLKINTLYLVP
TLVSILSGGKLRCVKEVYTGGAPLHPRHHPTWK------IKQCYGATEAGTAVSV-TSDC
D---WPGSVGCLLPGVQAKIVKSDGETTKHDESGELWVSSPSLAIGYLSNPLATKTTFTV
D--NTGKT-WLRTGDEVKICPNGNLFIVDRIKDIIKVKGFQVAPVELEQLLLSNDFVEEV
AVTSR-QDEGEEERPQAFVVEE-PQGAVAESLHALVKARKARYKLHPHFVDSLPKTTSGK
IMRRAL
>Um_ACL_UM01171.1_A1_1
--KVDE-------NKPVRLDGKKITRKQLYDDSRRLAYALNKLGLRPGARIGIISPNSTA
YPWVVHAGLCAGVVLVPLNPAYGAEELVHPVQQAEIEYIFCHLNLAKVSTNGQNRLWILD
DGDSLKLGDDRLETHKVVDDTEDAFIVFSSGTSGKPKGVQLVHGNMTAVTTAIVHTFGIS
PNDRYIGVPFYHIFGLAFMCKGVYIGAECVVVP----KFDLGVFCAAVEKFKCNISYVVP
PILVLLDP-RLKSLKWVMSGAAPLGTELSM---AHPGLRVTQGWGLSETSPTATF-AKPY
H---HMGTCGRLIAGVEGRLVDDD-EQGENGKPGEFWVRGPTIMKGYLNNKEATDDCITP
D------G-WFKTGDIAIMK-NNYFWIVDRKKELIKYKGFQVPPAELEATLLSHPKIADV
AVIGVYNKAQATELPRAYVVKNEDPEAVAKEIIEWTAKKVANHKLRGG-VKVIPKSPSGK
ILRRLL
>Ch_ACL_CochC5_97601_A1_1
--KTPIISAANPE----SH----LSLHDHRQYAKRFASGLLRAGLQPGDRVLLFSSNTLF
FPAVVMGTIMAEGIFTGANPTYVTRELAYQLQDSGARYLICAEAAAKAVGLSADRIFVFD
GRKVERLLDTPEHGDASTAELDRVALNYSSGTTGMAKGVMITHRNYISNCEQEEGWQESL
PRRRYLIFPMYHAMAQSWFCMGALKQRIPVYMM---IRFDLLQMLEYVQKYRITDLVLVP
PILVLMHP-ALSSVESVTSGAAPIKQEFERLWTPGKIS-VRNGWGMTELTCVGCN-HYPS
A--RYPSSVGELYPNLEAKIVVDDQGQAPQGEQGEIWMRGPNVMKGYWKKPEATKETITP
D------G-WLKTGDSAYVD--ANIHIVDRKKELIKVKGLQVAPAELEALLLDHPQVQDA
AVIGV--QAEDTELPRAYIVFVNATPEMAENIKAWLAERVSKYKLEGG-VHFIPKNPSGK
ILRKEL
>Mt_ACL_YP_001135507.1_A1_1
--PVLD-------RVALAKSGRQTTYREMVARIDSFAGALAARGVGVGDVVGLLAPNSSA
FAVAFHGILRAGATATTINALFTAKDIAKQLTDSRARTLITVTPGAALAGLSDEDVIVLD
PGRDGSLAPGTPAPQVNFAPSHLAVLPYSSGTTGNPKGVMLTHRNLVANVAQIRPLHGME
PDDVVLAVPFFHIYGMTVLLNAALHARARLVIM---PSFDLGDFLGNIAEHRCTIAFIAP
PVAVALHP-LLSSLQVVMSGAAPLDADLGHAVAKR----LVQGYGMSELSPVSHI-TPFD
D---PLASVGWTVSNAASKLVDPETEIPDEGKTGELWFKGPNVMAGYLNNEEATKETIDE
D------G-WLHTGDLAQID-DGLVYIVDRLKELIKYKGYQVPPAELEAVLLSHPDIADA
AVVGV-RDEEGEEVPKAFVVTQANSELTETDVIEFVAGQVAPYKVRKVFIDAIPKSASGK
ILRKDL
>Asp_ACL_YP_833499.1_A1_1
EYLFGGLTEADLDRTAVVD--GSTSYRQLLEQIDAVAGAVSAQGLGPHGVAAILCPNVPA
FAAVFHGLLRAGATITTINSLYTADEITLQLQDAAATWLFTVSAAAERAGIPADRLVVLD
GAPGHPLTAGAPVPAVSFDPTHVAVLPYSSGTTGRPKGVKLSHRNLVANVEQSRGLLKVK
PQDRLLALPFFHIYGLTVLLNLALRERACLVTM---PRFDLAEFLRTIQDHKCTYLFIAP
PVAVALSP-LLSSVHTTLSGAAPLDGELGATLAER----LLQGYGMTESPVSHLI---PV
DPD-VPVSVGFTVPNMECRLVDTGEDIIPAGAPGHLLCRGPNVMLGYLNRPEETADTLDP
D------G-FLHTGDIATVRADGVVTIVDRLKELIKYKGYQIAPAELEALLLSHPGIADA
AVIGT-PDADGQEVPMAFVVAE-GEALDEDGVIDFVASRVAPFKIRRVFIEAVPKSASGK
-ILRRM
>Yp_ybtE_AAC69591.1_A1_1
EQ-LRHWAARYASRIAVVDAKGSLTYSALDAQVDELAAGLSSLGLRSGEHVIVQLPNDNA
FVTLLFALLRLGVIPVLAMPSQRALDIDALIELAQVAYVIHGENHAELARQMAHKHACLR
HVLVAGTPLFSLHGERQAWPPSAALLLLSGGTTGTPKLIPRRHADYSYNFSASAELCGIS
QQSVLAVLVAHNFPLACPGILGTLACGGKVVLTDSAS---CDEVMPLIAQERVTHVALVP
ALAQWVQ-AELSSLRVIQAGGARLDPTLAEQVIATFDCTLQQVFGMAEGLLCFTR---LD
DPHAILHSQGRPLPLDEIRIVDQDENDVAPGETGQLLTRGPYTISGYYRAPAHNAQAFTA
Q------G-FYRTGDNVRLDEVGNLHVEGRIKEQINRAGEKIAAAEVESALLRLAEVQDC
AVVAA-PDTLLGERICAFIIAQ-QVPTDYQQLRQQLTRMLSAWKIPDQ-IEFWPLTAVGK
IDKKRL
>Bs_AAN15214.1_DhbE_A1_1
GDLLRDRAAKYGDRIAITCGNTHWSYRELDTRADRLAAGFQKLGIQQKDRVVVQLPNIKE
FFEVIFALFRLGALPVFALPSHRSSEITYFCEFAEAAYIIPDAYLARQVLPTLKNIIVAG
EAEEFLDLHTEPVKLPEVKSSDVAFLQLSGGSTGLSKLIPRTHDDYIYSLKRSVEVCWLD
HSTVLAALMAHNYPLSSPGVLGVLYAGGRVVLSPSPS---PEIAFPLIEREKVTITALVP
PLAMWMD-ASLSSLQVLQVGGAKFSAEAARRVKAVFGCTLQQVFGMAEGLVNYTR---LD
DPEEIVNTQGKPMPYDEVRVWDDHDRDVKPGETGHLLTRGPYTIRGYYKAEEHNAASFTE
D------G-FYRTGDIVRLTRDGYIVVEGRAKDQINRGGEKVAAEEVENHLLAHPAVHDA
AMVSM-PDQFLGERSCVFIIPR-DEAPKAAELKAFLRERLAAYKIPDR-VEFFPQTGVGK
VSKKAL
>Mg_Syn8_MGG14897.6_A1_1
WHKIKQASLQVGDSTAIEGHSPTLSYNDLTGMSSSMATSL-QRGVERGAFCALLLEPSAD
YVAALLAVFKLRAVAFPMD-TNHKQRLAVMAKDCRPSILLYHNRKDLAAWLLKTDCIAVD
ATNTYDSTPTTTTTTTTPTPELPGIILYTSGSTGTPKGVLVTQRSVISIATAINT---VA
P-PVVLQQSSIGFDVSLMQIFSALFTGGSLVVCPHEHRRDPIETARLMRRFAVTTVFATP
TEWTLLP-DQCSSLRKAMAAGEMVTGGLAARFRGDSRLELFNVYGPTETCMSSNV-LDEN
VQEPRVFAVGPPLDGVRIRVLGLDGNEVPYGAEGEVYIGGVGVGPGYLNRPDLTDAAFLP
DPPAAGSGRMYRTRDKGYWL-DGSLMVCGRIDTQVKMHGIRIELEDVASAILAAALVSHA
VATVR--SDEHDKTIVAFVVSPADAPKFLAELPARL----AEYMRPAAILPLLPLNASGK
LDMAAL
>Fh_Equisetin_AAV66106_A1_1
HR-IDEVVKDFGSKPALKVTNTALTYEDMGRRVDAIAQYMVSKGVANGDVVGIFQAPGTD
WICSMLAILRIGATYLPLDRN-SIHRLQDSVRIAKPDMLLVDPSTLETLTTGNAEVMDIS
------AIPHNTSVAHQVSARDTAVILFTSGSTGEPKGIRIKHSNLVAQNEGFSKQCNIS
PEAFVLQQSAFSFDFSLEQIFVALCNGGCLHIVPSEIRGDPFEVTRMILEENINYTSGTP
TEYEWLR-NPCHQWNFAFFGGEAFSDEFVSDFRGLSDLKVFNNYGPSETTIACTH-QGRI
DNSDECPPAGFAAPNYAIYTVDENLNLLPINVPGEVLIGGAGVTGGYVDTQERLPNKFIQ
PANNGWNT-LYRTGDRGLLREDGGLVIRGRIDTQVKIRGFRVELAEIETIILE--SSKHA
VVTLR--ESEGAGFLAAHVVPEAGRAEYLAGLQAK-LQV-PDYMRPAIIVAL-DFT-SLP
L-----
>Tr_Trire2_58285_A1_1
SQRFLDMVRLHHGDPAVTDKTGTLTYSELLERVNGVSDTLIRHGCKSGTRIAVLCEPSID
TIVAMLAILHIGAVYVPLDVSLPTARHVAMIQSSKPSFVVNHDGQARECIEFPIRRVVLD
DVI---EEEIRVTVPCLASP-DASIVLFTSGSTGTPKGIMLSQANFANHLALKTHLLGLG
-KETVLQQSSTGFDMSIVQMFCALANGGRLVIAPFDIRRDPIEMVSLVCSEHISLSIATP
SEYLWTR-YINTAWRHICMGGESVTRQLVLELRGLPNLRVTNCYGPTEITAAASF-GQED
APDMVKYKVGKVLPNYTVSILDARGSPQPVNHTGEVCIGGAGVALGYISASDDAASKFIV
T---AQGQRMYRTGDRGRLLSDGTLLLFGRIESQIKLRGIRVDLQEVELAVLE--AASNV
VVSQRGD------VLIAHATEPEATLITEDDLNRVLRLDLPQYFIPARIVILLPTNANGK
LDRKAI
>Mg_Ace1_MGG15097.6_A1_1
VHRIDDMAKRYPDNIAVKDGRGDITYREMSQKIDCISHALSDSSCRKS-TVGVLLDPSSD
WICSILAILRLGATYVPLDVT-GWDRLSSVVRDSKPDLILVNESTKNLGDAMATRFVNIE
NL----APATNQRRSPIATEDHVAALMYTSGSTGVPKAIVIKHESMRNSIEAFTKVVGYR
EHEVSLHQSSYSFDMSLSQIFLDLANGGTVHVVPRELRGDPEAIASIIAREGITFTSATP
SEVIWIE-HSSSSWRKVVCGGEPVKESLINGLRDKPDLAFFDGYGPTEITFCCAM-RAVD
YDA-PPDEAGKPWPNVSVYILDADQKIVPAGVTGEIAIGGGGVVAGYGD-HKLSAAAFKH
DKWQSGWTRLHLTGDVGKID-DGTLKLKGRIATQIKLRGMRLDVREVELAIMKTAQINDV
VVTAHHNKATGASSLIAFAI--VADPKASHDFSRVLRLPLPQYMRPAAIFPIFPTNASGK
VDRIAI
>Mg_Syn2_MGG12447.6_A1_1
SVKYAT-------KFALRNQNGGLTYSQMIARINDIAAKLIDAKVGTG-IVGVMQASTMD
FICSILAVWKAGAIYTPLDPRNSTDRLKAVVDECQPACILVDATTKPLFDSLATNAVQID
VSMVQSLEASPKVAIHAKAP-SAAAVFYTSGSTGVPKGITLSHASLTYNIMAATRQFGFK
EVDIMLQQSSFSFDMALAQMLTSLSNGGTLVVVPSHLRGDALGLSQLIVAENVSIVQASP
TEYKLIG-VATSKWRVALSGGENMTQSLLEVFRGKPDLVLFNGYGPTEATINANTR-VPY
HPNSNP-DLPLLTPNYSISIVDLELNPVPVGVFGEVCIGGAGVGLGYFKNDELTAKAFVA
DAEAKGWKTKFRTGDLGRLS-DGGLIIEGRDGTQVKLRGMRIDLKNIESAILQAGKIIDA
AVSVRRGDESEPQYLVGHVVDQTPEDSQQDFLAQLIRLRLPRHMKPSLLVPILPQTASHK
LDRRAL
>Gf_FUSS_AAT28740_A1_1
SHYFEKCVFNQPDDVALVTDKGQLTWSQLKALVNQIAMALVEAGAKQDSQVGVYCDPSMY
ILPTLIAIAEIGGVYVPLDTQNPIKRLQLMVDDCQPDALLIDDSA-TLSLELETKAKMIN
VNTI--KAGPSNTFHLDNRARGMGYIFYTSGTTGVPKAVALTHTSLVHHFDGFIHCNNLN
-KCRMLQQAPLGFDMSLTQMTLAIMLGGTLIVASSETRKDPTQLAQLMLDEKVTHTFMTP
TLALVIH-HYCVDWEHASLAGEAMTTRVTSEFKGLRNLELCNGYGPTEITIIATC----G
SELGHNPSIGRALPNYSCYILDENMQPVRPGLAGELVIGGAGVAIGYLNRQDLTEAKFLS
DPFARGWTRMYRTGDKARFLSDGRLCFLGRIASQIKLRGFRIELQDIASTIVKASKVPEA
AVSLR--GEGDSAYLVAFVIQFNRPSDEKGYLKQLLELSLPRYMKPAKIISILPMNASGK
LDQYAL
>Bc_BC1G00695.1_A1_1
SQKVAEITSENPNHLSLKDQLGSMTYAELEKRVNTIASVLNAGAI-GGTLIGVLSSSRTD
VVGTVLAIWKIGGIYLPLVVSHGAERLSNVTSNCCPEILVC-PDSVNLEQLNSRHVVDLT
EVHNPQNVFTISDRSSSLQT---AVIIYTSGSSGLPKGVVLTHANLMAQITAVQSRMGFG
-REVVLQQSSIGFDASLFQIFIALTTGGCLILA--DGRADLAEIPAIMEDESVTMTLAVP
TEYTWLD-SKCSSWRYAFSGGEMLTPRLLHGLKSLTSLEVYNAYGPTECSISCAIHYEDG
M--EWTLLVGTVLPGYEVYILDEKLQPTRIGWPGEIFIGGPGVGSGYVNDKEKTNASFFL
NPFETTGTTLYRTSDLGRILHDGTISIIGRATRQVKLRGMRIELDEISHTILSSNGIVKE
AVVIK--KSGTDPFLVSFVVPNRMPIDTPGYLRDLSSLPLPPHMRPAVCVSIIPLA-SCK
VDYGKL
>Af_Afu8g00540_A1_1
SKIFHTWVDKDPHALAVTTGKSK-TYVQLAERANAIAASLLNAGAAPSIPIGVLLDPGVD
TIATILAILRIGAAYVPLDRS-SDAVLSDILQESQPGIVIHHSAPRSQIASAKTKLVTLN
------AVPQKTIRKIQDVSPEGAMILYTSGSTGSPKGIPLTNANIRTPILGVSERVPLG
-REVVLQQSGQGFDAAVYQIFIALANGGTLIMV--DNRDDPAKVAALMAQESVTCTTHIV
SEMQLL---YCSSWRIAMVAGEAFTVHLLDQFRALNRPDLINAYGPTEASICSSL-SFNR
ISSESI-PIGKAIPNYGTYIVDQHCKPVPLGWPGEVAIAGPGVASGYLNLGELTQAKFRS
L--FGSDC-LYLTGDRGRMLSDGSIVLSGRVDDQVKIRGHRVQLGDVARALVQSRGVFAD
AAVILKGDDTSNPQLVAYVV---FIQDQQTYLRQLNDLPVPAYMRPAITIPLLPVTDRGK
LDSKKL
>An_AN8105.4_A1_1
AHLLQQRFELFGDQVAVEQN-RVVTFQELYLSAVRGAHKIQIDTNEPKRPIPILAARGID
HIICQIAAVFAGGSCVPLDVDLPEERLVELINNLGDSLLLADYQNRNRCLSTRIPRIVID
FSSQQVEVEHEQLQVATNGP-ASSHIYHTSGSTGMPKAVQVLARGLIN--LTFNEFQPLR
RGQRLGHVCNIGFDVSMWEIWAGILHGATIVVFERDEILDAFLMQQKLREARVDVIWQTT
SLLGTIAPAAYATVDTLLTGGEAINLQTIKRIFDHGPPRLYNAYGPTELSVFSTY-HLVS
EDVAGVIPIGRPLSGYYAFVVDSDLQAIPDGEIGELVVGGLGVAAGYLGNPERTAKVFVN
ASHPGNGI-VYRTGDLVRKN--GELEYLGRRDNEVKIRGQRVELEAVERCLLETQLVSLA
VALPWTGGSGAPSSLLAYVV-PLSGGIDAKSISRAYRERVPHLMVPHL-KTVISLTGSGK
IDRKKL
>Af_Afu8g01640_A1_1
GALFKAQVSENGAAVAVESDGHALSYADLHSKALYLAYQIRLCPC-DGTPVGILIPRGIN
HILGQVAVLYLGRSCVPLDFKLPDDHLNNMLHDIGTNLVICDQETTHRLPTFTHVLADHT
------IEAPGPSFEPLLKGKSCSHILHTSGTTGKPKAIEIFAEGLINILLDPSS--FVK
KGDRVGHITSVAFDASLVDIWGSLVNGATIVCIPMETVLDPLELSRQIKSLKLNVMQITT
SLLNITAPSAFSSLETLITGGEAINVQTIRTIFEGGPPRIINGYGPTECSVYTLW-HPVS
REAQGEIPVGKPFCNVQTCLVDENLIPVKAGVIGELLIAGAGVAGGYIGEPEKTAKSFVS
LPHNRGPGHIYRTGDLMRMDEDGVYYYIGRKDSQIKIRGQRVEIEALESNLVQ---LKAA
VIKITPKGAGRNPFLVAFCV-PISPCITAAAITKEYVERYTHHIVPRI-EVL-PLKTNGK
TDRKEL
>Pe_YP_608846.1_A1_1
FQAFVQQAQCWPEATAITTGFAC-SYRQLERISHGIAAHLALGGTVAD-RIVIVSSRCAG
LVYGLLGASRAGLTLSVADAAYPSGRIEQIIDLLQPAFVLVCGSAEVALDPQGPHIIRVP
EAPDMAQFGNAAVNLPEVDP-SRAYITFTSGSTGEPKGIVTHHAPLVHFVRWHVEHHGFT
REERFSMVSGLGHDPVYRDVFTPLSIGARIACPAQATLTDPQALATWVHDEGVTVMHLTP
PLGRLIETGTLERLRYLFWGGDALSPTLHQQIRTVAPQASVNFYGTTETPQAMAF--HPI
DPLATGRPLGKGIDDAQLLVLNEAGQLAGEGEVGEILIRSPYLSLGYWGDAALTGAKFVV
NPFGDTRDICYRTGDQGTYL-DGSVDFLGRADSQVKIRGHRVELAEIEGAVARHPQIRQC
VVLAL--NEHGATKLVACVA---RQAVSSAELRDALGSQLPDYMVPAQWLFLVPLTPNGK
VDRRAL
>Pp_YP_001669542.1_A1_1
HQAFLKQASRCPDATAIIAQHTTCSYTQLEQISQGIAAFLAASGA--D-RVVIVASRSAA
LVYAMLGCLRAGLAFTVADAAYPAVRIKQIVSTLKPAVVLRC--GEATVDAGQFIVAAVP
EAPTAAAFPRQPVALPAVSP-EQAYITFTSGSTGEPKGIVTHHAPLVHFIDWHVQQHGFT
QADTFSLLSGLGHDPVYRDVFTPLSIGATLACPAQSTLTDPSRLASWIHQHGVSVIHLTP
PLGKLIETGHLGQLRYLFWGGDALSPAQYQQVRAIAPNANVNFYGTTETPQAMAFH---L
EEAVDARPLGKGIADAQLLVVNPANQLVSEGETGEILIRSPYLSLGYWNDPALTEAKFIA
NPFGSASDRCYRTGDLGTYLADGSASFLGRGDSQVKIRGHRIELAEIENAITRQPHIGQC
VLVAN--QDGGATRLVAYCV--AQQATRADELRQALAGQLPDYMVPALFVFLLPLTPNGK
VDKRAL
>Pp_NP_744708.1_A1_1
HHAFIQQASRCPAAIAIIGQHATCSYSQLEQISAGIAAFLAASGT--D-RVVIVSRRSAA
LVYAMLGCLRAGLAFTVADAAYPAARIEQIVNTLKPAVILRC--AEASVDVGQPMVVTVP
EALAEAAFPRQPVALPAVSPEQPAYITFTSGSTGEPKGIVTHHAPLVHFIDWHVRQHGFT
QADTFSLLSGLGHDPVYRDVFTPLSLGATIACPAQSTLTEPSRLASWLHQHGVSVIHLTP
PLGKLIETGHLDHLRYLFWGGDALSPTQYQQVRAIAPNANVNFYGTTETPQAMAFH---L
DEMDNARPLGKGIADAQLLVINPANQLVSEGETGEILIRSPYLSRGYWDDPGLTEAKFIA
NPFADTADRCYRTGDLGTYLADGSARFLGRADSQVKIRGHRIELAEIENAICRHPHIGQC
VVLTN--HEGASTRLVAYCV--AQQAIRADELRQALSGQLPDYMVPALFVFLLPLTPNAK
VDKRAL
>Pp_YP_001268464.1_A1_1
HHAFIQQASRYPAAIAIIGQHATCSYSQLEQISAGIAAFLKNAASGTD-RVVIVSRRSAA
LVYAMLGCLRAGLAFTVADAAYPAARIEQIVNTLKPAVILRC--AEASVDVGQPIVVTVP
EAPAEAAFPRQPVALPAVSP-EQAYITFTSGSTGEPKGIVTHHAPLVHFIDWHVRQHGFT
QADTFSLLSGLGHDPVYRDVFTPLSLGATIACPAQSTLTDPSRLASWLHQYGVSVIHLTP
PLGKLIETGHLDHLRYLFWGGDALSPTQYQQVRAIAPNANVNFYGTTETPQAMAF----H
TEVDNARPLGKGIADAQLLVINPANQLVSEGETGEILIRSPYLSRGYWGDAGLTEAKFIA
NPFADAADRCYRTGDLGTYLADGSASFLGRADSQVKIRGHRIELAEIENAICRHPHIGQC
VVLAN--HEGASTRLVAYCV--AQQAIRVDELRQALSGQLPDYMVPALFVFLLPLTPNGK
VDKRAL
>Um_AAR_UM01697.1_A1_1
TQIFERNARAHPDRRCIVERVREISYAQLDRASNIVAHHLLQAGVQREEVVTTYAHRGVD
LVVAVLGTLKAGATFSVIDPAYPPSRQNIYLQVAKPRALIVLAKLQPSVRKCIQPALELL
ADGSVRAQQQSLAGDSILGPDSVGTLSFTSGSTGIPKGVKGRHFSLTHFFPWMGERFGLG
AHERFTMLSGIAHDPIQRDIFTPLFFGAELHIPTSEDIGTPGRLAEWMAASKATVTHLTP
AMGQLLSAQTIPSLRNAFFVGDVLTKRDCTRLQALAANVIINMYGTTETQRAVSYFTSST
FQTQDIMPAGQGMINVQLLVVNRNERTCAVGEVGEIYVRSGGLAEGYLGPPEVTAEKFMP
NFLKGIRDRMYKTGDLGRYL-DGTVECTGRADDQIKIRGFRIELGEIDTHLSRHPHVREN
VTLVR-RDKDEEKVLVSYFVGMRRYRALIKDIRDHLKRKLPAYSVPTLFVPLMPLNPNGK
IDKPAL
>Ro_AAR_RO3G12433.1_A1_1
TDIFADNANKYPNKTCIIERDDDYNYEQINQASNLVAHYLLANNIQREDVVMIYAYRGVD
LVIAIMGVLRAGATFSVIDPAYPPARQEIYLSVAKPRGLIVLQEVRDYIQAIVCEIPSLK
GQLCGGRSLSGQQPDVILGP-DSGTLSFTSGSTGIPKGVRGRHFSLTHFYPWMAETFGLS
IDDKFTMLSGIAHDPIQRDIFTPLFLGAELHIPTSEDIGIPGRLAEWMNRSQVTVTHLTP
AMGQLLSSHQIPSLINAFFVGDILTKRDAARIQKYAPNVVINMYGTTETQRSVSHFRHPA
FGSQEVIAAGKGMVNVQLLVVNRHDRTCGVGEIGEIYVRAPGLAEGYLRLPEATAEKFIP
NWFKGKRDRMYRSGDLGRYR-DGNVECTGRADDQVKIRGFRIELGEIDTHLSQHPFVREN
VTLVR-RDKNEDQTLVAYFVSQRQFRRLIKNIRDYLKQKLPSYAVPTVFVPLMPLTPNGK
TDKNAL
>Bd_AAR_BDEG1579.1_A1_1
TDIFSSNAKLHPDRPCVVE--STFTYQDINHAANIVAHHLINQGIKREDVVVLYSYRGVD
LVVAIMGVLKAGATFSVIDPAYPPARQIIYLTVAQPRGLIVLEKVRSYILSIICEIPSLS
NGVLTGQDRADLDPQVVIGP-DSGTLSFTSGSTGIPKGVCGRHYSLTHFYPWMSQEFELT
EAERFTMLSGIAHDPIQRDIFTPLFLGACLCIPTAEDIGSPGRLAEWMSIQRITVTNLTP
AMGQLLSANTIPSLRHAFFVGDVLTKRDVLRLQHLASNTVINMYGTTETQRAVSFLVNPA
YMEEDIMPAGKGMKDVQLLIINNKSNICGVGEVGEIFVRSGGLAEGYLSLPDITSSKFVL
NPFRGPRDRLYRTGDLGRYR-DGSVECTGRADDQVKIRGFRIELGEIDTHLSQYPGIREN
VTLVR-RDKFEEMTLVTYFVIE-DISETIRDIRAYLKQKLPSYAIPAVFAPLLPLTPNGK
IDKNIL
>Sc_AAR_LYS2_YBR115C_A1_1
HDIFQDNAEAFPERTCVVEKSRSFTYRDINRTSNIVAHYLIKTGIKRGDVVMIYSSRGVD
LMVCVMGVLKAGATFSVIDPAYPPARQTIYLGVAKPRGLIVIRALDQLVEDYINNSIAIQ
ENGTIEAPYDHYKDTRVVGPDSNPTLSFTSGSEGIPKGVLGRHFSLAYYFNWMSKRFNLT
ENDKFTMLSGIAHDPIQRDMFTPLFLGAQLYVPTQDDIGTPGRLAEWMSKYGCTVTHLTP
AMGQLLTAQTFPKLHHAFFVGDILTKRDCLRLQTLAENCIVNMYGTTETQRAVSYFDDPN
FKKLDVMPAGKGMLNVQLLVVNRNDRTCGIGEIGEIYVRAGGLAEGYRGLPELNKEKFVN
NWFLGPRDRLYRTGDLGRYL-NGDCECCGRADDQVKIRGFRIELGEIDTHISQHPLVREN
ITLVR-KNADNEPTLITFMVPRFDKPDDLSKIRTFLKKRLASYAMPSLIVVMLPLNPNGK
VDKPKL
>Fg_AAR_FGSG06041.3_A1_1
IEHFARNAEAHPERTCVTKTSEAFTYKQIYEASNILAHHLTEAGVTNGDVVMIWAHRSVD
LVVAIMGTLSSGATFSVLDPLYPPSRQQIYLEVAQCALVNIADEVRRYILNLKTEVPSLR
DGILAGRPKAASRPDVTVGPSNP---TFTSGSEGKPKGVLGRHYSLCRYFPWMSERFNLT
SESKFTLLSGIAHDPVQRDIFTPLFLGAQLLVPSKEDIQHE-KLAEWMREHKPTVTHLTP
AMGQILVGGTFPSLDRAFFVGDVLTTRDCRQLRKLAENAIVNMYGTTETQRAVSYFKDPN
ADVLNTVPAGKGMQNVQLLVIDRQDRNCGVGEVGEIYVRAAGLAEGYRDNAALNAEKFIT
SPNYVPRDRLYRTGDLGRYLESGDVEATGRADDQVKIRGFRIELNEIDSNLSQNPLIRDC
KTLVR-RDKNEEPTLVSYIVYFKRFRRMQTEVRDHLKGRLPAYAVPTTYITLLPLNPNGK
VDKPNL
>Sp_AAR_lys1_SPAP7G5.04c_A1_1
PD--RECIVVTP-SVTIDAPVTSYTYRQIDESSNILAHHLVKNGIERGDVVMVYAYRGVD
LVVAVMGVLKAGATFSVIDPAYPPARQIIYLSVAKPRALVVLEDLSPTVVEYVEPALKLA
KDGSLTQHVLHLKSEQVVGPDSTPTLSFTSGSEGIPKGVKGRHFSLAYYFDWMAQEFNLS
ESDRFTMLSGIAHDPIQRDIFTPLFLGASLIVPTAEDIGTPGQLAQWANKYKVTVTHLTP
AMGQLLAAQDIPSLHHAFFVGDILTKRDCLRLQVLANNVVVNMYGTTETQRSVSYFQDQT
FESQDVIPAGRGMKNVQLLVINDTNKICGIGEVGEIYLRAGGLAEGYLGNDELTSKKFLK
SWFFGIRDRMYRSGDLGRYL-TGNVECSGRADDQIKIRGFRIELGEINTHLSRHPNVREN
ITLVRRD-KDEEPTLVAYIVGLKKYRKLIHDIREYLKTKLPSYAIPSVIVPLMPLNPNGK
IDKPAL
>Ch_AAR_CocheC5_115936_A1_1
HEIFARNARKHPDRPCVTAKGKTFTYKHIFEATSILAHHLVQSGVQRGEVVMIFAHRGVD
LVVAIMAVLAAGATFSVLDPL-PPMHLPRSLSTCSFRDYIK---DNLQLRTEVPALELKD
DGTLVGQQLRTELPGVLVGP-DSPTLSFTSGSEGKPKGVKGRHFSLTHYFPWMAETFGLS
ENDKFTMLSGIAHDPIQRDIFTPLFLGAQLLVPSKDDIQHE-KLAEWMRQYGATVTHLTP
AMGQILVGGSFPSLHHSFFVGDLLIKRDCRRLQNLAPNVIVNMYGTTETQRAVSYYEAPD
FDTIEVIPAGRGMNNVQLLVVNDRNQICKPGESGEIYVRAGGLAEEYLGLPDLTATKFID
NWFKGPRDRLYRSGDLGHYSEDGNVHCTGRVDSQVKIRGFRIELGEIDSHLSAHPLVREN
VTLLK-RDAYEEPTLVSYIVLLKRFKYLRDDVREHLKKKLPAYAVPSVIVPLVPLNPNGK
IDRPAL
>Af_AAR_Afu4g11240_A1_1
HDIFAQNAEKHPDKLCVTKSEQSFTYRQINEASNILGHHLVRAGIERGDVVMVYAYRGVD
LVVAVMGILKAGATFSVIDPAYPPERQCIYLDVARPRALINIAKLTQLVRSFIDPALALQ
DDGTLVANQVSLKSTPVVGPDSTPTLSFTSGSEGRPKGVRGRHFSLAYYFPWMSETFKLT
PNDRFTMLSGIAHDPIQRDIFTPLFLGAQLLVPAREDIQNE-KLAEWMREYSATVTHLTP
AMGQILVGGSFPALHHAFFVGDILIKRDCRSLQALAPNVIVNMYGTTETQRAVSYYSQEG
FDTMDVIPAGRGMVDVQMLVVNDPSRICAIGEVGEIYVRAGGLAEGYLSNEELNKKKFLT
NPQVGPRDRLYRSGDLGRYT-SGDVECSGRADDQVKIRGFRIELGEIDTHLSRHPLVREN
VTLVRRD-KFEEPTLVSFVPMLRRFRPLRDDAREHLRSKLPAYAVPTVFIPLMPLNPNGK
IDKPAL
>An_AN1242.4_A2_4
QDIIQEKMASQPDKPAIIAD-GTLTYAELEYLSSCFAAYLQQLGVRRGTLMPIYVGKSVW
QIVAILAVFKTGAICVPRDAQ-LGDSVDKWLVDHGAHIVVTLPSLAGSLERQFPVVVPIN
KLFEF-LPSSSQENLPQVYP-HDSFIAFDS-SDPHESSAVLDQRAIIARAASFASTINSN
SGTKTFQYAPCTSDMFLQEVMGTFMSGGCLCIPRSDS---LSQLSRSINETSANLICLTP
LVASFIRPSDVPSIQVLVLFGEQSARNVRNIWSEK----VYTFYGRTECSTCIQV----S
GDDLDTQSIGTSV-GCCSWVVDDFTRLVPVGCIGELVIEGPSVSRGYFCHEKQKKERFTE
Q--PGSRRKMFRTGYLVRYNADGTLVYLGEVDMDQTLQAFKIEQLDVQGSA----GYRCV
AEILDLRIEEYPEPCIAFILKTNNSHMLMAKLHASLAASLPASQVPSLYFPVLPMTSLGK
VNRPLL
>Af_GliP_Afu6g09660_A1_2
CQLFDRSVARTPHQLAVDHESGL-TYTELDVASSNLARKLKQEGVVPGEAVLLLTEHGTR
NVVALLAILKAHACYVPLDSSWSSERIQAVLDGTDSRILINT--TVEPFESPRHKVIHLT
SADVTTTDRSTTKVIPDIAPEDLACLIFTSGSTGVPKGVMIPHRAVANYAQTSPFNMDVQ
PGDRVLHILSVSFDASTGMLFSILGNSGIVV---------PATMDTLFDKAQSCSLASTP
SILATL-PLPYPYVHTILLGGESPPAPLLSSWL-QFGVRILNAYGPTETTCASLM-QEVE
VQETRS-IIGRPMPNGPVYLLQPDTLLVEEGEEGEIAIAGVGLAHGYYRNAALTAEKFIE
W----HGKRVYRTGDQGRWTNDGQVEFRGRSDRTVKNRGFLVNLADVEEPLRQGFGVTDV
YASLI-N-G----LLVALVT---PATADLDGLQSEADRRLSSFHRPGRYLAVFPLSANGK
IDTKAI
>Ch_NPS11_CocheC5_115564_A1_1
LDLFDEHAERSPNSIAAEFG-QTVTYNQLHNASIRVALELKR-GFRPRDRIPLITTMSLE
MLASVLGILRLGASYCPIDNAWSLERVIATLEAVGSRLVLST--VETTISGY--ELVRMP
ELSRHIAEEGVEALKFIRGDRDLIYIIFTSGTTGRPKGVMVPHSSAVHLVQNFSGAMRGS
PGEKVLLFFSVAFDGCAGVIFSTICHGGTIAMA------QPSDVINTASSCS--TLILTP
SMLASLEPE-FDRVHSIYMGGEAPNETLVRIWTSPTRK-VYNCYGPTECTTAVST----V
EIPGGPIVLGHLISEVEIVLLDENLEHVPQ---GEICIRGPCLAVGYLNMEALTQKKFFF
R----DGVRHYRTGDLARRDEEG-LHFVARVDRIVKNRGFLINLAEVEPALRSFSGVQKA
AAFLLQK------QLVAFVT---PSEVPVDILREYLVRKFDVFIVPDLIFAIFTLTPNGK
VDTRAL
>Af_Afu3g12920_A1_2
LDHFHDQLQKHSSSVAIEDG-TQVTYAQLDALSDSWSKRLQA-GVGAGCIVPLLSKRSVA
MVAATLAILKLRAAYVSIDDSWGKDRIDTVLKTVNPQIIVSTPK-----DHYPYPVVALE
RNDFDEGTQWTRNDEDSIDRNDLAYIIFTSGTTGIPKGVKIGQRSISRYVKEGGDLP-FN
HGTRVLLICSIAFDVCAGVMFNTLCNGGTLVLA------DPSTFETAAKTCH--VLPLTP
SILVTLDPG-FDTVEKIFLGGESPSPSLIEAWSSPRRR-LYNAYGPTETTCTAFM----G
EPG-SPITIGYPISYSTVTLLDEDGME---SVEGEICIAGLGLALGYFHDPERTNSAFVE
W----NGVRIYKTGDYGRRTKHG-LQFCGRRDSVVKNRGFLINLADVEPALLSYDKVDSA
SAFMSQG------QLIAFVT----PTSAKEGLREYLANTVSSFLVPDTIYSLFPRTSNGK
VDRRSL
>Lm_SirP_AAS92545.1_A1_2
CHIFERIASQFPESVAA-EDGGRITYGELHYASNHLANHLSQIGIQSGQKIVIISNRSLE
MIVALLGIMKSGACVVPIDFEWSQDRIQTTLETTQCRYAISTKC-----IEIPNQELILF
QEGDLQDQPASFSTRGFQLPSDLAYTIFTSGTTSKPKGVMVPHSAIAHYVQQVSDEAPFN
ASSRVLLVFSVAFDACLGVVLSTICNGGTLILA--------TSMNFATVATTCTILPLTP
TILSTLRPE-YDSIKSIFLGGESPSPNLLRPWLNGERR-IFNCYGPTETTCTSLI----K
EPDE-PNHLRYTVAGSSVVLLDGNLREVSE---GEIAISGPGLAVGYFNNQALTAEKFIV
Y----KGVRHYLTGDYGRKT-SG-IDFLGRKDRVVKNRGFLINLAEVEAVITNMKLANSA
AALMHEG------RLIMFVT---PETIDVSSLRSRLEIR-DSFLVPDRIYAIFPITSNGK
VDLASL
>Af_Afu3g15270_A1_2
HSLIEEQAKARPDAAAVQYTEPPLTFSALNTRANQLARQIRPYGT---KYIAVHLRMSTD
FIVALLAILKSGAAYVILDPDAPAARKSFILDDLQPGLVLVDISAGELA-----NEVQLG
SLLSQASSHDTGDLLHVQDP-SSAYVIYTSGSTGKPKPTLLEHQAVFNGLLAFPP---IE
-GLRQLLFFNPAFSAAQRSIWATLAVGGCLCLASKENL--TVHTAKMINTMDINSVDMTS
SAAALISPDDVPSLRRMVLGGEMVNPAVIQRWEHRVE--LLSSYGLSECQLNWRH----R
LSNVSSRLIGQPYDTTTSYILPGTTELAPLLVPGELCLGGAQLARGYLHRPDETAKRFIP
NPF--GKGKLYRTGDMAVRHADGSVELIGRIDFQVKINGHRVDPGEPNSIIQAIEEVEDS
AVVPA--SVNNRTVLVAVVSPDTEWEALVRKLRPFLAARLPLYMVPQFWVSM-PLSNNGK
IDLVAI
>Af_Afu3g03350_A1_2
TDYIRHQVESNPDAPAVQCQEQPYSYAALWQLVEHIAGQF-----RAGRIMPLCMDPSVE
FVATVLAILRAGSAYVILDPEGSAQRNRVIAEDCGCEPVIVHEKYAAFFDHSVTIESIQS
------IQNHGQLDPPSITPSDLAYLIYTSGSTGTPKGVLLSHRAVSHGI----DQFQLN
-GRKWLLFYNPIFSAAQRTILATLSKGACLCLTRRDRL--ATALPEVLNNLQIDALGITP
SALALLSPGETPALQQITTVGEPLSQSLVNKWADRVH--LRVSYGLSECAQLNFSR--QL
QPGDNPRNPGLPSDTTTAIVLGTMTRL-SVNEPGELCLYGPQVANGYHQRQK-TQAAFVK
APK---DTHMFRTGDLAVQREDGTFEILGRIDHQVKIHGQRVEPEEVAAKLATVKGVASL
ACVGC--YINERMSLVAAIVPEADWGTLVQYLRDHARQSFPPYMVPSYWMSCFPTNQNGK
VDFRAI
>Fg_FG13783.3_A1_7
HHQFNDMAVKQPDKIAVDAD-GKLSYSEIAIASNQLAQQLIATGISKGDAVMACCEKSKF
VAIAWMAIFKAGAVLVPVDGQ-PLGRLEHIQNVSKAKAVVS---TLKNLNKVSDNILQID
DFLSHASCGDVEVKSPPVSPADIAYIMFTSGSTGVPKGITVTHSGFCSGMKKCSGIF-TA
--ERFLNFASYSFTPAIYEVLMPLCFGGCVCIPSEHAR--VNELVRYMNETLVDTSVIVP
SLLRSMSPDDLPNLKTLLVMGEPIPQPEAARWTSK----IIYCYASSENGIVSSNN--RL
GHLTDVRNVGYSNG--TCWIVSNHDRLLPIGVVGECVVYSASTASSYLDLPEKSKEVFVK
SASPCQGFGYCRTGDLMYFNSDGSLSFSGRKDLMVKIRGQRVELAEVEGAILS--GCAEQ
TVVDVPKGGPLANRLTAMRIPSRLSLERAESLRDLLAKRLPEFMVPIAYVFVLPVTASAK
VNRVAI
>Cp_PS1_CAB39315.1_A2_3
HQAIQAKCQAQPDATAIDAD-GCVTYGELERRAEKLAGLVSHVSK-PDQVVVLYFSKSWL
TVVAQLAVLKAGAAFITLEISQPVHYLQRVISALGPVLVLTSEDLFSAAEDLQENAVPVM
ADKDDLRTSQASSSACTVEC-DLMYIIATSGTTGMPKIVMTDHQAFMTNASPLMNGLGIT
SDSRVFQFCGYSFDLLIVEHFLTLLAGGCICIPSLHNR--NNRFAASIVELEANWVGSPS
SVLQLLDPQTVPTVKTIMQAGERLQQGLVDRWASHVR--LINAYGPAECSVGALARDTVR
PDTDDVQNLGFATG-SVCWIVETSEKLVPIGAEGELIIEGHTLSRGYLGDADKTNASFLR
LPNQSQGHRVYLTGDIVRQNSDGSMSFVRRKDAQVKIRGQRVELTDVEHQVERFIGAHQV
VTDIVQIPNSQSSILVALVLPTSSFTANANAAETALQDRMPAYMVPDLFVPVLPREASGK
IGRKAI
>Cp_PS4_CAI59268.1_A2_3
HQVIQEKCQAQPDATAIDAD-GSVTYDELERRAEKLAGLVSYVSK-PDQVVVLYFSKSRL
TVVTQLAILKAGAAFITLDITQPPHHLRRIIAALGPALILVL--SDELLSAAEEGAAVMA
DKDHLSIASQTSSSACAVEC-ELMYVVATSGTTGVPKIIMTNHQSFMTNASPLMNRMGIT
AESRVFQFCGYSFDLMIAEHFLTLLAGGCICIPSLHNR--NNRFAASIVEFKANWIGAPS
SVLQLLDPQTVPTVKTIMQGGERLQQGLVDRWAPSAR--LINAYGPAECSVAALVSDTVR
PDTENVQNLGFATG-SVCWIVDTEGKLVPIGAEGELLIEGHTLSRGYLGDLDKTNAVFLA
LPDQGQGHRAYLTGDIVRQNSDGSISFVRRKDAQVKIRGQRVELADVEHQVERFAGSHQV
VTDIVQISDSQSSILVALVLPTSSFTANANAAETALQDRIPAYMVPDLFVPVFPEA-SGK
VGRRTI
>Af_SidE_Afu3g03350_A2_2
NGQFEATVRTYPNRTAINYNEQFLTYAELDSEANRMTHYLSELGVVPGDIVPLLLEKSPL
MIKAILALFKLGAAYVPLSPENPLERNAYIARDVSAKFVLTEKEEAYFASESDIPSVLLD
QANL--SQYGPEPQLVTVSP-DAAYLLYTSGSTGLPKGVMVTHGACAAAMQSIIEFEHQG
QESRMLQFSNYVFDVSLYDFFVALHSGGTLCIAPSERL--LNNLAEVINEMNVNHVFLTP
TVARLLNPKDVPNLESMTVGGEQLTRDVVTTWASRVT--LRNGYGPTEASVLVTMK--DV
DTDTTGGNIGRPLASVGAIVLDGVRPV-PYGAVGELCFFGPQLAQGYFKKPDITSAAFIE
SEV-LNGRRLYRSGDLARYL-NGDIECLGRKDDQVKINGHRIELGEIEQAFLRTGEIKDC
VLTVW--KHNSTAHLVAVAVPLDGFAENVQRVRSKLTGL-TPYMIPKAIVPLLPRLPSGK
ANRKQL
>Af_Afu3g15270_A2_2
HSALQRMAASHPSRTAVEDSGARITYAGLAIKMNQLAGLLER-GLELEQIVPIMLEKSIN
TIVAMFGILVAGGAFLPLGPENPRERNLGILEDCGAKLVIADQLNADFFKGTSYEVIVID
AIAWD-TIPLQRQVVPGLNPNSLAYVIYTSGSTGKPKGTLIPHSAIVA--ALDGILYATT
QNSRRIMWLNYTFDGSFYPLFPTLATGRTLCVAPQNTI--VGNLADVITKLRVDQINLTP
TMASLLHPDDVPTLEILATGGEPVTHHMLNVWAPR----IYTSYGPTEATICVTTR--QV
TPDMNIRNVGRPFPNTTALILDTMEEL-PSGSVGELCIAGPQLARGYLNRPEATNKAFQG
T----ADQRFYRTGDLARLL-NGEIELFGRKDDQVKINGHRMELGEIESVIKQTNVFRQC
AVTVLKK-----KQLVAFCSLAPTELPEVDQIKAQ-LTTLPQYMVPTIWLPVLPLT-SGK
IDRKRL
>Mg_MGG07858.6_A1_4
HWLFQEKARETPCAEAVIAEKVSWTYKQLDTLTDKLAHLLVSKRVSPGKIVPLMFEKSVW
TVVAAIAVLKAGGAFGYIEPNQPWEDVSRLLGACESTFVLCSAKYEGLLSTHDVESVIID
ELLS--RLPSCGSVEDISQPADISYIIFTSGTTGRSKGIVSNHSSFCTSILAHGKEF-YG
PESRCFAFSAYNFDVSVTDIFTTLAFGACICIPSDEEK--MNALAATAARMRVTHITATP
TVSQFINPGDVPTVKTFITGGEFASPEIIKKWVSAGRN-YINIYGPAECNSRITHH--SF
KVGDSGSCIGRPSG-CVVWITNDPNALVPLGAPGELLIEGHLVSNGYLKEEDKTAEAFIA
APDDRASSRLYRTGDLAQWL-NGKLRLLGRRDTQMKIHGVRLEAAHIEFKLSALPSGSQA
VITVPKGQESKREKLAAFVTPRQDLCDLLAGVQETMLANLPAWMCPNYILPLFPGQ-SGK
VNRKVL
>Ccb_HTS1_AAA33023.1_A3_4
HKLLEETAQSQPAESAIVAHDGQLSYMQMDRCADVLARQIKTNMISQSPFVCIHLLRSAT
AVVSMLAVLKAGGAFMPVDISQPRSRLQNLIEESGAKLVLTLPEA-NALATLSGVIPVSL
EL---VTKKDEYCKSGDTDPSSPAYLLYTSGTSGKPKGVVMEHRAWSLGFTCHAEYMGFN
SCTRILQFSSLMFDLSILEIWAVLYAGGCLFIPSDKER--VNNLQDFTRINDINTVFLTP
SIGKLLNPKDLPNISFAGFIGEPMTRSLIDAWTLPGRR-LVNSYGPTECVLVTARESPTA
PHDKPSSNIGHALG-ANIWVVQ-RTALVPIGAVGELCIEAPSLARCYLANPERTEYSFPS
TLDTKKGTRVYRTGDLVRYASDGTLDFLGRKDGQIKLRGQRIELGEIEHHIRRDPRFHEA
VQLTDPDDATVDVQMREYLATSENLQTLVTELKKSLRGVLPHYMVPLHFVAVLPGS-SGK
LDHAFV
>Bc_BC1G04782.1_A1_1
HTLIEQSVMGKWESPAVCGD-GEFSYSQLLLVSKQLAQRLRAAGVGPEILVPIAHEKSCW
TLISILGVLQAGGAFVLLDSGLPVARMQTMISVVEAPLIICSEALQAKVSGLANQILCLD
SMQKELTNHRDASFSSGVAV-DNAYAVFTSGTTGVPKAVVAEHRQVATAFHAQAMQGMFQ
RNRRMLQVATYSFDPSIADMLGPLFVGGVVCIPREEEV--LTALAGVISRFQVDVIDITP
SVANILDPLEVPNLKELRLGGEAVTAAQLKRWTKIPHFQFHNSYGPSECCVTAALT-PPL
HSSVNPLNFGSPVG-CRMMIVDNCSQLVALGLVGELAIQGPIVTRGYLNNADSQKRAFVE
IPYPPWASRIYLTGDLARFA-DGSVIFVGRKDHQVKLNGQRIELGEIEATATKIEGLEEA
VVMIIKSNSRAELVLVAWKK-ILNLPDVSAVILRQLSVMLPPFMVPAV-CLLLPLSLTGK
TDRKGL
>Ccb_HTS1_AAA33023.1_A1_4
YDLFSARAHEQDANMAIDAD-GRMSYTELERVSSTWARQLQKQGISQGSWVLFCFEKSRL
AVVSMIAILKAGGVCVPIDPRYPVERIRDIIRTTNATIALVGAGKTAALADTAVQTIDIT
KIPHGLSDTVVQSNTKIDDP---AFGLFTSGSTGVPKCIVVTHSQICTAVQAYKDRFGVT
SETRVLQFSSYTFDISIADTFTALFYGGTLCIPSEEDR--MSNLQDYMVSVRPNWAVLTP
TVSRFLDPGVVKDISTLIFTGEASREADTVPWIEAGVN-LYNVYGPAENTLITTA----T
RRKGKSSNIGYGV-NTRTWVTDSGACLVPVGSIGELLIESGHLADKYLNRPDRTEAAFLS
DLPVRRGRRFYRTGDLVRYCDDGSLICVGRSDTQIKLAGQRVELGDVEAHLQSDPTTSQA
AVVFPRS-GPLEARLIALLVFAQCPPDLVKYATSSLQQRLPSYMVPSVWLGILPMSVSGK
LDRAVL
>An_AN10576.4_A1_1
HDLIEEQAIARPDQEGICAD-GSLSYAGLSKLSSVLAEQLKTFGARPEQRVAILMNKSFW
YPVVVLAVLKSGAAFVPLDPSHPKNRLKQLISEIEPCALITTSVLSELADDLGCPSLAID
SLTRSKGSTTALLPNTSASP-NNAYIIFTSGSTGKPKGVVVEHSALSTSAITRGVVLGLG
PDSRVLQYAPHTFDVSVDEILTTLIHGGCVCVPSEDDR---FSIAHFMESARVTVALLTP
TSARTLHPDEVPSLRILQTGGEVLTEDVNDKWSNRVT--LFNVYGPTEASVACVIS-NRT
GLKGAGHVLGQAVG-GKLWIVDDIERHLPDNEVGELVISGAILARGYFRDPSRTESSFVR
M---RNGERVYRTGDLASMDSAGTIIYHGRKDLEVKIRGQRINIAEIEIAILQCDLVHSV
VVEYR--SGLFEKKLVAVLRAKGLTEDIYCLLLSHVSSVLTPAMIPSKWLSLVPQMPSGK
ADRKQV
>Cp_PS3_CAI59267.1_A1_1
QDLFRQRCDLHPDSPAVVAD-GSFTYDELDHFSSLLATRLQAAGIGPDVFVTICATRCRW
IPVAMLGIIKARGAFCALDLSHPLDRLKDICDALKSTITITTPTDSNIARKLASTVIVIG
GAPVESITPMNDRPKPTNGHRNALYSVFTSGSSGKPKGVVVEHRSFVSSALASIQPLDIR
PHDRLLHFSAYAFDISVFEVLTPLISGATIAIPSEKRR--KESLTHAVQELGATWALLTP
TVARLYDPDEFPSLRTLALGGELAQTSDIALWQSKN---VVIIYNPAECCPIGVS--GPA
CPA-DGRFLGRSHTCQRAWIVDDHDKLLPIGAVGELLIEGPVVARCYAHDPNFSSPDIQS
TPSTSSGTRLYRTGDLARYGSDASLYYMGRKDSQIKIRGQRTEPGEIESNLHSLSKLGVA
IVVLELR---GSSKIIAFVSATEETDMCIIKATSKLHRIMPAYMVPSAFLSVIPISRSGK
IDRTRL
>Cp_PS1_CAB39315.1_A1_3
HDLVQQNCCSRPTCQAVASD-GCLTYDEMSILSSHLAQRLAA-GVKPGVFVALCLDRCKW
AVIGILAVLKAGGAFCALDSSYPVSRLQDMCRDLEITIVLTVKTNIQHASPLADTVILLD
DLYSESSSAQKCASRSSLSPHDPVYAVFTSGSTGKPKGIIMEHASFSACALSSMEPLHIG
PQDRVLHFASYAFDLSLFEILAPLIAGATVVIPSEKAR--LENLPCAMTDLGATWAFLTP
TVARLYRPTQMPTLKTLCLGGEAVNASDIKSWS---SKNLISGYNPAECCPLGISG---L
LNDHMPRALGSTFPSQMAWIVEDHEKLLPVGAIGELAIEGPVVARGYVHDLKSSDSSVVK
TPTINRSNRIYLTGDLARQDDDGSVHYLGRKDDQVKIHGQRVELAEIEQHIEQHFLATKA
VVMLLRP-ISGRTVLTALVMINQDFRATLALAASKLRLALPSHMVPSVYLPIFPTK-GGK
IDRGHL
>Cp_PS4_CAI59268.1_A1_3
HDLIEKSCSPRPNPQAVVSD-GCLTYNEMDRLSSHLAQRLRDAGVEPGVFVALCLDRCKW
AVIGIVAVMKAGGAFCALDPSYPVSRLKEMCRDLGITIVLTVKSNIQHASPLASKVFALD
DVYFESSSAHESASWVNVSPHDPVYAVFTSGSTGKPKGIIMEHASFSACALSSVKPLQIA
DQDRVLHFASYAFDASVIEILAPLIAGATVAIPSERAR--LEDLPRAMTDLKATWAFLTP
TVARLYRPEQMPTLKTLCLGGEAVNASDTRSWS---SKNLISGYNPAECCPLGISG---P
LNDRMPRSLGSTFASQTAWIVKDHEKLLPAGAIGELAIEGPVVARGYIHDVTCSDPSVVK
PPPANRGNRIYLTGDLARLDDDGSVHYLGRKDDQVKIHGQRVELAEIEHHLEQFV-LATK
VVVMLLRPISGRTVLAALIMVSQDFRANLASAASKLRLALPSHMVPSVYLPIFPTTKGGK
IDRGHL
>Mg_MGG00022.6_A1_3
HDYALAYGRKFPDAIAISSD-GEWTYAQLDKVTSDLADHITLGEVEVGQVVALCFERSKW
TVAAMLAVNKAGLAFTLVDPSLPPARIANMCEQTSAKLAFTSQSNWATLNAIVDRCIVLD
QFVERIQTPEDSGSRKKPQPSDLAYVIFSSGSTGEPKGSMVAHWSFTSSASELFPALGLD
HTTRTIQFASYAFATSLVETFATLGHGGCVCIPSADER--INDTAGFINRSKANWAIFTP
SFISSLRPEDVPSLTTLVVGGEPLSTATRDAWASKVR--LFNGYGLSESSGMAAVH-RVQ
PAVPEPHIITRTVC-LRIWLTNDVGKLAPVGAIGEITVETPCLALGYLPSSSAERSRFLQ
EPKEAEPFRMFRTGDLGRYKSDGSIVYLGRSDLQVKIRGQRVEMGDVETNLRR--FLPSD
TPIPIIP-RDGRMTLVAFLTYVIADSAARQSITSKLLKVLPQYCVPTHFIRLLPKTVTGK
TSRKDL
>Fe_Esyn1_CAA79245.2_A1_2
SEMLK-WTSQSPNKAAVAAD-GEWTYAELDNVSSRLAQHIIDLGK-EHAIVPIYFEKSKW
VVASMLAVLKAGHAFTLIDPSDPPARTAQVVQQTSATVALTSKLHRETVQSTVGRCIVVD
EFVK--SLPQSSELSASVKAHDLAYVIFTSGSTGIPKGIMIEHRSFSSCAIKFGPALGIT
SDTRALQFGSHAFGACILEIMTTLIHGGCVCIPSDDDR--MNNVLEFINRTNVQLGHATP
SYMGTFQPEVVPGLKTLVLVGEQMSASVNEVWAPRVQ--LLNGYGQSESSSICCVA-KIS
PGSSEPNNIGHAVG-AHSWIVEDPNRLAPIGAVGELVIESAGIARDYIVAPTQDKSPFIK
TPT--DGFKIYRTGDLACYASDGSIVCLGRMDSQVKIRGQRVELGAVETHLRQ--QMPDD
MTIVVKFDSSSTTVLTAFLH--ILDQRATREINAKMEQVLPRHSIPAFYISMLPQTATGK
VDRRKL
>Fg_FG13783.3_A5_7
HTTFERFARQTPDAEAVCSADGSYTYKELNDISQKLARSLDEYQIRRNTLVPFCFEKSSL
AVVSMIAVLKAGAVNVPINPDLPHSRMKYILEDMESEIVITSSKLAPLFQGLA-KPLVLD
ELFSG-LEATMETVCPALEPSDAAYIIFTSGSTGHPKGIVLEHRNLATACNAQADALGIT
SHSRILQFASYHFDMSLSDHWYALTRGACVCIPTEEER--FSDLSVPINRMKVDTIFVTP
TI-GLIDETMVPTLKSITLGGEAVTKHIVDKWTP--ILTLNFAYGPAEISVFCCWR-GNV
EKGTPPSSIGRPLN-CRIWLTEDPNMLVPVGCIGELCVEGPQVSRCYFKDFERTKSSFVN
NPDIATSRRIYRTGDLARYNDDGTLVFAGRKDNQVKLHGQRLELEDIEYNLSTHDAIRHG
LVVLPTK-GPARNKLIAITV---SSLVDIPAVINYMSSRLPAYMVPPVWIVVIPMSPTGK
LFRKKV
>Fg_FG13783.3_A7_7
HHAVEKQVRCQPSALAVVTEVGTLTYEELDCMANRLSHHLIDHGAGPEVVIAFCFQKSLW
AIVAILAILKTGSACVALEPGYPTQRKRSIVLETKSALILTSPTCQDRVLGLGIDVVTVD
AGIND-LPTVQGTPKTTVSP-SNAFIVATSGTTGVPKCTVLEHRNLAAFTLCLPQ-MGMT
SQSRVGHFSAYSFDASIMDTILALTQGATICVISEEDR--LNCLADAMSRLQVTWCFLTP
TVIQMLEPEQVPTLQTIVSGGERLPNNLVRKWADKVN--LINGYGPTETSVICVFT-RPL
EPTDDGSNIGRPLV-CQAWVTATTERLLPIGTVGEIVIQGPNVGRGYMNSLAKAQSGFID
SPS-NMSGRFYRTGDLGRLNHDGSFTIVGRKDDQVKLRGQRIEVHEVEYHINQSPVIQEA
IVVVPVE-GPFKQRLLALVRRKASAAPLIARARSHMEKEVPRHMVPTLWIPVFPLT-SGK
TDRGAI
>Hv_TEX1_AAM78457.1_A10_18
HLIIERQAKQRPNRPAIDAD-GKFTYSELDRTANRLAHLLHDYAVKVGDIVHVCFEKSKW
YFVAILAVNKAGAAWAPFDPAHPPQRLKAVASQTGAKLALASTANTRLCEQVVDCVVEVS
SLDKNLYDNIEKGPDINVTPMDAAYILFTSGSTGVPKGIVMQHGALCTNQAALSGWLGFD
HTVRMLQFSSFVFDVSVGEIVQALMNGACVCVPSEHMR--LNSLDSFVRDFNVTWAYLTP
SFTRTLKPKDFPSLKLLLLAGEPTTQDVLDTWFGLPNTRFINAWGPAETCVYNTLYEWQS
NTE-SPLKLGRAVG-AYIWVVENPQRLAPTGCLGEIIVQGPPLLKEYLADPEKTAAATVT
EPESTTWNRFYRTGDLGFYDHDGMLHFASRKDTQVKIRGLRVELGEVEHRIGSLDGVRQV
AVVFKTE---KGANLVAYLCIDTELQINLGKMLTELNSSLPTYMIPTMFIPCMPIT-SSK
LDRVKL
>Hv_TEX1_AAM78457.1_A11_18
HEMFENRVHLNPLAPAVAAD-GNYTYAELNSAANKLAHYLKSYSVKND-LVHVCFDKSAW
YIVSIIAINKAGATWVPLDPFHPEQRLRSIVNQTKSTLALASPGNITLCSALVDNVVEVS
SLDSMLAQDGLESPKVSVSS-RTAYILFTSGSTGTPKGVVIQHRSLCTNMNAIAKRVRYH
LDVRILQFSAYVFDFSILEIIMSLLQGACVCVPSEHIR--MNGIVDFIRDMNINWLYLTP
SFLRTINPIDVPNVELVFAGGEAIPRDVFETWVGRVR--FINGWGPTETTVVGSIHEFES
VDE-SPSTIGHPVG-GFCWIVNNPQLLAPTGTLGEIVIQGPTLLHEYLDNPDKTQEAILY
DPEENNWGRFYKTGDLGFYNANGKIEFSSRKDTQVKIRGLRVELGEIEYQVASVEEIRQI
AVVIKTD---NGSNLVAYLCLDTNLQETLAGAIGKLSVTLPRYMIPTFYIPCMPIT-SGK
LDRKEL
>Hv_TEX1_AAM78457.1_A2_18
HELIEKQAVERPDSLAIVGD-GTFTYTELVEAANRLANYLKNFTIKTDELIPVCFEKSSW
YIVAILAINKVGAGWVPLDPSHPEQRLRQVVSQIRAKIVLCSPSNAYICNGFGLTVIEIS
SFNQKLGVTSTTGPATKVTPRNIAYVLFTSGSTGTPKGLVMEHVSVCTSQTAISQRLELT
TDVRMLQFSAFVFDISVGEIVATLISGASLYIPDENTR--LNNLPNFIQNNNINCAMLTS
SFLRTIKPADVPALELLVFVGEAPARDVFETWFGKVR--LINGWGPAETCVLSTIHEYQS
IDE-NCLTIGRPVG-GFCWIVDNPQRLAPTGAIGELVVQGPTLLREYLADSEKTKLAIVY
DPDSQYWNRFYKSGDLCYYN-DGAIEYLTRKDTQVKIRGLRVELGEIEYHLHAINEIRQV
AVVIN---GENGSSLVAFSI-DEDLQARIITASGELRVVLPSYMVPTFFIPCLPST-SVK
LDRKAL
>Hv_TEX1_AAM78457.1_A16_18
HHLIELRAREAPNSPAIWAD-GELTYGQLNEARHRLAHYLSEYDVQVEDLIHVCFEKSVW
YWVAIFAINKAGAVWVPLDPSHPEQRLRQVTSQTRSKLALTSNNTRNLLSGIIDRVIEVS
SLYRHIVSLGAKNPQVSVSSHNAAYVLFTSGSTGVPKGLVMTHGGISTSQMAIKRKWGIN
SSNRTLQFVPNVFDLCLGESILQLISGACIFIPSEYTR--MNGLKDFITEHKINTLFLTP
SFVRTLSPDQLPSVTLLLLAGEAVPRDILTTWFGKVR--LWNGWGPAETCLFSSLHQFQS
VDE-SPLTIGRPVG-GFCWVVTNANKLAPIGTLGEVVIQGPTVLREYLADVERTKATTMY
KPAQPSWSRFFKSGDLASYN-DGTLEFSNRKDTQVKIRGLRVELGEVEYHVRV--ALKVL
VLLLTYS---RPIPVQGSVT--EELQAQLTNMISQLNVTLPRYMVPSLFLPCMPIA-STK
LDRNKL
>Hv_TEX1_AAM78457.1_A7_18
HTVIEQQTIIRPESPAVHGD-GNFTYGQLDQAANRLANHLADYEIKNDELIHVCFEKSSW
FVVAILAINKAGGAWVPLDPSHPTQRHQQIVDQTKARLALVSPSNISTCIDLVEHVVEVS
PTDEILTESSHRGPDREISPSNAAYVLFTSGSTGTPKGLVMEHRSVCTSLTAITKRLKIR
PSARTLQFAAHVFDCAVGEIISSLFTGGCLFVPSDHDR--MNALPEFIRQNKINYMWSTP
SF-RTLSPMDVPSLELVVLVGEAVTRDIMDTWFG--KVRLINGWGPAETCVVSTIHEWQS
IDE-SPLTIGRSVG-GFCWIVEDPQKIAPVGALGEIVIQGPTILREYLADPVRTSGSTVY
NPNDKYWNRFYKSGDLGLYNADGTIQFASRKDTRIKIRGLRVELSEVEHHVKTALSRRPS
GCCIR--STRWCQVWPHFAM-NDGMQERLTAVISQLNISLPRYMVPTFFIPCMPIT-SRK
LDRNYL
>Hv_TEX1_AAM78457.1_A4_18
HELIERQVECRPDASPFLLGMPSLRTVSLTLLLTDWLIILLKLGIKPGDLVHVCFEKSIW
HFVATLAINKAGAAWSPLDPAHPEQRLRKIVVQTGANLVLTSPSNSMLCSALSEKVLEVT
SLDQKLETVDSEAPDVAVTPDNVAYVLFTSGSTGTPKGVVIEHRSVCTSQTAMIKRLRVT
SDVRMLQFASFVFDMSVGEVIPTLFSGGCVFVPSEDIR--MGNIAQYIRDQRINWAFFTP
SFLRTLAPKDIPNLEVLLIGGEAIPKEILNTWFGRVR--LINGWGPVETCVCSSWHEWKS
VDE-SPLTIGRSAG-GFCWIVEDPHKLAPIGTVGEVVVQGPTLLREYLGDPERTAASSVK
APKSQHWGRFYKSGDLCSYNSDGTLKFFSRKDTQVKIRGLRVELGEVEHHITALHGVRQI
AVVYK---GDHGTNLVAYICIDQKLQNRLNALVGNLKVTLPQYMIPTLYIPCMPII-STK
LDRNEL
>Hv_TEX1_AAM78457.1_A1_18
HQLIERQAKNRPNATAIQAD-LELTYLELDRAANRLAHHL--CGVRDQDLVHVCFEKSAW
FFVSIIAVNKAGATWIPLDPSHPIQRQQQVVSQTKAALALASISNVDMCSKLIGNVVEVS
HLDEALTEMSSHGPVSNVSPRNAAYVLSTSGSTGTPKGLVMQHQAVCTSQTAITKRLRMT
SDVKMLQFASFVFDLSIGEIFGPWVVGGCICVPSEETR--MNDLVNFINTMKINWAYLTP
SFARTLNP--VPGLELLLFAGEAVRRDVFEAWFGRLR--LINGWGPAETCVFSTLHEWKS
LDE-SPLTIGRPVG-GHCWIVQDPQRLAPIGTFGEVVIQGPTILREYLADFTKTESSMVR
SPESTHWDRFYKSGDLCRYNADGTMEFGSRKDGQVKIRGLRVELGEIEHHIEALEGVKQV
AVVAN---GDGGAIIVSFCM-TSDLQSQLTALVGQLGVTLPRYMIPTMFIPCMPIT-STK
LDMKLL
>Hv_TEX1_AAM78457.1_A9_18
HELIQYQAVTQPDAPAIVSD-RDFTYKQLNEASNRLAHLLNKYNVKPDDLIPVFFEKNAW
YFVAITAINKAGAAWVPLDPSHPVLRLRQILSQTGTTLALSSSANAVLCSTLVRKVVEVN
ALDNKLTESSAHGPVVDVSSRNAAYVLFTSGSTGIPKGLIMEHGSVCTSQVAIAKRLGLN
SKVRILQFAAFVFDLSIGEIVGPLISGACICVPSEHIR--KNSIANFINRQGITWTYLTP
SFVRTI-KE-VPNVKLLLLAGEAVPRDIFATWFGKLR--LINGWGPAETCCFSTLHEMAI
CGR-ESPYCRRPVG-GFCWIVENPHRLAPTGALGEVIIQGPTILREYLSDVDRTEAAVIK
SPDQSSGSRFNKSGDLGVYN-DGTIEFSSRKDTQVKIRGLRVELGEVEHAVVALDGVHQI
AVVFK---GDNGTQPRGFSI-DEKLQARLTVAIGKLNIALPRYMIPTLFIPCMPIT-STK
LDRNEL
>Fg_FG13783.3_A2_7
HDLALQQSRHKPEAEAIHAD-GSFTYQQIEYLSRALAKDLKQALFRVS-YVPICVEKSRW
AVIAILAILRSGCAYVPLDPFHPQDRLQNIVSQTKAKWILVSEQTRERCQRLGADLYCID
PLLEAQPSELQEDGLPIVSP-DDAYVMFTSGSTGQPKGVVVQHSAICTSIEQQVKCMRLK
PCSRVLQFTSFVFDISLCEIFAGLRAGACVCIPSDTDR--IEQLPKMMNDFEITWAQLTP
SL-LTILPAQVPTLKTLVVAGEAVVPEVIRTWGS--ATDLIIGYGPTETTVYCTVH--YP
TVENESSIIGMAVA-SSCYVVANPDKLVPIGGVGELLISGPLLSRGYLGAADRTSTSFIT
GPS--KNTRFYCTGDLVRLL-DGNLSFLGRKDNQVKLRGYRIELGEIEAAI---P--HLS
VVLLW--QGLHGGSIVALIPTDESSQQLVASLKEAAVRFLPPYMVPSVWLVVLPLA-SGK
INRMRL
>Mg_MGG07858.6_A3_4
HQLIKRHTLSKPEFPAIESRQVTLSYQQLDDLATHMAHQLCELGAAPERIIPISMEKSVN
AIVAMLAVLKAGAAFVPINPEDPQDRRADLLAQVQAEIILVSPNTKDRYAPFNKKVVVLP
PNVAEWNTSPLPSPLNKVKPSNLAYVLFTSGSTGRPKGVMTEHRSVCASTAGHGAAMGFD
FPRRVLQFATYTFDACIGEIFTTLSHGGTICVPTEQER--MDDLSGFIRDFRCDWAFFTP
TFARLLKPESIPSIKTLVLGGEAVTAESVDTWADKLR--LMNGYGPTETCVFCTTRDISK
G-D-RAEKIGHMVS-SVGWVVQDHNRLVPIGCTGELLVQGPGLSRGYLGQPDKTREVFVP
APAYSTDQVLYKTGDLVRQDTDGSLLYLGRKDNQTKINGQRLEIGEIEAVLNGDAAIEQV
VVVAK----------------------------TTIDKNKQIYLVPTLWIPVMPLATSSK
TDRKTL
>Hv_TEX1_AAM78457.1_A18_18
HDLFSKQAAIKPDHEALYSSEGSMTYSELDHLTTQFAVYLSRLGVRPETIVPFCFEKSMW
AIVAMLGILKAGGVFIPLDPSHPTSRRQALVDEVCAQFMVVSPTTASDCQGMVQNTIELS
QFIAHITINVTKQSFVRPGP-NNAYVLFTSGSTGKPKGVIIDHKGVATVLLRQREDFSIN
GDSRMLQFSNYVFDACIIEIFTTLIAGATVCVPTEHQR--VHNTAAFIREARINHAILTP
TFTKTLSPEQIPGMKAIILVGEAPTKEIIDIWVDKVE--LHNGYGPAEACVTSTNYTYSS
SVNFSATNIGRSFT-HGLWVVDDHNRLMPTGCVGELLLQGSSLARGYINDEEKTRKSFIK
EVENVGERRFYKTGDLVRYNLDGYVEYLGRKDTQVKVRGQRIELGEIEHHIKNNTAIEHA
VVITR---NAGRESLLAFIC-TEELREMFSDIVTTISSNLPSHMIPKYLIPVMPHNAAGK
LDRKML
>Hv_TEX1_AAM78457.1_A17_18
HDMFTKHASNAPHHEAIYSSKGSLTYGELDHLTDILATHLSSLNVGPETVVPFA-SRIHV
AVVAILAILKAGAAFVPLDPLHPISRREALVREVNARVLIASSDAVASCAGMAEHVVELS
PVMARLATSVTLKILPKVGPRNTAYILFTSGSTGKPKGVVMQHGSFSSTTIGYGKVYNLS
PLSRIFQFSNYIFDGSLGEIFGPLAFGGTICIPSDDER--LQCAPDFMHRAKVNTAMLTP
SFVRTFTPDKVPHLKTLVLGGEAASKSTLEMWVDRVT--LFNGYGPAEACNYATTHIFKS
SAE-SPRLIGSSFN-GACWVVSNHNKLTPIGCTGELVLQGHALARGYLNDKMKTEESFVC
EIGLHEPKRFYLTGDLVRYNSNGELEYLGRKDSQVKLRGQRLELGEIEYNITQLSSVRHV
AVVMHRQ---AGDSLVAFIS-NETMRSTLGSLRENLKASLPAYMVPSIILPLMPIT-SMK
LDRTQL
>Hv_TEX1_AAM78457.1_A6_18
HELITQQSARDPHHEAIYSSEGIVTYANLDRLSNLLAHYLHRLGVRPESIVPFCFDKSPW
AIVAMLAILKAGGAFLPLDPLHPRNRREALVQEVGAEIMIVSPSSSVPCEGLTS---IMV
EFTILLRYDAFQEILPKAEPSNAAYVLFTSGSTGKPKGVLMEHSAFATSTLGHGGIYNLS
PASRVFQFSNYIFDGSLGEIFTTLSFGGTVCVPSEDER--LQKAPSFMREARVNTAMLTP
SFVRTFAPEQVPSLRLLVLGGEPSSKDLLETWCGRLR--LVNGYGPAEACNYATTHDFKP
T-D-SPHTIGRGFN-SACWIVTDYNKLTPIGCIGELIIQGNALARGYINDADRTKNSFIT
NVDISGPHRFYLTGDLVRYT-DGQLEYLGRKDTQVKLRGQRLELGEIEYHVKKLANIEHV
AVVAHRE---TGDTLIAFVS-NDDLRVALATIMEHLKMSLPGYMVPSTILPVMPIT-SMK
VDRKKL
>Ch_NPS13_CocheC5_16574_A1_1
HGVFADPARTRPEALAIYAD-GELTYGELDSLSNRLAHYLVDQGVIPEMVVPLYFEKSMW
TTVAILAVLKAGGAFLLLDPLLRAVRLAMLCSKVHATVAVA-SRSCHTALQVVSTALVLN
SESVVQLPLSTCPPHVAVHP-HHVYVVFTSGSTGEPKACRMEHRSSCSTVVTHVPALGIN
RNTRTLQFTAYSFAGSLAETLLALVTGGCVCVPSEQQR--REGFAQAIVKLSANWSFMTS
TI-STINIASVPTLRTICVGDETIRIFQISQWAT--HLHLRQTYGSTETSGMMGSA--RL
HPSSTTRDEGKAA--TGRYIVGDCNKLAPLGATGEIRVEGPTIGREYINEPKGTAAAFVQ
TPSATDIMRFYKTGDSGHYQADGTLQLLGRKDTQVKLHGQRIELVEIEIVVELKPCDSSG
VEMPM------------------------------LATTLPHDIVLSVFLLLLPIG-SRK
TDRRQL
>Ccb_HTS1_AAA33023.1_A4_4
QDLVCRRAQQSPNSQAIDSD-GSISYHELDGLSSILAEHLSQLGVRPEAPVCLLFEKSKW
AVVAMIGIIKAGGCFVPLDPSYPHERLEHIISETGSSVIVTSAAYSKLCLSLSVRGIVCD
GVFSSTPSTADSPPSFSVRP-NQAYILFTSGSTGKPKGVVMEHHSVCSALIALGKRMGLG
PQSRVLQFNSYWFDVMLLDIFGTLVYGGCLCIPKEEQR--MSNLSGWVQKFKVNTMLLST
SVSRLMQPADTPSLETLCLTGEAVLQSDVDRWAPKLH--LIAGYGPTETCIMSVSG--EL
TPSSPANLIGKPVS-CQAWVILKETELAPYGATGELYIQGPTVARGYLHDDVLTSKAFIV
DPQNQWSRRAYKTGDLVFWGSN--LYYVRRKDSQVKIRGQRVELAEIEEVIRQ--HIPPD
VTVCVSSDDQNTRIILGAVLVIGYMDDLKSHIIPALEASLPHHMIPEAYVPFLPLG-SGK
LDRKTV
>An_AN9226.4_A1_2
LEVIRGHSRYRPSHTAIHAD-GTVSYSELDVTSTKWAIYLQSQGVKAGCLVPIMMDHSKW
AVIGQLAILKAGGAFVPLDPGQPLFRLENIVRLTESHISLSSPHLANRLHGLVETVLVIS
DERTESHDAADISPVVNNGP---AYVLFTSGSTGRPKGCVVGYGALSDVVNQTTALK-IG
PDSRVLQFASYTYGMSLIEIYCTLAAGATICVPSEDDR--LNALSSILLSMQVTWAILTP
ST--TI-SDAVVCLNTLVVAGEALTMDRLHSLADKTE--VIQAFGLTEAGICCVSQ--RI
TSETDLRVIGRSHT-ARLRLVANYNRLAPVGAVAELLIEGPAMADGYLGDPEQTARAFPK
T---STGGRFYRTGDLVQYAADGSLRYVSRKDSQVKIRGMRVELTEVEYQIRRFPGVEEV
VVEAAAPNSSGIPILVAFLC--EDLSGLVCTIKETMKRSLPDYMRPSVYVPLIPTI-SRK
VDRKAL
>Ch_NPS5_CocheC5_94644_A2_2
QELIQESVQRQPASTAVCSD-GELTYEQLDRFSSGVACRLVSSGVQPEHVVALCFEKSMW
GIVAMVGVAKSGGTFVHIDPQAPRARVQAITEQTRCKVALVALSCHTLLDDLVGDVLLLT
SHAAEESMDVASLATVQHKP-TNLYVIFTSGSTGTPKGVVIEHQNFCSAVIANREWLQIQ
ATSRVLQFTSYSFDASLEETFTALVAGACICVPSEQDR--MSDVTGFIQRAAVNWAAFTP
SFLRSLEPHDVSSLDFMTVHAEPMSQALVARWADLVH--MRPSYGPTECSVTSAVG-KRM
TARSDAANIGWPVG-CRGWVVGCLDTLVPVGAIGELVLEGPIVGRGYLRDQQKTAAAFVT
FPAGQKPRRVYCTGDLVRYATDGSLIILGRRDSQVKVRGQRVELAEIQHHLDLVPDFANS
LVLLPSKGPLQGKLTVVSLKRATYASHVLTVVQKALSCKLPTYMVPHTWLLVLPLQISCK
IDRKLV
>Cp_PS1_CAB39315.1_A3_3
HDTIHQQCLRCPDSPSVCAD-GNFTYRQLDDLSSALSEEIVRKGAGPEVTIPIVLEKTRW
TPVAILAVLKSGSSFVLMDSTHPAARVGSIVQAIGPPVIIVSAQTRSKVATFSTDVVEVG
DLAREVKQQGTRQTGLLKAT-NAAYLVFTSGSTGKPKGAIVEHASLSTAAKYMASRLHID
SASRVLQFSSHAWDIPVTEVLVTLRMGGCVCVPSEEER--TGNLAKASERMKVNWALWTP
TVARLFKPEEFPHLKTLVFAGEALSATDLETWCDRVR--LVQGYGPAECSLISTVT-DPL
TRSDNPRCIGLPSG-CVAWVVDNHELLAPPGATGELVLEGPIVGRGYLGDPGRAASAFIS
PPA-GSSNRLYKTGDLVRQHSSGLLTFVGRNDDQVKVRGQRVEPGEVEGQVAQFPGSQVI
VLVVK---KSAGAVLAALVLPSLAFAALAKAAFSKLRETMPTYMIPSIMLPILPKAATGK
ADRNLL
>Cp_PS4_CAI59268.1_A3_3
HDTIHQQCIRCPDSPSVCAD-GNFTYRQLDELSSALSREIVRKGAGPEVTIPIVLEKTRW
TPVAMLAVLKSGSSFVLMDSTHPAVRVGSIVQAIGPPVIIVSAQTRSKVATFSTDVVEVG
DLAREIHVTRQNGLLQATNA---AYLVFTSGSTGKPKGAIVEHASLSTAAKYMASRLHID
SASRVLQFSSHAWDIPVTEVLVTLRMGGCVCVPSEEER--TGNLAKASERMKVNWALWTP
TVARLFKPEEFPHLKTLVFAGEALSATDLETWCDRVR--LVQGYGPAECSLISTVT-DPL
TRSDNPRCIGLPSG-CVAWVVDNHELLAPPGATGELVLEGPIVGRGYLGDPGRAASAFIS
PPA-GSSNRLYKTGDLVRQHSSGLLTFVGRNDDQVKVRGQRVEPGEVEGQVQVFPGSQVI
VLVVK---KSAGAVLAALVLPSLAFAALAKAAFSKLRED-HAYA------------ATGK
ADRNLL
>Cp_PS2_CAD28788.1_A1_1
ETLIHEWCRRTPSAVAVCGD-GDFSYKELNELSTGVKHDLRHLGIGPEVFVPILFEKSRW
AVIAMLGVMKAGGAFILLDPAHPPKRLRSICDKVSARLVVSSVQQADLAAGLAGHVVIVG
GVATAGVGEHDDSMDCIAAP-HNLYAVFTSGSTGTPKGVVNSHSSFLAAMPVYLKALELD
NNSRVFQFASYAFDVTIFDALMTLVAGGCVCVLSNADR--SSDLTSAIQHFGTTHLSVTP
TVARILDPQDFPSLKTIVLGGELSASDELLKWVNNVR--VIRLYGASECTVMSIQC--TS
GPASSIKTINYETG-NCCWVVQNHEQLRPLGAVGELLVEGAVVGRGYLDDASQTSETFIE
APARQGSSTVYKSGDLVRIAADKSVQFVCRKSTQVKLRGQRIELGEVEHHVRLIPSATEC
VVELITIDASRPPMLMAFVLPSASFRSQIASITSKLRDALPSYMVPSVILPLMPLTGTDK
INRKLL
>Ch_NPS5_CocheC5_94644_A1_2
HSLIENTAKCQPDALAVDAD-GAMSYERINELSTTLANEIMQLGIGPGLAIPLCFEKSAW
YTVALLAVLKSGNAFVPVDSN-PTNRICQIDIDVNSGLVITSREHVQTFVPLCKHVIPLE
PNFFAKEKTYPRFNMPEVSAHDKAYVIFTSGSTGMPKGVVVEHGAYAYAARAHQGGLHIS
NTSRVLQFASYGFDTSMEDHLTTLIVGGCLCVPSEEER--LSDLVGFANRSKANWAHLTP
SVANIFE-E-TPVLKTMVLGGEAMTLRNVQAWAGRPNKRLIQVYGPSECCVTSTIS-EDV
SYNMDPTNIGRALPGCASWIVDTPHALAPIGVVGELLVEGPILARGYLIEPEKTISSFVT
GLE-APQKRLYRTKDLVYYDSEGDLHFVGRVDAQVKVHGQRIEPGEIERNLALEGSLLHS
IVLVP-NAGPCAGILVAVIAFERPETSYISNLRNFLLDLVPHYMIPAIWLVVMPNT-SGK
LDRKRM
>Ch_NPS8_CocheC5_94248_A2_2
HDEIYAVALQNWNQPAVCAD-GEISYGELEQMSTRVANNLEQ-GIGRGHIVPICFEKSMW
MPVAALGVMKAGAAVVALDITLPVQRLQVITKQVQSDIILASLAQTDLAGRLGFAKLLVL
------PNHDEQPKEPVASSDDLLYIVFTSGSTGTPKGTMLTHSHVCSMLHHQREIIGLT
SGRRVYNFASYAFDVAWDDFFHALTSGGCLCIPSEEDR--KNNIETSMAMLRANYVHITP
TILRHI-DK-ATGISVVNLSGEPVAPSDRSILSRKTK--VVNLYGPAETNVVTVQD--LD
ELTTQEVSIGKGYG-ASTWIVKNSDILAPIGEIGELWIEGPLSGLGYLAETTEQKASWVK
NPIPGRHGQLYRTGDLVRYTKDGSLIYCGRADRQVKINGQRVELGEIDVALQAHD-WHVA
VETVQ-SVQ----VIMAFVAEN-HIMQEASLLREQLRSVLPQYMVPRAFVPLLPLTATGK
VNLRKL
>Hv_TEX1_AAM78457.1_A13_18
HWLIQERIKTQPNDTAIVSD-GDLTYKELGVLASRLAWKLQGLGVGPESLIPLCFPKSTW
AVVAMVAIEMAGGAFVPLDPNAPVARLRGIIEDTKSSLAVASPSCQDTMRDIGIEVFAVD
ELLLE-LSDPADGVKSMAQP-DNSVVLFTSGSTGKPKGMVIQHNSLCSSGNAYGCDLEIG
PGTRIFQFSAYTFDVGVLDCLVSLMRGATICIPSDHAR--LNDLAGAMNVTKANWVFLTP
TVADLLSPADVPYLKTLCLGGEAISKKCADRWVNCTN--LHGLYGPAEASICAWNP--AV
GQSGRSTNIGRPTS-SAFWVVNNYKRLVPVGCIGELLIEGPMLARGYLNATADVASNWME
NVDGNNNKRVYRTGDLVRRNADGTFEFMGRKDTQVKLHGQRVELGEIESRIHEFLDMAAI
VAVVK--DEHEHDSLLAFLW----ARSMISFVDSSLGMVLPSYMIPSSYLIFKPQTVNGK
VNRNGL
>Ch_NPS8_CocheC5_94248_A1_2
HGLFDIQLRKRPEVMAVCAD-GSLTYSQLDKYSTLLAFHLLDQGIQPGSIVALCFEKSML
MPISMLAVAKAGITGLGIDPDQPEGRLAQVVTESKAAALLCSHELSSRLGAKKALPLGLD
DLSL--MQLDDTRSLPTVKSSDILYAVFTSGSTGKPKGVLVSHGSYSAAAICQHEPFGFS
QEARVLDFSSYAFDAAWFNLMHTITSGGCLCVPSTDDL--RNHLGGCILQFGVTFAFLTP
TV-RGIERKALIHLKRLLLGGEMIVPSDIALFAD--NCIITLVYGPSECTPMTMFH---N
PENSVDIALGHGMG-TKTWVVDNVHQLCPIGTIGELCLEGPLLGAGYLEDKLKTEQAFIR
DLSRDPQAQIYRTGDLVKYIDDGTLVYVRRKDTQVKLRGQRVELGEIEQHVQAHLPNLNI
VAEVVHAEETENAVLVTFVSHQKTIRQLTVGISDRLEQVLPSYMVPTSYIPLIPTI-TGK
TDRVRL
>Ch_NPS4_CocheC5_112395_A4_4
PAVFQKKVTAQPDAVAVAAD-GELTYAELARYSTNLAQELIDLGAGPETLILICLDKSLW
TIVAMMGIIMAGAAYVPLSPEHPPSRHEQIIETCNSSIMLCSPSYKSRFEALVKHVRTIT
EDSIR-KLPTPEAPLPQKIKNNACYVLFTSGSTGVPKGAVIEHRNVTSNAIAISEGSHLT
PTSRVIQFSTLVFDASVLEIFVTLLLGATVCVPSEEKR--TADLASALTSLKADWAFMTP
SV-SLDGPQSVPTLKTLTVGGEAITTEVINKWAS--GVKLLNVYGPTECCIFALTND-KV
REQRSLSNIGNVLKAGRGWLTNNPHQLAPVGATAELCLEGSNLGREYLNDPKRTAEAFVE
NPHRSVANRIYRTGDLVSYDLDGSIKYMGRKDNQIKVAGQRMELGEVEHNLQRDDSIRQL
VVQLP-KTGPCAKKLTAVISSDPESLSLLNRSRERLMERVPPYMVPIVWIAVIPLV-STK
FDKKQV
>Ch_NPS9_CocheC5_119280_A2_2
EELSDKQTMRQPNTPAVCSD-GDVTYAELDYYSSKLAVHLI--GVGAKDFVPICFEKSMW
VIVAILGIMRAGGAFVPLGPDTPYSRLVMATREVGAHFMVCSKKQLHRFPDLVDRTVPIG
PGFNALNTPMPVLLLPAVTP-TGAYMVFISGSTGMPKGIVMEHQVFCTSALCHKEGL---
----LNEFTSYMFDASIVEIPFKLLHGGCVCVPSEERR---GYLAEAYCSMKVNWAVLTP
PSPSTVDPGSAPLLEVLCLTGEVISTTLIETWAPCAH--LVNAYGPSECCAASSKR--DV
IIGSNLRNIGTAIG-TACWVIENHHQLSPVGCVGELLVEDHTLARHYLN-----------
---------LYKTKDLVRYV-DGSMWLLGRKGYSVKFHGQRVELGEIEYNPLGLM-----
-----------------YIW---------------LAKV-PSDFQPAM-DSV-PIVP---
-SLSQI
>Aa_AMtoxin_AAF01762.1_A3_3
HQVFRKKALAAPQATAISSD-GECSYAQLEKLSDALAAMLLGIGIGDQQLVPLCFERSMW
VVVAMMAVLKTGAGIVPLDPAHPPSRHERILAKVGGGCILVSPQYAQRQFGEGWTTMVVS
ESAA--AVPSIHAFDPPTVTLAVCWILFTSGSTGEPKGIYLEHGAICASYKLLGKTLGID
KETRMLHFSAYAFDIATFEIIGTLMSGGCICIPSDAER--LERLPQFCTTFAVNTAILTP
SVARLYTPNDIPTLRSLCLAGEAPNKQDISTWQHRIPF-LFNCYGPAEACLAATNRIGPN
DADRSATRIGRLRG-VPLWITGNCRKLAPIGAVGELLIEGSTLARGYWIQPMLGCCKAQL
G--SDPADVVDSTGEIYKYDEDGGVVYEGRKDNQVKIRGQRTELGEIEYHLSQFPTAAEV
VVEVATSRDLASVTLVAFVKVPAGIFALPSKLEHEINRRLPLYMIPAVFVSVIPKTATDK
TDRQKL
>Ccb_HTS1_AAA33023.1_A2_4
HETFSRKVVEHPQREAICSD-GSLTYAELSDLSQRLSIHLVSLGIKVGTKIPICFEKSMW
TIVTILAVVQAGGVFVLLEPGHPESRLSGIIKQVQAELLLCSPAS-RMGALQNIKIVELE
PF---IPLPPKPNHQPMVGLNDDLYVVFTSGSTGVPKGAVATHQAYATGIYEHAVACGMT
P-PRSLQFASYSFDASIGDIFTTLAVGGCLCIPREEDR-NPAGITTFINRYGVTWAGITP
SL-LHLDPDAVPTLKALCVAGEPLSMSVVTVWSK--RLNLINMYGPTEATVACIANQ-VT
CTTTTVSDIGRGYR-ATTWVVDNHNSLVPIGAVGELIIEGSILCRGYLNDPERTAEVFIR
SPSLRPNSTLYKTGDLVRYSADGKIIFIGRKDTQVKMNGQRFELGEVEHALQLLDDGPII
VDLLKRTQSGEPDLLIAFLFSLSEFSTVIKKLQDAAMEVLPLFMVPQAYIPIIPLTAAGK
IDRRML
>Ch_NPS9_CocheC5_119280_A1_2
DRLIELSVQKMPQATALISRDGEMTYTEFDQAACRLAKYLEQAGIRRGQLVPICFEKSPG
AVITMVALWKLGAAYVPLDPAHPLQRLQAVISIVEADIAIVSASNKILVQDIVRRVITVD
PTL---LSATDVVFESRSQPRDTAFVIFTSGSTGRPKGVVHVHSAVCSSALRHGPAMSIS
QATRALQFGSYTFIVSTFELFTPLIFGGSICIPSEQDR--QTDIQSALRAFKVNWAIFTP
SFARSL-SD-TPL-HTLVLAGEPVQDDIMDRWAPKVD--LISIYGTSECSVCITGR--MV
HGQTPRNCIGRATG-SLSWIVMDHNRLLPIGAVGELVIEGPSLAQGYLGEPDRTQFAFIE
DPSSLQRRRFYKTGDLARYYDDGTVHLVGRADMQVKVRGQRVELAEIESHLQMSPSLKFA
VSLIFPR---GTPMLAAFIASHKPEPASKAELLEL-AMQLPSYMIPAVFLPLMPTA-SGK
MDRRKL
>Fg_FGSG02394.3_A2_2
HELVVEMATKYPKRPALSAD-GDLDYGQLHTYSTIAARNLVKLGVEPGIIVPLYLAKSVW
TTVAMLAVMKTGAAFVLVPTD-PLLRLHAIIAQTSSPFVVVSQDQGRGLRGVIFQDLNCE
------VQSNEYCKPRSFDTSNTAVILFTSGSTGTPKGIVWNHQALSTTATQLGEAFQLQ
HTSRTFQFASYSFDVSILETFATLIMGGVVCIPSESER--LDDTARAILKRQANWLCITP
SA-KALLPEVVSSLKTIVFAGEQLSHSDVSRWNG--NATVYNWYGPAEASLSAYCR--VY
EGKWSNGTIGTAFA-NVCWVVENGDTLLPIGAEGELVVEGNAIADGYLRQSRDLSSVFYN
DPPPGRRGRLYKTGDIVSYNADGTLKYRQRNDTQVKIHGQRVELEAIEHCLQEAPAVETV
VDIVT-PAQNDDPILLAFLSFTSAMSNVAAILEDKAPSLLPEHMNPSVYFPILPFTLNGK
IDRRSL
>An_AN1242.4_A3_4
HTIIQDRVIAQPSAPAICSD-ENFTYSELDSLTTKLAYHLMDWGVGPEVFVGLCFEKSAW
AVIAQVAVLKAGGAFASLDPAHPESRLRGLVDDIAAPIVLCSTRYLDKSSRICMAALAVS
HTLEQIPDSPATRSLPTLSVENAAYAIFTSGTTGKPKITVLEHAALDVASSCFAKTLGID
SNTRALQFSSYTFDVSILETIITLMTGGCVCTPSDDER--MNDLAGAIKRMEANSISCTP
SVISTLDPSSVPTLKTIFTGGEKLTEAQIMRWADRR---FYNAYGPSEATIIATASRDGI
RLDDDCNSIGTAVC-GRAWIVYNHHRLLPVGAVGELVLEGYNIARGYLNNDKKTKEVFIT
LPRPKPTGRMYRTGDLVRYKSDKNISFISRMDTQVKLNGQRIELEEIEQQCTFSP-ANTQ
VIVVE--TKTVAKALAAFIT--DSIQRTIGQLHNSLGQVLPQVMIPRLYFPVLPLGTTGK
LDRKGL
>Ch_NPS4_CocheC5_112395_A2_4
HDVIQEQSARRPTASAIDADTGVMSYQELDERATALAYRLTALGVKPRQFVPLCFDKSGW
TIVAILAVLKTGAAFVPLDEA-PVLRLREIVGDVGAELLLCAPQYEELCESIPCRAQVVD
RQSTI-YDKPSLPCLPSVDS-NDAYAFYTSGSTGKPKGAVVNHVHWVTSSTAFAPGWKIS
ETSRILQFASYTFDACLIEIFTTLMNGGTVCVPDQAAR--TNDLVGAINQFNVNWAALTP
SVVRTMTPSQVPHLKTLFLVGEAMSQQDLTTWADKVT--LGNGYGPTECACVATCNI--M
TPHTRPNNLGDVVT-ARGWIVNNHNILAPVGAVGELLLEGGAVGAGYLNNPEKTAEAFLK
EVHDNTPPRIYKTGDLVKYNEDGTMLYLGRKDFQAKVRGQRLELSEVEHKLLDDHMVQSA
LASVPTK-GPCAKRLVAILSSQDFASPNVASIRDSLCERLPTYMIPSLWVAIFPLMPSGK
LDRRRA
>An_AN1242.4_A4_4
HEIIRENAIMHPQATAICSD-GEITYEEMFQLASSFAAYLVICGVGPETLVPVCLGKSLW
TMVTVLSVLLAGGAFVPLDPSHPTSRHKEILEEIEADMILCSPQLRSRYLGSVSTIIPVS
ETIKA-YSTVTTSEKANASPTNMAYAIFTSGSTGRPKGIIIEHRAVCSSVIGFAPVVGLN
KESRVFQFASLTFDAAILEVLGTLMLGGCICVPSDDER--LNDIPGAMQRMNVSWSFLTP
SVACILEPSTVPSLQILTCGGEALSSEVVKKWTGHVK--FYGGYGPTETVVFAVVARDFV
DHDFTCIGYGV-PS-TLTWVVDDHDRLAPLGAVGELVLEGPALAREYLKNPSKTTDVFIN
EPALPSPRRIYKTGDLVRYN-DGSIEYLGRKDHQVKLHGQRMELGEIEHRLLASENIRNA
VVILQ--KGPLRQKLVALSMLETGYRQIRTSQKSI-EEQLPVYMVPQAWAVVIPLV-SGK
LDRKRI
>An_AN1242.4_A1_4
HDVISEQVRLHPQREAVCAD-GSFTYGELDVLASELSYRLKGYGVRPETFVALCFDKSKW
NIVAMLGVLKAGGAFVPLDPTHPTPRLRSLVDSVNVNIMLCSRNRAEHLSKVVNNLIPLD
ESFGKISFPPRGYLRQEVKSNNAAYLIFTSGSTGKPKGTLLEHRAFVSCVFAYGAPMGLN
ADTRKLQFAAHTFDASLCESLAPLIHGGCVCVPSEEER--LNDIVQAINRMNVNFICLTP
SFARFVNPSSIPQVNTALLVGEAMSRTDLEAWS---HIKLLNGYGPTEAAVCAAINST-M
DINSDCRDIGLATG-THFWVVNNHDQLVPVGCPGELLLEGPTLARCYINNPEKTDEVFIY
NPTKRGDRRFYKTGDLVRYN-DGSLTFLGRKDSQIKLHGQRIELGEIEHNISTLPLVKHG
MAFLE-S-GPAKGRLMAVVS---ERTYAVTELRQQLSKRLPTYMIPAVWLCVLPLLPSGK
LNRREI
>Fg_FGSG02394.3_A1_2
NDIVMDWAIKQPDRPAVCAD-GQLSYGQLDKYSTTLAKHLLTMGVCTHTIVPLCFEKSML
MPIAMLGVMKAGGACVAMDTQ-PEERLRTIVDDVNPALILSSATNKDLATAVSDQVIVVD
LYVESSPPRTEDHELPMVGPQNTIYVSFTSGSTGKPKGAVINHGNVFAAVRFQGRSLGFT
KSSRVFDLAPYCFDVAWSNVLHTLCAGGCLCVP--SGINAMTGISASINNLEANLVNITP
SLLRILDPNDVPSLQTVLLSGEPPDHATCLRWIPRAR--LVNTYGPTECTFKSSH--TDL
TSTSWPPNIGSGI-GSNLWVVNNADLLSCIGAIGELWLEGPLVGQGYLSNPQMTEKSFVK
DPAAGRPGLLYRTGDLVRSNGDGTVTFIGRKDTQVKIRGQRVELDEIEYHVRNLQEPRVV
VEVVS-PDQGYRQVLMVFIE---NIEAITGTLQETLTKVLPSYMVPQVYIPLIPLSPTGK
TDRRLL
>Fg_FG13783.3_A3_7
HNIVEDFVDSQPEHQAICAD-IQLTYNELDRLSDALSETLAH-GVGPETFVPLCFEKSGW
HVVAMFAILKAGGACVSLDPSHPLDRLCNIIQQVHPPVVLVSKDNSGLFSGLTTDILVVS
GYLANGTGQAISKSRRSVEPHNAAFVIFTSGSTGKPKGSVFEHASIATSSRVYGTMLQLT
SRSRVFQFSSYAFDLSIADEFHTLMWGGTVCIPSEFER--VNDLVGAMRRYRANWAAVTP
AVASLLRPADVSNLHILVMGGERMRADTIKSLADHVR--LAFIYGPSECSVCVMYNT-MV
SPETDPANLGHQAG-VRLWLVSNHHLLAPPGSVGEILVEGPLLARGYLGELEKTAASFIS
DPEGRPGRRMYKTGDLARYN-DGTLNYIQRRDNQVKIRGNRVELGEIEATLQAHPAVRDA
LALLE--TGHFSKQLVAVVSQQQAMSDDAKAVKVHLANNLPAYMLPSQWLLVIPLNSSGK
MDRLKA
>Ch_NPS4_CocheC5_112395_A3_4
HKVIHDQALTRPRTKAVEGD-GSFTYQEFDRITDQLAAHLQSIGIKTETFVPILFEKSSW
AIVSMIAIMKAGGAYVPLDPKHPQTRLRELIEDVGADVVLCSRKYQATASEVSKTPLVVD
QRSIRKATPDSSALLAAATPENAAYCLFTSGTTGKPKGTIISHRAFCTSAAAFTRRMNIN
ATSRTFQFASYTFDASCIEILSALTVGATVCVPSEDDR--MNNLAGAIRKLKANWSLLTP
SVLGTVEPERVPCLKTLVSGGEALPGHILKKWGTSTC--FINAYGPTECAVVAATALDHK
LIASEPGTIGTGSG-CRLWIVRNHDKLMPVGTVGELVIEGPTVARGYLNEEEKTRKAFIT
NPLKFETVRMYKTGDLVRYNSDGSVSYVGRKDTQIKLNGQRVELGEIEYHVGQLPNVQSA
VELITPSTRSSAKALAVFAVSDDLLLPLDDQLRDICNAELPTYMIPSIFIPVMPWTSAGK
LDRNRL
>Ef_PerA_BAE06845.1_A2_2
HDLLADQVQARPDSPAICAD-GELTYRKLDELSTRMSHSLLGAGFHKG-LVPLCFDKSMW
TAVAILGVLKAGVGFILLDPHLPEQRMRDIVDQVGSKVIVTCPTREILCSRLAEATVAIS
WYFSG-QLDWTQQELPSVSP-SSAYVVFTSGSTGTPKGVVVTHANAVSAQHHQLEPMGHT
PESRLFDFASYSFDVSISNIVSMLACGGCLCVPSESDR--TDDMEKSIVSLRVNALDLTP
STLQLLSPERLPAVRQLTLGGEPLREADVEKWCGKTR--ICNAYGPSECTPTATINS-NA
MEPQMATHIGKGAG-VVTWIVDDHDELLPLGCTGELLLEGPLVGRGYFNDSAKTAAAFIE
DPKPGRQGRLYKTGDLVKYNRDGSLAFVGRKDTQVKVRGQRVEPGEIEAVLRSHESVDGA
VVVFH--RLTDQELWLAFVTQSQSLAHDETQLKQKRQAWEEEFEGETY-LAI--TEEIGR
INKVEM
>Ef_PerA_BAE06845.1_A1_2
HDMFEDQVYSQPLALAVDAD-GRLTYKELDELSEKLAGHLIDADVGPEVIVPLCFEKSMW
MPIAMLGVLKAGGSFTLLEPSFPEQRLRTIVEKVNASVMISSPSNMSLSSRLLKRVVELD
SSVKSFHPSRPRNSQPSSTA---MFAVFTSGSTGVPKGAILTHTNYSSALAYQLQPLGFT
KDSRVFDFASYAFDVSVHNVFATLTSGACLCIPSDEDR--HNDISKVMVDMRVTISHLTP
SVTRLIDPDSQPFLKTMVFTGEPLSVDDATRWW--GKVDVVNEYGPAECTINTVNS--RP
ISPEAATNIGLPVG-VAAWITENHQVLVPIGCVGELLVEGPLVGRGYIGDPIKTAASFIQ
DPKPGRKGRLYKTGDLVRYCADGSLSYLGRKDAQVKIRGQRVHLGDVEHWTQVMPEAQRV
FADVIEPQAISPVPTLAFVQRPVQIRALRADVQAKLSQHLPSYMVPTVSFWMLPMTPTGK
MDRRML
>Mg_MGG07858.6_A2_4
HSLVEEQARSRPNAIMIDAD-AKLTYRETDEYATRLASFIAGLGVGPEVIVPFAFEKSAW
TTVAILAILKAGGACVALDMSYPRSRLERIMQDVEAKTVLCSRRNEQALKGL--HSIVVD
RSI---DCLPSEAFRSDVKPTNAAWVVYSSGSTGTPKGAVLEHRSLATTARTNSEVLGCG
PDTRALSFASHSFDVAIEDNIIIPMFGGCICIPSDEDR--FNDLAGVMTRMSVNWADLTP
TVARMLSPSTVPTLRTMVLGGEALTQDIIDTWTPVDGFKLYNTYGPSECSVQSTCCLEPL
GRDARGGNIGYPMN-CNIFVVDNPNVLLPGGETGEMLIEGPIVGRGYLKNEDKTREAFVR
GLV-DPARRFYRTGDLGVLNDDGSLSFISRKDTQIKLNGQRVELGEIEAVLLKTSNLAQV
CVEAFSPQSSPRRKLLAFIQ----TREKLVSIKQNAANHLPEYMVPSLFIPVLPINASGK
IERKVL
>Ma_PesA_CAA61605.1_A1_4
HHIIQSRVEQQPDALAICGD-ASITYRQLDDYSNRLAHHLLGFGVGPEVIVPLCFEKSAW
AIVALLGVVKAGGAFVFIDPSHPKGRRDDIISQIASTLVLTSIAQADQWTDSSLEVVPLG
PLVDA-LAPQTQPPVTTVCPNNILYVIFTSGSTGRPKACVVEHSSFCSGAVAQAEVANMD
SSSRVLQLASFSFDVSLLEIMTALMHGACICMPSAASM--NEGVAKLINKFQITWAFLTP
SLVKVIDPRDVPDLKTLILGGEALSKSDIDTWAEHVQ--LGNGYGPSECSVAAAGNP-NL
TPSTSPSNIGRAVG-GLCWIVEDHNKLVPVGCVGELLIEGPIVARGYLNAPEKTAEVFIT
GPDQGAPRRLYKTGDLARYN-DGTIHFIGRKDTQVKLRGLRIELGEIEHHISVHGFTQHA
IVILK--SGPCKERLVVLSA-QERASKQVADIKEQLSRHVPHYMVPETWIVVIPML-SGK
MARSQV
>Mg_MGG07858.6_A4_4
HELFHRTATVNEAEKSMNAD-VDFRYGDLDRITTKLAHHLNTFNIGPEVIVPLCFEKSGW
AIVALLSVIKAGGAVVFLDPSYPMARLNEILSQIEAKVILCSLAQVSLWRSSGLSVQVVD
NSIA--ALPDAGPELPITNATSSLYVIFTSGSTGVPKGCLIEHRAFLYSCQAQARIFGMR
PDHRVLQGCPYSFDVSVMEILTTLLHGACVCVP--NERAKNRSMVEVINDFHINWTFLTP
SVVKFIDPAEVPTLETLILGGEAMTRQSIDIWAGKVR--LINGYGPTECAISAAVNN-NI
TLETDPANIGKAVG-GMCWIVENHDRLAPVGTVGELIIEGPTLGRGYLKNPEKTAEAFIN
DPADGKHRRLYKSGDLAYYDADGCIIFCGRKDAQVKVRGQRMELGEIESHLSQNPEIQHA
AVFYA--SGPCKGQLVGLVSETSIAAAITSDATIQLSSLVPGYMIPNLWIPVFPLLPSEK
LNRKCL
>Fg_FG13783.3_A6_7
HASFSEQAEQRPASQAITAADADLSYAALEELSTKLAAHLKQLGVSREVLVPIYFEKSAL
AIVCMLAILKSGGAIVPLDPSHPPERISAIVRATGAKLALAS-------KAMSFECFQDI
------GLPDRINLEPNVQPSNAAAVIFTSGSTGIPKGVVLEHRSLCISMESHAQLLGIG
PHTRTLQFAAFVFDVSLHDIFTTLLKGGCVCVPTEYER--LNDLSGAINRMRVNWACLTT
TVASLAKMAPCPSLTGIALGGEPLTVECVTAWQ--GKAALHNFYGPCESSIFATGRC-HV
SLASQRSDIGRPIY-GQAWIVNDHNLLLPTGSIGELLLQGPLLARCYLDDQEKTNAAFIP
APMAREQSRCYKTGDLARFDSSGCIHYIGRKDHQIKINGQRVELAEVEHHLRECIDVDIA
VTQVLIN---GTKLLVAFIS---QRERLRHTLARL-ETRIMDYMIPKFFLPVMPLTISGK
TDYLAL
>Bc_BC1G10622.1_A1_1
HDLVLRHVISTPNAPAICSD-GQLTYDELEKATSILACHLIDHGVGPEVLVPICFEKSVY
AILTMLAILRVGGAFVPLDPSQPRERHEAIMKKANAKMVISSPQTAHKFNEIAIQNMSVS
ELLAT-LHVSLKDRLPIKVKYSTAFVLFTSGSTGEPKGIVQEHGSVCTASFFHGKAFGWN
SKSRVFQYAAYTFDVSMMDIFTTLMFGGCVCSPSEDDR--QNNIVGIMNSMQVNWVLFTP
SLANLISPEDVPCLEIMALGGEAVTQENISRWS--NDVALYNCYGCAEASPTAFIQ---L
RSNNRGSNLGKPFGQALYWLVKNHNRIVPIGAVGELLVEGPTLARGYIGDMDKTKAAFIK
GPKGTRARRFYKTGDLVRYTSDGSLDWVGRKDFQVKVRGQRVELSEVEYNISAYPKVALA
MATSP-KIGAFAKSLVAIIQRLSAAGFSIADLDQFLRKKLPNYMVPNHWFAVVPLSISGK
IDRKSV
>Ch_NPS6_CochehC5_33171_A1_1
HEKVSERAALHPEKIAIDAD-GTLTYGQIEDYSDKLAKLLRLLDDSSNRIIPVLFEKSRW
TSVAVLAIMKSGACFALLDPAQPEGRLRAVVQQVNAKIFLSSKAQSTLAARVAPAATIIP
ISKSKFTAEQPNTTLPPVSP-DQLYIQFTSGSTGVPKGCILTHSQYTSGAIPRAAAVGYY
PHSRVLDFASYAFDVCIDSMLCTLAHGATLCTPSDERR--MNDMSGAMRDMQVTFAGMTP
SVARTLEVDILNNLESIALGGEGVSISDAMSWG--QRTRVVNAYGPSEATVGATINDNVA
AKPYIT--MGKRKG-CALWLSENHNKLVPVGAVGELLIEGPIVGNGYLNNPSKTKEVFIE
DPEPGRHGRIYKTGDLVRFDGDGEPIFVGRQDQQVKLRGQRIELAEIEFNMQKHLDTQLA
AEVIKPS-GGGEQTLVAFLVFTNKFQDALRDMTKQLVDL-PSYMIPSAYIPLWPLV-SCK
TDRKRL
>Nc_NPS6_NC08441.3_A1_1
QDIISEQAAANPSKPAVSSD-GEFTYAEVESKSDLLARHLSR-GVKLGGVVPLMFEKSRW
TIVALLAVMKAGSAFALTDPTQPEGRLRVMVEQTGGDIIVASAST-ELAEVCLPQVITVS
DL---FTPELTSVTLPVIPTQTTLYIQFTSGSTGKPKGVVISHANYTSGALPRAEAVGYK
SSSRCFEFASYAFDVSIDCMLCTLAVGGTICIPSDADR--MNDLGGAILKSGANMAHMTP
SVARVLDPEVIKGLDVLGLGGEAVSAADAAAWSK-----VIVAYGPSECTVGCTVNEEAK
KKGFTTGNIGTGVG-GCGWVVNDHDRLVPVGAVGELLMEGPVVGLGYLGEEEKTKEVFIE
DPKPGRKGRLYKTGDLVRYDADGSFVFVGRKDAQVKLRGQRVELVEIEHHLAKLPGVKIA
AEVIK--PSGGDPTLVAFLAFSPELQAALDGIEEVLGIDLPRYMVPNAYIPLMPLV-SGK
IDRKTL
>Af_NPS6_Afu3g03420_A1_1
HEIISDQAQKFPDKEAIASD-GSLTYRQIDQYSSFVARSLIGMGVGLHDVLPVCFEKSRW
TIVAVLAVMKAGATFVLMDPTLPLARLQNMAQQVGAKMMVSSRGQYNLATEIIPNVLVVE
-ETFSSSAEQNGEPLPTVPSSALMYMIFTSGSTGTPKGVKISHETYTSSAIPRANAVGYT
EDSRVLDFASYAFDVSIDSMLLTLGNGGCLCIPSDEDR--LNDINGVIRRMKVNYAGLTP
SVARILDADVISSLSGLGLGGEAVSARDVNLWG--QDTRIIIGYGPCECTIGCTVNSAAT
GRDYIS--IGPGNG-AVIWIVNDHESLVPLGAVGELLVEGPIVGQGYLNDPEKTAAAFIE
DPSPGRRGRLYKTGDLGRYD-DGSIVFVGRKDTQVKLRGQRVELGEIESQLRARLETTVI
AEVIVPQGSGGQPTLVAFVALPDELRRALSEADAELAKVLPRYMVPTAYIPVIPLI-SGK
TDRKRL
>Fg_NPS6_FGSG03747.3_A1_1
HTLISEQVRLRPDAQAICSD-GDLTYAEMDNLSTLLAQHLINLGVKNGDIVPLCFEKSRW
TTVGVMGVIKAGAAFVLMDPSQPIQRRQVMAQQVKATHILTSRDQAKYGPEIAPKHVIVD
TETLDSTIEDPSRELPQVPPESLLYIIFTSGSTGTPKGVMLSHETYTASALARSTGIGYS
SISRSLDFTSYAFDVSIDSILCTLIRGGCLCIPTDMDR--VNDLSGAIRRLKVNMVNITP
SVARILDPDIIPSLNSLGIGGEACSAGDIAIWG--QHTRIVIGYGPAECTIGCTV----N
PAAGKPYSMG-PGTGACIWLVDDHNKLVPVGAVGELLIEGPIVGQGYLGDPEKTKEAFIS
DPDDGIPGRLYKSGDLVRYD-DGEFIFVGRKDTQIKLRGQRVELGEIEHHIKNLLGAEVV
AEIIAPRNQNKESMLVAFVAFPPRFREALEVLNDKLSKVVPVYMVPTQYITLIPLV-SGK
TDRKSL
>Aa_AMtoxin_AAF01762.1_A2_3
HVDIGKQARTRPGAIAVHSD-AQLTYQELDKYSSLLAKQLLDADVKGGDIVPLYFEPSAW
VVVAMLAVLKSGAAFTPIDTSQPEQRRNRIVSQLQPSIGLVSARHATTVFGPGWATLEVS
------RALSSMPEGP-LGQDSIAWVIFTSGSTGLPKGAMLQHSAVHTSHRALGATFGLC
ANTRMLQFSSFAFDACVLEIVATLMHGGCVCIPSELQQRSLSELPSVCAAMEVNTMVLTP
TVARLFGPSDFPDLTTLVLTGEPLVQSDVTKWSSIAY--VANGYGPAECSNICTVHR-IA
PDDTDPNRIGSLRG-VPNWVVRNHHQLTPIGGVGELLIEGATVGHGYLNDAEKTAAAFVT
DPAFERHGRLYKTGDIVKLHEDGSLSYLGRKDTQIKIHGQRIELGEIEHHVLHTKAVEVT
VDAVYVPGEEKNKSLVAFVR----FYDNPDAIINELANSLPAYMIPTMYIQVIPRTASGK
TDRKQL
>Ch_NPS4_CocheC5_112395_A1_4
HDRFSQWADRQPDAQAICAHDGEYTYAELEVVTDRLAHHLVQLGVRPETFVATCFDKSMF
AIIAMLSVIKAGGAAVPLDAAHPVNALQTRLEDAASKIVLTTTARAEKFEGLVDNIIVVD
DSLLQSLPAVRSPINTGVQP-HHVFVIFTSGSTGRPKGVVLEHSAMVTSAEAHGSKIGLD
HSSRMLQFASYTFDNSLEEMFTTLQRGGCVCVPSEVDR--VNDLAGVVTRLNVNIMDLTP
TVASLLSPKEVPTLKRMCLGAEPLTKALIELWSPHVP--VFGQYGPSEASINSAFKD-FS
DGRGEATNIGKAVG-CVTWVVENRNRLMPIGCKGELLLEGPILSRGYLNDMEKTQAAFIT
DPEGPTGRRFYCTGDLIQYTSEGEMMYLGRKDSQVKLHGQRIELGEIEHHLKLTS-AKSA
VELVK-FTK----ALVAFLCTE-SLRAVAKRVEMALANALPVYYVPSVFMPVMPMTTSGK
LDRKVL
>Fg_FG13783.3_A4_7
DHIITAQSLLYPNKDAIVGD-GQFTYSELEHMTDRLASRLVSNGVSPGIIVPFCFEKSVW
TIVAMLATLKAGGACTALAPDYPRERLKEIIIDSKATLIICSPSQRKIAEDLVNKVIVLD
SDAE--SLAVESRVEGQIGSKDAAFVQFTSGSTGKPKGIIIEHRAMATSAKAHGRAMHMD
DTTRTIQFASYTFDNSVEEIFTTLQHGGTVCVPSDSER--LHDIGAAMARYGITWADLTP
TVASLIRPEEVPSLKTLCLGGEAVNQDVVSTWAGKVE--LINGYGPAEACVTCICSTEDL
AGPIRSTNIGVGVG-CNTWVVRDSNRLAPIGTVGELLIEGPILARGYLNDPERTDAAFIT
NPTPGVDRQFYKTNDLVRYTSQGSLIFIGRSDSQVKIRGQRVELGDIEWNLSSFEDIEKA
IVVWP-TQGQCSGHLVAVVT--LKVKATVASAMEWVVEHLPSYMVPQVWAVVIPLLPSGK
LDRKSV
>Aa_AMtoxin_AAF01762.1_A1_3
QEIFAGQAKQRPHAIAVEAD-GVLSYGQLESLSTGLAHALL--GIKDHSLIPFCLKNSKW
AVVAMLGILKANCTFVPIDSS-PWDRRNRILELTHAEVIIT-SSFMSDDNLWNTSVLCLT
ETVSG-FPVLSNLPGRISGP-GSAYVLFTSGSTGDPKGVVVAHSAICNSLHAIGSKIGLD
ETSRTLQFTSLAFDISIFEILGTLIFGGTICVPSEDDR--LTRLPEYIVSAQVNTASLTP
SVARLYDAAMVPCLNTLILGGEAMTRADIKNWC--RLPNLFNGFGPTETAIGCAMHR-VH
AEQKQHSLIGRLAG-IPVWVVSDHEVLVPFGAVGELVVEGTTLALGYLDDDIKTQAAFIQ
DPPPGRRGRIYKTGDLVQYNEEGSLLYVGRKDTQVKIRGNRVDLGEIESHLHELPSRSEV
VVDVVLPAPTSSDHILAFLRIPTKLIQVPEGIQKHLYSKLPAYMVPTVYFSVIPMI-SGK
TDRKRL
>Ma_PesA_CAA61605.1_A2_4
HHLFHEQVVKQPDAPAICSD-GNFTYAELDDLSTKLAHHLVSMGVGPQVYVPFCFHKSAW
TTVVIMAILKAGGACVPMDPAQPVSRLEAISTMCSAKVAVTAPQNAHLLEGLVDVIISVD
QFING-LPTVAGMPCASVQP-DNAYVIFSSGTTGTPKGIQLYHYSLATFALWNNLIVKGG
PGQRVLQFAAYTFDVSISDILGSLMFGACICNISDHDR--MNNLSQAIRDVKATAIDLTA
TVAALIRPADVPSVRILQLGGEALTKEVVDIWAGNLDT-LVNVYGPAECSVTCSYSC-NI
LDDTDLANIGRVVG-GLGWVVNNHDKLAPLGCVGELLIEGAILSAGYFGDAEKTKKSFIC
NPIPGVDRRFYKTGDLVRYNSDGSLHILGRGDTQIKLYGQRLDLTDIEAQIIDQPSLRQV
TVEAIMPKGTTRKTLAAFFV----LQKDLQELQSSLALSLPRYMIPATYIRMMPMNSSGK
TNRAAL
>Ch_NPS1_CocheC5_84777_A3_3
HELFAEQAKARPSALAICAD-GEMTYSELARQSTQLAGYLL--GVGVEDIVPLCFEKSIW
TVVAMLAVLKAGGAFVALDPDHPTSRHKMIFKQRDAKVVLTS--QHATMLDLAGNVVAVS
EALIS-RLPSSEIDGSRVQPHNTAYIIFTSGSTGVPKGIILEHKALSTSCLGHGRAFGMS
HNTRVLQFSTYTFDASMAEIVTTLVHGGCLCVPSESER--RDGLAEAMNKMDVNWAMLTS
SVARLLDPKSIPSLKTLVLVGEQVTPADWNRWPHSVQ--MINGYGPSECCIICTCHA-KK
-EDYNSGTIGKSVA-STSWIVENHNMLVPLGCVGELLVEGPILARGYLEDEEMTNSVFVH
DPIPGRPGKLYKTGDLVHYNSDGTLTYIGRKDNQVKIRGQRIELGEIEHCLECIPGVKQL
AVEAIQPSGQGSQPLLAFLHDSTAQFVLPDGVDKRLTERLPEYMVPTVFFSVMPTA-SRK
TDRRRL
>Ch_NPS3_CochC5_15959_A3_4
HDLYLEQVKSQPKADAVCAD-GRMTYEELDETSSRLAHHLL--GVESESIVPLCFDKSIW
VVVAMLAVLKTGGAFAPLDPNHPTSRHREIFDQTKAKMILSSTQYANLWPESSQIVVPIS
RDFIDQLPAKPYDAQIAVQPGNTAYIIFTSGSTGVPKGVQLEHKAVSTSCLYQGPALGIT
KNTRALQFAAYTFDACILEIITSLLHGACVCIPSESQR--RDNLIDTINAMEVSWALLTP
AVARILDPK-IVSLKTLVLGGEKVNASDCEIWSDRVQ--LINAYGPTECCVSCVANP-DM
-KGLDPEPIGNSVA-SVSWVVDDHNRLAPLGAVGELLVEGPNLARGYLNDAKKTETAFIN
EPPSGRRGRLYKTGDLVHYTADGSLVYVGRKDNQVKVRGQRIELAEIEHHLYQLPDIKEI
AVEVILPTG--GKPIVAFLEGSGVHVVFPAQAEDELSQRLPRDMVPGIYFALVPMT-SGK
IDRKRL
>Ch_NPS3_CochC5_15959_A1_4
HDLYIEQAKVRPNAPAICAD-GEMTYKQLDEHSTQLAGYLQ--GVIAEEMVPLCFEKSQW
TVVAMLAVLKAGGAFVPLDPSHPRSRHEEIFKQTKAKVVLTSVQYANLWPNSTQRILAVS
NAFIN-QLSAETKVCSKVEPWNAVYVMFTSGSTGVPKGVVLEHGAITTSCLAHGKSMRLG
PNSRALQFAAYTFDICIAEIFTTLIFGGCICIPSEDDR--RNALSEFINNRNVNWAQLTP
TVARLLDPLTVPTLKVLVLGGERVDDADWKRWDGNVA--QINVYGPTECSIWCTSHE-NT
GPDFQSGMIGRSMA-SVSWVTDNHNQLVLFGEVGELLVEGPILARGYLNDTMKTEAAFVS
NPSTGRQGRLYKTGDLVYYNADGNLVYVGRKDSQVKVRGQRVELGEIEHHLHQMPGVKQL
AAEVILPTGDQGKAMVAFLQNSEVQVIFPTQVDEQLAQRLPRDMVPEVYFAVFPTT-SAK
VDRQRL
>Ch_NPS1_CocheC5_84777_A1_3
HELFAEQAKARPTAPALCAD-GEMTYDELDRLSSQLANHLHNLEVKPEDIVPLCFEKSMW
TIVAILAVLKAGGAFVPLDPDHPASRHEEIFKQTEAKLVLTSVQHAMLWPDPARHVVPIG
EAFVSQLSSTENMKEATVNPSNTAYIMFTSGSTGIPKGVVLEHRAVSTSCLSHGKAIGLK
PDTRALQFATYTFDACIAEIITPLLHGSCICIPSEDDR--QNALPEAINTMNVNWAQLTP
TVARLLDPQKTPSLRTLVLGGERVNAVDWERWGDSVE--QINAYGPTECAVWCTSYT-NG
AQGYKPGIIGKPIA-SVSWVVDDCNKLVPLGAIGELLVEGPIQARGYLNDVVKTEAAFIN
NPSAGRQGRLYKTGDLVYYNTDGNLMYIGRKDSQVKVRGQRVELSEIEYHLHEMPEVKQM
AVEVISPAGDTDKAMVAFLENPAMRLARMDDTDIELVQRLPSHMVPEVYFAILPTT-STK
VNRRQL
>Ma_PesA_CAA61605.1_A3_4
HQVIEEQMRSRPVAPAICAD-GELSYQELDRLSNGLATHLVDLGVGPEVMVPICFDKSAW
TIVTMIAVLKAGGAYVSLSSAHPLSRLRGIIDDIDAGLILVAPQYAELFVDVVPRIIVVE
PWVT--TLPTSISTPSFGRP-DSAFVVFTSGSTGKPKGLVIEHRSMVTMAHAEGPSMQFD
SNTRTLNFGASTFDVSNSEVLTTLMFGGCVCVPSETER--LNDLTGVINKWKVNWLFLTP
AMADLLDPAKVPTLQTLALGGEAIRQDLVERWATKVH--LINSYGPSETTIWTSN-S-HL
SPEKRPANIGRGYG-AHTWVTTDHNRLAPIGCVGELLVEGPILARGYVKNPDITSAAFIF
DPLQKEQRRMYKTGDLVKYNVDGTLDYIGRKDTQVKLRGQRIEPSEIEDHIRQLPDVQHV
AVEIVSKEGHKEDRALAFLQ----LRKSMLHLQQLLMGSLPPYMVPQLFIMLAPTTSSGK
LDRKAM
>Ma_PesA_CAA61605.1_A4_4
HNLVQAQVSARPLAPAILAD-GNFTYAELDSRSTQLAHHLVQVGVKPEVMVLVCYNKSAW
TIVAMLAILKAGGACVAINPEHPPERLQAIAQDVKASIVVTQQQHRHIFQGWNVNVVLPT
ELT---NKYPATGTFTSARPENPAFVVFTSGSTGTPKGICLEHRALCASAQAHGKAMRLG
TDSRVLQFAAYTFDVSIGEIFTTLIYGGCVCVPTEEER--LNDLAAFINRMQINWAYLTP
TVASFLQPADVPTLKTLSLGGEAVTKENVAVWANRVH--LINIYGPAETSIWSTALC-GL
EPDTPPTNIGYGVG-ALMWITANHDHLCPVGCVGELLIEGPILARGYVALDETTRARFIT
NPA-QGDRRFYKTGDLVKYNFDGTIDYVGRKDTQFKLHGQRIESSEIEHHLSTDRHIRHA
MILLS-KSKSGQQRLTAIIS------LEVSLIRKKLAESVPGYMVPSIWLVVMSMTVSGK
LNRLEM
>Sp_sib1_SPAC23G3_02c_A1_3
HGCFYHNTLSHPYQDALIYDLEDFSFLELHSLAIKLSKLV-----TKNEVVPIMVSHSPA
LFVGILAILYSGNAYCPIDET-RTERVHFISKDVDASFAIVSEEFVNRFPNNTI-ILKVP
EYNESMKVDDEIPPFPFPESDSVAYVLYTSGSTGNPKGVAISHRAATNSIKSHGYLYGLE
RGDAWLQFANVTFDVSVFEIFGNWNNGLTLVTSKRQNL--IGNLEYLIYDYKIAALELTP
TVANVIS-LDFTSVRMLITIGELLTNRIIDFWGER----LVNAYGPTEAAIHVTLN-P-S
KALTTVYLVGVPLQSATICVVDSQPHVLHEGFLGEVCIAGPQLSSGYINRPEINAKAFVE
VQYNEQTLSIYRTGDLGRII-NGKLYIFGRIADQIKIRGRRIEIGEIESKL--APSVDSL
AIEKI------GDNLVAFYV------GDEMKLRKHAESHLASWMCPTKYVGLFPLA-SGK
TDRKAL
>Bc_BC1G03511.1_A1_3
HDLIRW--NEYENSCAIDFTSHDYRYRDIQACVTSLVTRISTIKVCTSQIVPILLPQCPG
LYISQIAILQSGGAFCPINLDAPRDRIRFVVGDVSASIIITTSERDSVSWENGPRVIVVD
EP----IAPTELDESTESRETDLAYVMYTSGSSGTPKGVAVSHLAASQSLLAHESLI---
PFKRFLQFAAPSFDVSVFEIFFPLTRGQTLVGCDRSQL--LNDLPGMINNLDIDAAELTP
TVVGAL---LVPKLRLLMTIGEMMTRPIVEEFGGI----LYGMYGPTEAAIHCTIH-PKM
EASAKPGNIGVPFETVSAFIASEQLKFLPQGELGELILGGPQLANGYLNREEQNRAAFLA
VAD----KNYYRTGDKGRILEDGSIEIHGRMSGQVKLRGQRVELGEIEDAVYKHPGIRAV
VAVVIRG------VLVVFAL--TEEETHSEQVLNTCSQWLPSFMVPSEIIILFPYLPSGK
VDKRKL
>Fg_FGSG05372.3_A1_3
PHLLH-QLVKPPNNVALDYMGSNITYHQLHEAATSLASRIKTSGSAQGQVVPLLIHQSPS
LYISLLAILKAGGAFCPLNIDAPPERVKFILDDVAATVVLVSKEASAIPNGISAAVIIVD
EEDQSSQSLSTEVSSRVPGPEDLAYVMYTSGSTGTPKGVGISHDAATQALIAHDRHI---
PFSRFLQFAAPTFDVSVFEIFFPFFRGATLVSVRRIEM--LDDLPGVLRTMEVDACELTP
TVAGLLR-SNAPELKVLLTIGEMLNAPVVEEFGGDENRPLWAMYGPTEATIHCTLQ-AEF
SSDSSTGNIGVPLDTVSCFIIQSEIRVLPQGEVGELAVGGCQLATGYINRPEQTNSVFID
SPF----GRIYRTGDKARLL-NGKLECFGRLSDQVKLRGQRLELGEVEQAVLRTSGCHSA
VAAVARS------ILVVFCA--VDAGVTEDAVLKHCGDWLPQYMVPGEVVLMFPRLPSGK
VDRKRL
>Ch_NPS2_CocheC5_77609_A1_4
HQLVPR---LHHDANAIDFEHGSFSYTTLHSLSDAFAARIEILGKSASSIIPVFLPQSPE
LYVVLLAILKAGKAFCPLNLDTPTERLKFILDDISADIIITFESSEHIRTATNIHVVSAN
RELSG-CHDTFHHHSPHLSPDNLAYVLYTSGSTGLPKAVSVSHRAVTQSLLAHDPHI---
PFSRFLQFAAPTFDVSIFEIFFPWFRGKTLVGCTRTQM--LDDLPGTIASLDVDAAELTP
TVVSSL---LVPGLKLLLTIGEMLTQPVIDEFGGDATKELWAMYGPTEAAIHCTIW-PQF
STSDSTNTIGHPLDTVSAFILTSPIDILPIGQAGELAIGGPQVAKEYLHRPDLTRASFVE
HPY---YGRLYRTGDRARINEQGLLECLGRVAGQVKLRGQRIELGEIEQAIMKTRGCRAV
TAMVIQD------NLVAFCS--GRDGMSRGAVLTTCKHWLPASMIPSD-VFVMPQLPSGK
VDRKSL
>Bc_BC1G15494.1_A1_1
HSILEEKAYLYPHNIAIVTRSASLTYSELNDKVSLFANQIQNFQVTHQKMIPVFLPNSTE
LNICINAISKAGHSFCVLPTDAPEDRLQTLLSDLNCNGILG---IGSKPTKFGQSIIWID
------LLKSFACLEGRSLP-SRTIIISRSGSTGTPKGVIIKHRNAMAFLQSLEI-----
--LRWMIMSAPTFDIMLMDNFMPLLKGGTVCIAARHLL--LTNPESIMNELQATATFTVT
SLAMLLRPERLPTLDTLFAGGEPVGQRILDNFAEKPGEKFIDGYGPTEGTVFATHH-I-C
DTDSRPSVIGVPFPGTRIVVLTGHFVIAPLGVAGELAISGPQLSPGYLNRPQETAQAFFQ
STG----ERWYKTGDRVRIVEDSEIDYVGRINDQVKLNGRRVELPEIENVLSRAEAAAQV
AVLFFKS------GLVAFIMAKKSDTAIEDECRAISERFLPTWMQPKQYFIMLPYSVNGK
VDRKGL
>Um_fer3_UM01434.1_A1_3
HDSFLDQAEKFPDRMAVQFDMGQLTYDELKRLATSLAVKLATHAKKPQNVVPMLLCPSLE
LYVSYLAILMAGFAFCPLPVDAPDARLISLLAQLDTTILLGANSQPPQWMPASVEWINVT
D-----TLAETDQFAKHLTPKQEAYVLFTSGTTGTPKGVQISHASISI--FSHAACLDNT
PSTFWFQFASTVFDPSVMEIFVTLSSGGTLCSANRALT--LSDLEKVVRLSGADIMMATP
SVATLLNPERIPKLKFLWTMGECLNSTVIRRFAAENGRTLANAYGPTEASVNCTLL-QPF
PADFRGSIIGAPLPSCSLAVLEKRFQAAPRGVTGELVIGGSHVGIGYLDMPEATADAFTT
F---APLGRVYRTRDRARVVRDGNIEILGRMNEQVKLSGRRVELGEIDSILQSHT-IQNA
ASVIWRPQSGGGERLVCIVL---AQPQDAEADCKIIDAQLPPHMRPWRYIVLLPVTVSGK
SDRKQL
>Fg_FGSG11026.3_A1_3
HCWFEQRALESPEAIAIDYSRVQFTYRQVSNIATTLAARIELAAQ-SSQTVAVLMGPCPE
LYISYLAALKTGVAFCPIAVEAPKERKEALMADLKPSAVLTTSSSSDTWRDVLTEVVDVT
PYL---ASPDVEPPQLSSQSTNIAYVLYTSGTTGLPKGVAVSHLSASCTISSLSTHYNFT
PAVRWFQGAAPTFDISLFEIFWTLSSGSTLCCAPRYLT--LQNIDKVVTTLEADITNITP
SFASLLDP---KSIKGLMVGGETLNARLLQQW--NPPGDVFNGYGPTETAIYCIA--QAH
VDNQRGSVIGTPLATCGALIVDSSQQPVPMGAVGELVITGPQVSKGYLNRPEETALAFVD
DAT----GRAYKTGDRARVVPNGSIEFLGRISDQVKLSGRRVELGEIESVLASVDGVRET
MACVWKQAESGSEKVVSLVVGVSFDTVHQECLEAA-KLHLPDYMRPFRILQVLPRSASGK
ADRKAA
>An_SidC_AN0607.4_A1_3
HSAFENWARKNPHFIALIHSLSSITYAALDSAATNLAFHIRDSRK-HGQIIPVHMPTSPE
LYISYLAVLKAGHAFCPIPQDVPARRIQEILSDIDAPIVLGTSSKPPISSRSTSTWVNVT
EVSKWRGEQPADYSRPSLDHTNQAYLLFTSGSTGKPKGVQISHLAASCSISSHATAIPLP
PNFRWFQFASPSFDPSLMEIFVTLSTGGTLCSA--DRRLTLANLEATINESRATVMMATP
SLATLLRPDRLETLEALWSMGEKLNRTVIDNFANVMNGDLVNAYGPTEGAINCTYV-APF
KRHMRGSIIGRPLPTCAMFILSQVPVLVPTGTVGELAIGGPQVSKGYLNLPEVTARVFIR
S--KEFGP-LYRTGDKARIVESGHIEYLGRIRDQVKINGRRVELGEIESVVAAVEGVREA
VAVVVKRKSNGGEQIVALVVDGEGREKIAQQAKKNAAQHLASFMCPTTFFDVLPRSSSGK
VDRKAL
>Bc_BC1G10928.1_A1_3
HSAFERRVAQHPNRVALLQSQDSFTYSELNEITTSLAEYILSRGEQSGKFVPVLLSTSAE
LYIAYLAILKAGLAFCPLPIEAPPQRLKDIHEDLMPQIILGSEQYRHKLSAISSDSMKWI
DIESFIIATQNPPSFRVVASEDVAYIMYTSGSTGKPKGVQITHLAAACSIASHAITSKLP
PSPRWFQFAAPTFDPSLMEIFVTFSTGATLCSASRDLT--LTDFEAVVSELQATVMMATP
SMAALLRRSKLTSLKSLWTMGETVLRKNIEDFAPSPDQSLCNAYGPTEAAINCTLI-PNF
HPEDRGSIIGPALPTCSLFVVSDSIKPVPKGFAGELAIGGPQVSVGYLNRPEQNAKAFIV
SPE---FGRLYLTGDKARIVRSGQVEFLGRMDTQVKLSGRRVDLGEIDTVVASSAGIKEA
VTVSYKRNQAGSEEAVCFIIADTTKEDVEARCRENAARLLPSYMCPSKYFVLMPSL-AGK
IDRKSL
>Um_sid2_UM05165.1_A1_3
TE-FEYFAATTPDALALDFKSTKWSYAEMNQRAEKVKHLLHGVGSSPQHIVALYLEKSPE
TYLSFIGVLKAGAAWCPIDTDWPASRRQALLAKSNAKIVLTHDDISEQLRHDLEITAIRL
DQLDAE-VQVVPPANANRSIQQLAYMIWTSGTTGLPKGVGIQHLAIIQAMRALRIYIPKD
KIIRYLQYSAYNFDLSIMDCFYTWGLGGTICSCPRGVL--LQDLVEVGNSLQPTHTLLTP
AV-AMTERHRVPSLKVVISGGEKLSQVVADEWSKC----LLNLYGPAEATLIAMNR---V
PGDRVKANIGVALPTVSCHALDKYDQIVIKGAVGELVLGGPQLARGYVGDPVKTADKFFP
HPQ---LGRVYRTGDLVRQL-D-NFEYLGRIDDQVKINGIRIELLEINAAIKNHDKIKDS
ETMAFSKDNESEQQIINFSATDQDAIAVARELQANAKDSLPSYMVPNLFVILFPRTSSAK
IDRVAL
>Fg_FGSG11026.3_A2_3
HAQFEDQAAATPDLLALYSSLDALSYAELDARANGLANILREQDIG---IIPICMERSVE
LYVSILAIIKAGSAWCPIDTTSPVQRRTSLIARAHSKFLLTNTELPLVEPCLEQIILVDK
TDCKTS-KPRDSIASSKVSGKDLAYLLWTSGTTGEPKGVMIQHSAAAQAMRDLQVQVEDS
EQVRTLQLSAYSFDVFVQDLFYTWGLAGTVISGTRELV--LGTFTEFIWKSQPTHAHLTP
SFGAELK---GSTLQYVTFIGEKLTEDVAEAWAPDITTRAYNTYGPAENAVVSTMR-RFY
GKSRKAANVGFPLNPCTAYVMGTW-ELVPRYGVGELALGGAQVGKGYLANEAKTTKAFIQ
GPG--IDERIYLTGDLVRLN-DG-FEFLGRNDDLVKITGIRIELSEISAACASDDAIEHV
ETLYLQRPAENNNKVVVFVSVNVDTRKIRTQVFKRAKDMLPSYMVPGHVVVLMPTA-SNK
VDRKSL
>Um_fer3_UM01434.1_A2_3
HSYFENKAATEPEAIALEFG-SMWTYFELNAQANRLARYLSVTGK-PTLPIPICMERCPE
LYVGVLATLKAGGAWCPIDQS-PRARQLELIARTKSRVVLVTPNSADLGADGQPLTIKVN
ACDTSQHHLSADNLRPTATPATLAYLIWTSGTTGAPKGVMIEHASAVASMQALQQHVKQQ
DMPRCLQFSAYTFDVFVQDLFWTWGLGGAIIAATREIM--LGSTAELIAASQTSHAHLTP
AF-AGLRRDSCPSITSVTFIGEKLTESVAADWTSSCASIVYNTYGPAEVTVVATLR-QLF
GGEKQSANVGVPMQGVTAIVCQPI-RPCAKGSIGELVLAGAQVGRGYLNDKAKTEAAFTY
SPE--WKQRLYYTGDYVRMLHDGSIEFIGRRDDLVKLGGIRVELSEISAALSVQQVVERV
ETMMLSRLDRPTKQVISFLASGDAIQLAHQTLNNV-RDVLPPYMVPSMVLVLIPTA-SAK
IDRAKL
>An_SidC_AN0607.4_A2_3
QSQFEDHALSHPNDPALVFDDHPWTYAQLNAMAEALAEHLQVCGDLRDASVPICIEKSPP
LYVAILGILKAGGAWCPIDLS-PAQRRHDLIARTSAGILLVSTPQPQNAVPAGVRVIDVS
KFIQNVSDNTPQSSRHRATP-RNAYLIWTSGTTGAPKGVPITHSAAVSSMRSLQTDIPGN
P-IRCLQFSQPTFDVSIQDLFYTWGLGGALISGTREIM--LESFPKLANITKATHAHLTP
AF-AGVARKSCKTLKVVTMIGEKLTQSVADDWGTD----MFNTYGPAEATVVSTI----R
EGNEKSANIGWPMSSVSVFVMSKDKRVLMKNAIGELALGGPQLSPEYLNLKDVTDTKYIW
NED--AGQRLYYTGDLVRMLSDGSLEYITRVDDLVKLGGIRIELSEISFALRGHELVESV
ETMILSRKDRPVRVVVAFLCLLVLDDTGRDIARAAQRNVLPENMIPSVYLIVIPKTPSAK
VDRRAL
>Bc_BC1G10928.1_A2_3
HTEFERNTKMNPDDIALIFD-PAWTYAELDHRANRLASYLQRYGPLEDKVVPFSMYKSPE
LYVAILGILKAGGAWCPIDPTFPASRRHDLIVRTDANMLLVANDVSQDAQAIPQ-GVALI
DISENNLDETKPSSLPIIRSNSMAYLIWTSGTTGLPKGVQVHHSAAATAMQSLKESIPRS
GAVRCLQFSQPTFDVFVQDLFYTWGLRGTVIAAPKDVM--LGSFPDLANITNATHAHLTP
AF-TIVSRVHCKTLEIVTMIGEALPQPVADDWSQN----MYNTYGPAEVSVVSTV-KQFG
GNPFKSTNVGLPLPSVGVFVL-NNERVVMRHGVGELALSGPQVARGYWKDLAKTEEKFHW
NDS--CGAHIYMTGDIVRQLHDGSLEFVGRRDDLVKINGMRVELSEISFALSHHPDTEQA
VTMLMARPDRPTKVLVTFLSNN-RAVEVAKAAMAVSKANLPEHMIPSVLVVLIPVTASAK
IDRKAL
>Um_sid2_UM05165.1_A3_3
VARFTEHVKANPDAPAIASSMQETSYAELDSLSTKIAFHLHAAGP----FVGVHLNKGPE
LYATILAIWKAGKAYLPLDPSLPVERLSYMIESVGCPVVAS-HSTKENLASFRCKVLDLK
ELV---KPRSGAHELPSQNL-DACYLLFTSGSTGKPKAVQINQRALAGALYSWERILPFT
RTSRFLQLASIGFDVCLIEMCMPLSLGFSIGTAPKQEL--LEDLTHSIKHLGITIADLPA
AL-GAVHPEDVRL-EWLMSGGDVIDSRVVDEWNH-----LINAWGPTEATIGNTL----G
QKRGATRLIGGVYPSSSMFVLDENSRILPSGAIGELAVGGPQLADCYYGREELTAEKFIL
LED---GTRVYRTGDLGRFLVDDTVECLGRIGDQVKVNGQRMELDEVCSVISAQAGVYDA
DVQYLKHPSMGSKQLVAFVAVRDDDKAIDLCIRLEAAKRLATYMVPTHWIVMLPLTHNNK
TDHKAL
>Sp_sib1_SPAC23G3_02c_A3_3
HQFVEYFAQKSPNSCALALD-INLTYSELNERANKLAHNLKSYGFRVGSIIAVYFDKCIE
AFISMLAILKAGCCFLALDSA-PTERIRYIVTDSTAVLVMSTGELYTKLLNASINVTILD
ASD---GNYSNNIENPYTKDENLAYVLYTSGSTGKPKGCCLTHHNVVQCMLAFQDQFAGE
DNSRFLAFASFHFDVSVLEQYFSWSTGITLVAAPQSLI--LQDLPTAISALKITHVDLTP
SLASILTPKTAPLLRVFITGGEQIKQELLNIWGDTRV--LYNFWGPTELTIGASAF-RKV
PKNAKVSNIGPPFPNCSTYILETK-VPVLLGGLGEICMGGNQVAKGYLNLPEQTDAKFYF
DRR--FNDRIYHTGDLGRLLKDNSLEFCGRTDDQIKLRGQRIEIGEINAVIKSSEKILGV
YTLAVVHPVLRKQQLVAFIHHDHKDPSLIGFINSACKASLAKYMVPSFYVFIVPLTPTNK
FDKKKV
>Fg_FGSG05372.3_A3_3
HQFVELGAAVHPNKLALVSGDTCWDYRQLNIMGNRVANMLQEKLT-PGSIVAIHFDKCPE
AYFSILGILKAGCSFVALDPSAPKARKQFIVEDSRAPCLLT-RSLEDLDFEAKTAILEVK
VESLSVLEEEELIFQPAISPSDTCYCLYTSGTTGTPKGCEITHDNAVQAMMAFQELFKWD
ADSRWLQFAALHFDVSVLEQYWSWSVGMAVVAAPKDLI--LDDLTASINKLEITHIDLTP
SLARLTHPDEIPSLGVFITGGEQLKQEILDVWGPKAV--IYNAYGPTEATIGVTM-FQRV
PVNGRPSNIGKQFPNVGSFIFQNTNTPVLRGAVGELCVSGRLVGKGYLNRPQLTEERFPT
LEE--FGERVYRTGDLVRVLHDGCFDFLGRADDQVKLRGQRLEIAEINHIIRTVTEVHDA
ATIVARHGTSGKDVLVSFIVVVSDDEGLATKAKEACRAKLPGYMVPTY-ILLIPLSSNNK
AEIKDL
>Ch_NPS2_CocheC5_77609_A4_4
HELVEKTAQEHPQRIAFVSSGKRWTYRELDQEGNKIAQLLAAHNVKQNSLVGVCFDKCPE
ASFAMLGILKAGCAFVAIDPGAPAARQTFIIEDSDAQAVLSMSSQSAQFNAIAKPVLNLD
EVEWCSLSGQKLLQNSVIDP-QDSYCLYTSGTTGTPKGCELTHENAVQALLAFQRLFAWD
VDSRWLQFASFHFDVSVLEQYWSWSVGICVVSAPRDLI--FEDLAGSIRDLNITHIDLTP
SLAQILHPDDVPSLGVFITGGESLKQEILDVWGPKGV--IYNGYGPTEATIGCTMY-PRV
PANGKPSNIGPQFDNVGSLVLGSD-VPVLRGGVGELCVSGKLVGKGYLNRPDLTTERFPY
LNR--FSQRVYRTGDVVRILHDGTFHFLGRADDQVKLRGQRLEVAEINSVIKQDSDISDV
ATLVLKHPKQQKEQLVSFVVVLLGEVGGIASAKQACNDKLPPYMLPTHFVPLTPLNVNNK
ADGKAL
>Bc_BC1G03511.1_A3_3
HQYVERGAKTWPDKVALEFPGNYWTYLQLDEESNRVAQMLR--GTTPGEIIAVCFDKCAE
ASFAIIGIMKAGCGYVALDPNAPADRLKFIVEDSAARLTISAGSPAQNLKTFVDKIIDLT
DPTTLRFAPEAPELSREITPDDISYCLYTSGTTGTPKGCLLTHENAIQAMLAFQRLFSWT
TDSKWLQFASFHFDVSVLEQFWSWSVGICVATAPRDLI--FEDIPVAIQQLGITHIDLTP
SLARLLHPDDVPSLGVFITGGEQLKQEILDVWGEHAC--IYNGYGPTEATIGVTMY-PRV
PRNGKPSNIGPQFDNVGSFVLGTE-LP-LRGGIGELCVSGKLVGKGYLNRSELTTEKFPT
LTN--FNERVYRTGDLVRILHDGTFLFLGRADDQVKLRGQRLELSEINEVIKSRNDLEEV
VTLVLKHKAQAKEQLVTFVVSQLKDSEVIPFIRDACSSRLPGYMVPTHFIPILPLNANNK
ADSKQL
>Um_sid2_UM05165.1_A2_3
ASSLNKQAISDNS-NAVEISRKPMSYPELEQASNGVARHL------RNSVVGVCLERGLE
SYIVPLAILKAGHAYLPLDATLPLDRKKELVKDSGAALIVASSKFTDFDSLTGVEMLGTD
SRQFK-DAVKDGKATVSVESSDDAFIIYTSGSTGKPKGCLLTQANLAAAVEGFYYNYEFE
SRARFLARSAEAFDVHLLEIFLSLRVGATIVTGPRALI--HDDIAKTMSTLEVTHACVVP
SLGKRIEPSVVPSLRVLIIGGEALTQDLCQIWGS-----VLNAYGPSEATIGNSV--AR-
-SKKSRPNIGAPFPGTQYLVLDVNGQLVPLGEPGELYIGGEQVAKGYLNRPDS---SFIT
Y----QGQQIYRTGDMVRLHPSDEAEYLGRIDSQVKVRGARLELAEVDAALSANEGTVGT
AVTIHADKIEGAARLVSFFAQAPEAVKQSAELRRSVRARLPQYMVPSLVLALLPISPSGK
ADRRLL
>Fg_FGSG11026.3_A3_3
TDSVALHASQHPDWIAAEESSDDVTYAQLDTLTNAIATKLHEANLQPDDPVAMCLGRDIK
SLAVTLAIFRAGFIYLPVDEDLPSARKQLLIRDAGAKLVITTDELVGDLANDDAPVITLD
GQDDL-DVISAWPVAEHLFEGDGGYLLYTSGSTGRPKGVRVSNSNLCHFVSAFSNRLIHG
SAGKYLNLTSRAFDPHLTQLFVPWHLGHRVVIGDRTSM--MANLKELINELSITHFGSVP
SVLTQLKPEDVPSVRVITTGGEKASNELLNTWAQDTKAGLFNFYGPTEVTIGCLGH-AV-
NHDSNARNLGLPLQGLETVLLSDL-VVARRGQPGELCIAGPQVALGYLNRPVEDAKSFQT
VSILGSTKRVYRTGDMMRMMKDGTLEFLGRAD-QTKIRGQRLELDEVVGFLKQAGDAGDA
AAVASSGGSTQQQQLLGFVAYDRESGLLLDTIEQECQAKLPAFMVPTM-VWVIPLAASGK
VDTKLL
>Um_fer3_UM01434.1_A3_3
HDWLQHYAKNHPSWLAVAAINDAWTYAQLNAKADQVARLIRSLDLPEG-PIALCMQRSLI
SIAVTVAIFKCGRTYLPIDDQLPTERKRLLISDSRCALVVTEGTLGELEADCISSVLNVS
KNDFEQSHRDDHTELTSIKPRDGAYLLYTSGSTGKPKGVLVGRANLCSFIDSYAEVVSLG
GKGRYLGLAGRAFDVHLSQMFMSWRFGLALATGERPLL--LGDLKATVQTMSITHMSCVP
SLQCDLVPQEVPSLVFLGVGGEKLTDRVRD---------VLNAYGPTETTIMCTVN-RV-
HPHSHVRDIGQVLPGNTAVVISRF-APVIRGRAGELCIRGDLVALGYLD-PSQATSGFVT
TPD---GTRMYRTGDAARMMADGSLHYLGRRDEQEKIRGQRLELGEVSRCAIA--GAQAT
TLICQ-HESLAKPLLITLIAPSTETGRLAQHVLQYCKQHLPSYMVPDLVVGVLTLAASGK
TDVRRL
>An_SidC_AN0607.4_A3_3
TYWLEKFADTHPHWTAVASEKEAMSYGSLNSAANRVAAYLASFRY-KNRVVGVCAGRTLA
SYPIIIGIFKSGNTYLPIDESLPADRKAFLLEDAKCPVVFTELGLRNSFPDTC-RVECID
DALQRSDEMPSTNKDYSSHP-DDSYLLFTSGSTGKPKGVMVTRANLSSFIESISEFACLG
GTGRYLAQANRAFDPHLLEMFFPWRHGMATVTAPRPMI--LDDIGTTLSKWSITHASFVP
SLQSDITPQQCPNLRFMTVGGEKITQKVLDTWAS-----IVNAYGPTEVTIGCTFA-HI-
NPSTNLRNIGPPLTACTAHVLGTM-KYALRGQTGELCFSGDLVARGYLNRPDATAANFIT
GPN---GAKMYRTGDIGRLMSDDSVEYLGRGDDQTKIRGQRLELGEVSEVLRASPVAVDI
VTTVAKHPDLGKVQLITFVSLFSDFGTLGQELRDICAKKLPAYMVPDLILPVIPVAASGK
ADMKVL
>Bc_BC1G10928.1_A3_3
LCWFEHWAETHPDWAAAEIQNSSWSYGRLNHEANSVATFIH--GI-HNRMIGMCLGRTLT
AFAVTVGIYKSGNTYLPIDESLPIERKAFLLKDSNSAIFFS-EETVDFVEGCLSVNVNCD
------QYQSDSEVALKVQKKDSAYLLYTSGSTGNPKGVLISCGNLTSFCEAQSEFRVLG
GVGRFLGLASRAFDVHVAEMFLAWRHGMSCITGVKSML--LDDLPMALQELKITHAGFVP
SLLDLI-PSDVPLLRYLGVGGEKISQRTLETWGDSESVTLINAYGPTEATIGCASS-PIV
NSKVNMRNVGRPLGDTVAHVLGTL---TKRGVEGELCLTGSLVGIGYHNRDT-AVENFHG
G-------RMYRTGDLVRLMPDDTIEIFGRSDDQTKIRGQRLELGEVSEAVRALPAGSNV
SSLITKHPELSRMQLISFVAMLDTFEQINVSIRAGCRERLPGYMVPDVVIPILPLAASGK
ADVKQL
>Ch_NPS2_CocheC5_77609_A3_4
HSGFERTALLHPDRIALDFKKTTWSFEQLNREANQIAHALIRAGAWPDQVIPIHISKSPI
YYASILGVLKSGAAFAPVHPDLPEARKQLMFKDLKPKIILC---DDGSLDLPDVTVLITQ
------SMSSDDVSNPIIEDKNLAYCLFTSGSTGVPKAVSMEHCAPIQTIESSRTIIPWN
PQSRLLQYAAVTFDMCYYDCFLSWTFGFALCAAEQSDL--LNDLSGVIKTLEADLLDLTP
SVAETLA-D-VPNVKWLYCIGEAMSSSVVKEWEGA----CVNSYGPTEAA-FCTTI-TPL
SKDESTSIIGKPFPTTSFAVFGSQ-TPLPALSIGELYIGGAQLARGYWGRANLTNDRFVS
R----CGQRFYKSGDMVRMLSDGNFEFMGRLDDQVKIRGLRVELGEINSILAEDPDLLSV
TTQILLKGESSKEQLVSFMVQSIQESDIPTLQRKLLSARLPSYMVPQFFLVVIPSM-AGK
IDKKAL
>Fg_FGSG05372.3_A2_3
ARLFEDVVRKHPEENALLF-----SFRELNNEANQIAHYLQSCGIQVGQVVAVIMEKSPA
LYASILAIIKCGCGYLPILPSTPLARTREILLQAEIKYCLVDSSPDQLASMLELSTITVN
------TLFNEFSTANLDNEDRLAYVIYTSGTTGTPKGVAVQQQSIVANIEHLEATYPSS
SQGRLLQACSQAFDVSVFEIFYTWCAGMCLCAGTNDTI--LEDIERSIRDLEITHLSMTP
TVAALVEPSNVPSVQFLVTAGEPMTQAVHNKWCHQ----LWQGYGPSETTNICTVK-KMA
T-DDHIEHLGHVFPNTSAVVLATL-DTVPLNWVGEFCFGGAQVAQGYLNMPELTAQKFIH
HPQ---YGKLYRSGDMGRML-DGSLVILGRIDDQVKLRGQRIEIGEINSTVTMAGFATSA
ATVLVEHEESTIKQLALFFV-----NEVQQSLAAHMQSRLPGYMVPSYLVPIMPMTSSGK
VDKRRL
>Ch_NPS2_CocheC5_77609_A2_4
SHAVEKWAATDPHRTAIIFVKDTMTYSMLNSRANQLARLLAEHGVTNDQLVCIIMEKSVN
LYTCILAVLKLGCGYLPLVPDTPIDRVKTILND--AQIAVCMSELSLSASHLSVDIIDFD
LAALS-DYCDRNLEIPYNGQ-HLAYAVFTSGSTGTPKGVLVTQDNLMSNLHYLSTIYPFS
ADSRLLQACSQAFDVSVFEIFFTWYVGICLCSATKEHL--FRDFEAAIDQLKVTHLSLTP
TVAALVDPKNVPKVEFLVTAGEAVTEHVRRKWAGRG---LYQGYGPSETTNICTVR-VAV
TPDDLINNIGSPFANTSAFVLESQ-DILPRGAVGELCFGGSQVFRGYLNRPELNAQKIIQ
HPT---YGRIYRSGDMGILL-DDSILSTGRTDDQVKIRGQRVELGEVTSVILDHGAVWDC
VTLALEQ-STNSKTLVSWVPEPSKFTTTISELFDLLSRRVPSYMVPSHLIPILPMTPQAK
IDKRFL
>Bc_BC1G03511.1_A2_3
ISSVEQIAEEDPDRPAIAFVSSDMSYGTLNSRANQLGHYLSSNGVLPNDIVCVCLEKSHD
FYASVLAITKLGAGYLPVTPDIPHSRLHHILMEAKVKVLVGHSSSRKLLEQFTEKVVQID
EEL---GQQSTKNLSIAFKP-ENSYCVFTSGSTGTPKGVLVTQGNLLSNLDVLVEIYPAT
SDSRLLQSCSQAFDVSVFEIFFTWRIGGCLCSAVKDVL--FRDIELAIRVLEVTHLSLTP
TVAALIDP--VPKVKFLVTAGEAVTQKVFNTWAGHG---LYQGYGPSETTNICTVK-SQV
TLDDRIDNIGPPFKNTSAFVINSEFSLVPRGGEGEFCFGGSQVFRGYMNRAQ-DEGKIIN
HPE---YGRLYKSGDFGRLMSDGSLVFTGRKDDQVKVRGQRVELGEINNILISLPDVEDC
VTMVI-NGQGSSQRLVCFFT-----PIIISELYRILESKLPSYMVPSNLIPVLPSTSQGK
IDKRRL
>Pc_Phchr1_2706_A1_2
AQAFAEAASIYSDLPALVDD-LTLTYREVDILSSALARRIDA-TKETHAFVSFCIPPGAI
AVLTILAIVKSGAAYVPLDVRFPAQRLTSLVEDSGASLIITTAEAPAFD--FNKARLVTD
CLENWKPEGGDGPVSPTDSSGEIAYVFYTSGSTGKPKGVLIKQASVVA-FVSNRDVFTWG
PGHRIAQINNLAWDASVFDVWGTLLLGATLVCFERFDALDPPALAQRFAAAGIDTCFMTT
SLFRHVLPGAFAGLRQLLVGGEALFFETVHALRAAAPQ-LRNVYGTTETTVFSTRFVSPG
ELPAQGAPIGRPFRTSRKIVVDRAGRLVPPGVVGELLVGGEGVAAGYLNRPEESARAIGT
VEGLSGNTRFYRTGDAVRWC-GGQLHFVGRMMAQVKIRGQRLEIGEVEAAIVR-TGLVAS
VAVSYHKPDNGTASLLAYVVTQDVDSGDAEGFQDASATN-DESIIENW-RDML-MI-TGE
IPKHEM
>Pc_Phchr1_2706_A2_2
IDAFQDSVNIYGDKVALEDGRLQLSYKQLDIATSILAMRIGLIGDKCE-FIAMCIPPSAL
TVLSILAIAKAGAAYVPLDVRHPVERLRMLLNACGTQLLITCSQSPDLAGAAENVISLIT
NFLVDIDLSSPCAFVPIRRT-DAAYLMYTSGSTGVPKGVPVRQTSVIA-LASNTELLAVH
SGDRFAMINNLAWDVSVLDTWCALLVGATVVCFNRYDILDLVVLAGQFQTLNITGCFMSP
ALFRQALPHLFRTLRVLQLGGEALYYEGLQKVKLVKPS-IRNLYGPTEACVSVTIHAVDV
APPSGPVPIGRPLTTAQALVVDSECRLVPPGVIGELIIGGAGVGSGYLARPKETAEAFVE
FDGSQEPTRFYRTGDAVQWRTDGYLYFLGRINAQVKIRGQRLELAEVEGAILGTGLAYDA
VVVHLKSDHDESDHLVAYAVSPPEADALSSRLLEMLRKILPTFAVPYL-VRWLPVVPNGK
LDRRAL
>Fg_NPS10_FGSG06507.3_A1_1
AALFEQQASATPDAVALEDDKRSLTYAELDRETWALAERLRDYGVGRDDLVGVLMGRSAD
YVIAALATLRAGGAFLVLEVAYPSGLLRDVIEDAKPTVILT---QLEHSSNLTSPVIVVD
SQARGEPHLTERRSLPEDDDERLLFVSYSSGTTGKPKGIMNPHRAAIRSYDLRFAVNDLQ
PGDRVA--CNVFF---IWEMLRPLIRGATTVAIPDHASYDPVALVELLSSKRITDTLMTP
TLLAVL-GQKLPQLRSLWLNGEVVSTDLVRRAVDALPETLLNVYSACETHEVAVG-IKTF
VDYDTQVPVGLPTDPEHTYVLDEAGNRVESGVSGELYVGGSLLARGYLNLPETTAKAFQM
DPFGDKDARMYRTGDLARILPNGLLEITGRVGGMIKTRGYTVQPSAVESAIRKHLAVRDC
AVVAH--GEGLERQIVAYIV---RDYGYSPVARRALTDHLAHYMIPTIWVEVLPHGVSGK
TDLKAL
>Um_NPS10_UM03108.1_A1_1
NALFRKQVKATPDALALIDPLARYTYAQLDAKVESLSLYFSHHAVARDSLVGILMAKGAD
YVIACLAALRAGGAFLVLELAYPRGLLHEVIQDAQPALVVTQSEHAKLVPKSVASILIDD
PVSSSSPPSSSLPPLPDETDERLAFVSYSSGTTGKPKGIANPHRAPVLSYDLRFAVNDLT
PADRVA--CNVYF---IWEMLRPLLRGATTYAIPDHSSYDPVKLIELLATEKITETLMTP
TLLAVL-GTKLPDLRTLWLNGEVVTTDLARRAIKALPNTLLNCYSASETHEVACG-LRQM
LPDDAPYPVGPPMDKAHTYILDQDGNPLEPGHPGELYVGGHLLARGYLNLVDTTAKAFTP
DAFSEPNARKYRTGDLARII-PGLLEITGRVGGMIKIRGYSIVPGTVEKAIVDNFDVSNC
AVVAH--GEGLERQLVAYVV---PDNGHSPSARQLLVAHLAHYMIPTLWVVLLPHEVSGK
VDLKNL
>Mg_NPS10_MGG03290.6_A1_1
AALFCKQAAATPDAVALEDETTTLTYAELERQTGLLANRLRQQGVGRDSLVGVLLGRSAD
YVIACLAALRAGGAFLVLELAYPPQLLCDVIDDANPTVVVTHRAHAGLI-KPEIPLVVLD
ETPEDSPTGDANQELPADDDDRLAFVCYTSGTTGRPKGIANPHRAPVRSYSLRFELSDLK
PGDRVA--CNVFF---IWEILRPLLRGATVVAVPDNVSYDPVALVDLLASRKITETLMTP
TLLAVL-GDRLPDLRTLWLNGEVVMADLARRTLSALPNTLLNCYSASETHEIACG-IREM
LTEDASVPVGPPLDPKHTYILDENFQKVEPGSSGELFLGGHLLARGYLNLPETTAKSFLP
DAFLAPGARMYRTGDLARILPSGLLEITGRVGGMIKVRGYSVQPGAVESVVMKHLAVRHC
AVVSH--GEGLKRQLVSYFV---RESGYSPVARKTLSAHLAHYMIPALWIELLPHEVSGK
IDLKRL
>Af_NPS10_Afu5g10120_A1_1
SALFTKQVRATPDAPALEDDSTTYTYAELDTEVDALAQRLRSYGVGRDSLVGVLLPRSAH
YVIACLAALRAGGAFLVLELAYPPDLLADVLEDAKPVVVVTHRAEAKKVKADVP-LIALD
EATHANHTKEPSTPLPAEDDDRLAFVSYSSGTTGKPKGIANPHRAPVLSYNLRFGVQDLQ
PGDRVA--CNVFF---IWEILRPLLRGATVVAVPDDVSYDPAALVDLLAAKRITETLMTP
TLLAVL-GAQLPHLRTLWLNGEVVTTDLARRAIKALPSTLLNCYSACETHEIACG-IREM
LDDNAPYPVGPPLDLKHTYILGEDGKAVPEGESGELFVGGPLLARGYLNLPDTTAKAFTA
DPFATPGARLYRTGDRARILPSGLLEITGRVGAMIKLRGYSVVPGKVENEIVKHLAVSHC
AVIAH--GEGLDRKLVAYIV---RLSGHSPAARQTLAPYLAHYMIPALWVEMLPHEVSGK
VDLKRL
>Lm_MAA_AAO49458.1_A1_1
SALFTKQVQATPDLIALEDDKETYTYQQLHDKVSTLAARLRSHGVGRDSLVGVLLPRSAN
YVIACLAALQAGGAFLVLELAYPPDLLADVLEDAQPAIVVTISAEVGKI-KAGTALVVLD
EETATNTEEQKQQPLPSEDDDKLAFVAYSSGTTGKPKGIANPHRASVLSYNLRFGLSDLQ
PGDRVA--CNVFF---VWEIIRPLLRGATVVVVPDDASYDPRMLVDLLATKKITETLFTP
TLFAVL-GSRLPDLKTIWLNGEVVTTDLARRGLKALPNTLLNVYSACETHEIACG-IKDM
LDQGAIYSVGPPLDRKHIYILDESGQKVEEGENGELFVGGHLLARGYLNRPETTAKAFVR
NPYSKVGARMYRTGDKARLLANGLLEITGRVGAMIKIRGYSVVPGKVESAIVNHLAASRC
AVVPW--GEGIDRQLVAYFV---RRTGRSATARRMLIPYLAHYMIPSLWVELLPSDVSGK
VNLKAL
>Ch_NPS10_CocheC5_29312_60352_A1_1
SALFSQQVQATPNLVALEDDKNTYTYQELHDKVAALADRLRGHGVGRDSLVGVLLPRSAD
YVIACLAALRAGGAFLVLELAYPPDLLADVLEDSQPTVIVTVSAEVGKIKGSIP-LVVLD
ETSSEKLDESDLKPLPEETDERLAFVSYSSGTTGKPKGIANPHKAAVLSYNLRFGLSDLQ
PGDRVA--CNVFF---VWEIIRPLLRGATVVAVPDDVSYDPRMLVDLLASKKITETLFTP
TLFSAVLATRLPNLKTVWLNGEVVTTDLARRGIKALPNALLNVYSACETHEIACG-IKDM
LDKDAAYPVGPPLDKKYIYILDESGQRVDDGENGELCVGGHLLARGYLNLPETTEKAFIR
NPYSKIGARMYRTGDKARILPSGLLEITGRVGAMIKIRGYSVVPGKVENAILSHLAVSHC
AVIAF--GDGIDRQLVAYIVLEIDRTGRSSTARRMLMTYLAHYMIPSLWVEMLPSDVSGK
VNLKAL
>Pa_PchF_AAD55801.1_A1_1
AAGFAERALLTPDATVIHDA-GSYSYRQVAQHASALRRVLAH-GAGRGRRVAVMLPKSAA
QLVAVIGILQAGAAYVPVDIRQPPLRRQAILASAEVVALVC---LESDVPDAGCACVAID
RL----AADSAWPPPPAAEVADLAYVIYTSGSTGTPKGVMLSHAAVSNTLLDINQRYGVD
ANDRVLGLAELSFDLSVYDFFGATAAGAQVVLPDPARGSDPSHWAELLERHAITLWNSVP
AQGQMLIQRHLPGPRCVLWSGDWIPVSLPTRWWRRWPDSLFSLGGATEAAIWSIEQIRPQ
HTELASIPYGRALRGQSVEVLDARGRRCPPGVRGEIHIGGVGLALGYAGDPQRTAERFVR
HPD---GRRLYRTGDLGRYLADGSIEFLGREDDQVKIRGHRIELAELDAAL-CHPQVNLA
ATVVL--GR----SLASFVT-V-RQRAAQALRRDWEEGIAAAVAALDRACLAAAWLAGSG
LDFATL
>Ml_MelD_CAD89775.1_PKSNPS
EALFLRQAAARPEAPAVFFRDQTLTYAELERRSSRIAAWLLSRGASPGRLVAIVAEKGME
QVIAAIAILRAGAAYLPLDPALPSERLQDLIQEGQVELVLTQSHDASLSWPQGPTRLAVD
------LDDALGPSWVAPAPSSLAYVIYTSGSTGRPKGVMIDHRGAVNTVLDMNERFAVE
PRDRVLALSSLSFDLSVYDLFGMLAAGAAIVMPEPGTSRDPSRWLSLLEQRGVTLWNSVP
ALMDMCVQRLPDSLRLVLMSGDWIPVSLPDRLRARSRDVVVSLGGATEASIWSILYIGEV
DPTWRSIPYGRPMVNQRFYVLDASLESCPDWITGQLYIGGIGLSLGYYRDPARTAERFIT
HPR--TGERLYATGDLGRFL-GGDIEFLGREDFQVKIQGYRIELGEIEAALDSHPGVRAA
VVNAV-GKPGGIRRLVAYVV---PDQLAPNLVAPSSEDSLPQDV-----ITD-P---VAR
L-----
>Pl_NP_929573.1_1
CSLIEQAVNRYPQRIAVVDY-RQIDYRTLWSQSLALAAHLTQ-EHQHSSLIGVVMEKGWE
QIVAVMAILLAGRAYLPIDASYPQQRIHQLLASGEVDTVLTQPKAQQMSWPDSVQVISLD
ELLLNRLPKNTGGQRLSAHPEDLAYVIFTSGSTGKPKGVMIDHQGAVNTILDINQRIALN
EHDSVLAISELTFDLSVYDLFGTLSCGAKLVIPSPGDSRHPDKLLTWLQQESVTVWNSVP
AFVQLLEPHSLNSLRWVLMSGDWIPTSLPERLSALHPALLLSLGGATEASIWSIAYIAQV
DPNWRSIPYGKPLANQTFYVLNATLSPCPVWVTGELYIGGQGLALGYWADLEKTAQAFIT
HPQ--TGERLYRTGDLGRWR-DGNIEFLGRNDHQIKIRGYRIELGEIEHRLCEHPDIQQA
LAFAH-TTSTGALQLVALRLETPLSTELLPVLPHWLQQTLPVWMCPQRFIILIPVSDNGK
IDRRAL
>Pa_PchE_AAD55800.1_A1_1
HRDFFLRAAEAPDADALLYD-QRVTRGELAERALRIAGGLEA-GVRPGDAVEVSLPRGPQ
QVAAVFGVLAAGACYVPLDIDQPPARRRLIEEAAGVCLAITEPQLPPRL-----DVQRLL
------RGPALAAPVP-LAP-QAAYVIYTSGSTGVPKGVEVSHAAAINTIDALLDLLRVD
AADRLLAVSALDFDLSVFDLFGGLGAGASLVLPAQEQARDAAAWAEAIQRHAVSLWNSAP
ALLEMLS-LPYRSLRAVLLSGDWVALDLPGRLRPRCAEGLHVLGGATEAGIWSNLQVDTV
PPHWRSIPYGRPLPGQAYRVVDAHGRDVPDLVVGELWIGGASLARGYRNDPELSARRFVH
D----AQGRWYRTGDRGRYWDDGTLEFLGRVDQQVKVRGQRIELGEVEAALCAQAGVESA
CAAVL---GGGVASLGAVLVPRAEGSMELPAAQPFLAEA-EAVLTREILGALLPLELDGL
-RRRWL
>Yp_HMWP2_AAC69587.1_A1_1
-EGIFRIALQQPQALAVTDR-YQWNYHELTDYARRCAGRLEC-GVQPGDNVAITMSKGAG
QLVAVLAVLLAGAVYVPVSLDQPAARREKIYADASVRLVLICQH-----DASAGPVLAWQ
QAIEA-EPIANPVVRAPTQP---AYIIYTSGSTGTPKGVVISHRGALNTCCDINTRYQVG
PHDRVLALSALHFDLSVYDIFGVLRAGGALVMVMENQRRDPHAWCELIQRHQVTLWNSVP
ALFDMLLDATPENLRAVMLSGDWIGLDLPARYRAFRPQGFIAMGGATEASIWSNACIHDV
PAHWRSIPYGFPLTNQRYRVVDEQGRDCPDWVPGELWIGGIGVAEGYFNDPLRSEQQFLT
LPD----ERWYRTGDLGCYW-DGTIEFLGRRDKQVKVGGYRIELGEIESALSQLAGVKQA
TVLAI---GEKEKTLAAYVV-PQGEAFCVTDHRNPA--------LPQAWHTL-----AGT
LPCCA-
>An_AN9226.4_A2_2
IDLFDEQVRAQTDEVAVKDN-GHLTYSELHKRSSMLSAWLNSYSFAEETPVGVYASRSCE
SIVAILGILRAGLAYIRLDIDAPKARTEMILSCPNCRLVLVA-------SGLEPPRVCVQ
GVQFAYTVTDVHDFLKTCTPGSLAYIVFTSGTTGTPKGVMIEHHGVANLAKEPDIIAHAV
-NSRIASHLNPSFDASGFEIYATLLNGGTLVCIDNSVVFDFPALGATFIQHGIRRAFMTP
AILK-TLNSLLRMLDILYVGGDKLDPGDVAKVQRLTTGRVFNCYGPTENSIVSTKYVPVD
EEGVNGVPIGRSISNIGAYVVDRSLRLLPLGVLGELVVTGPALARGYID-PKHDIGRFIE
LDIEVAPMRAYRTGDMVRYRRDAQLEFFGRMDQQVKVRGYRVELAEIDNTLLLSPFISAA
VTVARQD-----QELVSFVT-VWLDVVEGEDYYGSVTIE-PHSLGALGWISMY----DGE
IDKNDM
>Mg_MGG00022.6_A2_3
VDIFRQQVAAFPDAIAACDSAGRMTYSELDDKSDKLAAWLRHRGIPAETPVGILSPRSCQ
TLVAMIGVLKANLACLPLNVDYSTTRIKHMLSSAKSLVLLGS--KVSLPDDLPDEIVAIE
DALKS-AHEKGLTATDSGNPATSAAIIFTSGSTGKPKGSMLEHRSIVRLVKDSNVVAKVP
P-AAVAHVANISFDVSMWEMYTPLLNGGTVVCIDYLTTLDIPALAQVFARERVSAALLSP
VLVKQILPSMLAGLEVLILSGDRFDVRDAKLVANL-----YNSLGPSECCVLNVIYIDEE
DELASGVPLGRPVSNDGLVVMDSQQNPVPAGVMGELVVFGDGLSRGYTN-SALDKNRFIH
DLESRGLTRAYRSGDRVRVSAR-QIEFFGRMDMQVKIRGHRVEPAEVEQVMLALPVVRDA
VVVVRQGEDEGEKELVAFVVQGKKQLGDSSQVEEQVKGW-SEHFVGLY-TELV-QASIGR
YDGSAI
>Mg_MGG00022.6_A3_3
VEVFRAQVAKKPSATAVTDLSYSLTYQQLDEQSDRLASWLRRRHLAPEALVAVLSPRACE
TVVAFLGVLKANLAYIPLDVNAPPGRIDTILSCPGSKLVLLGPQSSELKAIANVELVRIG
DVESGEEAGDQNLNLDMAGPSSLAYTIFTSGSTGKPKGVMLEHRAILR--IALDSNL-CD
PESPVSNVCNLGFDVSVQEIWTALLRGGTLVCVDHFTLLDSRQLEEVFMKNKVSVAILTP
ALIR-CLPDIIRRLAVLISVADKMDPGDAMKASKLVSRAVLNGYGPTENGMLSTIYVDKT
TVYPAGIPIGHAITNSGAVVMDSQQRIVSPGVIGELVVTGDGLARGYAD-PVLNRDRFVD
VTIKGRLVRAYRTGDRVRWR-DYEIDYFGREGQLLKIRGHLVEPAEVEAALLAHEAVESA
AVVGL-SKPGSDTDLVGFIR-LAASSIESQTLKAL-RMVLPTYMVPVRVLEW-PLNASGK
LDRKQL
>Fg_FGSG11989.3_A1_1
IEVFQRQVTATPVAIAVKDSLQQMTYDELEKASGIIEVWLRNKGLAPETLVSVLAPRSCQ
AVAAILGILKANLAYMPLDVKAPASRIGAILSAPGHRLILVGPDVFPVLSQADVTLVSIP
EF----KARQSETITDATKPSSLAYVMFTSGSTGQPKGVMIEHRGVVRAAAVLSPIWG--
--TCVAHIANIAFDTSTSEIYTPLFNGGTIICVDDMVAVDAPRLGELFHKEKVEVAVLAP
ALLK-CLPSTLEALRILFTAGDRLDAQDARRVLDLVREGVFNSYGPTENSVLSTLYLRKE
DNCVNGVPIGRPVAYSGAYVVDRELRPVASGVIGELLVTGDGVARGYTD-PARDEGRFVN
IILGNEPVRAYRTGDRVRRRVDGLLEFFGRLDYQVKIRGHRVELPEVEQALMANETVIDA
VTVVREVESDRDVELVSFVTKEHFDKSSYADIESHITDKLGRIG----WTSMY----DGK
INLTEM
>Ch_NPS3_CochC5_15959_A2_4
VDLFHQQVSICPSRIAVKDPLREMTYAQLDKESEVLSWWLAKQSLAPETLVGVLAGRSCQ
TIVAFLGILKAGLAYLPFDVKLPAKRMETILSSPGQKIVLFGTDEPPKLKIGDVRFVRIA
ETLDE-QIRKPSDSGNIVKPATSAYVMFTSGSTGQPKGAMIEHRGIVRLVRDNNFVQHLP
-ASPVMAHTNLAFDVSTWEIYASLLQGGTLVCIDRMTVLDPEAVLRTFRREQVQTAFMTP
SLFRTYVPAMFANLEMLCVGGEALQSNDIVSIKTLRTGKIVNGYGPTENTTFSTIFLSKD
DEYANGVPIGRALSNSGAYVMDLKQQLVPLGVVGELVVTGDGLARGYTD-PKRNIDRFVT
VEIDGENMKAYRTGDYVRYRTDGQLEYFGRMDGQVKIRGHRIELGEIEHVLRSHKSVSEA
VAVVQQQNVDEATRLAAFVTTPLRQQVLQRTQKQLIEAQLPAYMIPQT-ITFMPTNQNGK
VDRSAL
>Ch_NPS3_CochC5_15959_A4_4
VDVFRQQVAMQPSRIAVIDAFTELTYTELDAQSEKLAKYLATKSLALETAVGVLAHRGCE
AIVAFFGILKAGLAYLPFDSKAPEKRMESILSTDGKKLVLVGPNLEDVEFAHIVDILNVD
DN----AEFIRRELDPALKPSSLAYILFTSGSTGQPKGVMVEHRGIVRLAQHDQMEH-FR
-SSETAHMANLAFDGSSWEIYTCLLNGGTLACIDATTVLDQDALLRAFREYKIRIAFITP
ALLKYILPDTIGNLDTLLVAGDRADINDLFTARNLVTNKVFNAYGPTENSVMSTLYLSDN
EACVNGVPIGRSISNSGAYVMDPEQNLVPLGVVGELVVIGDGVARGYTD-PNRNVDRFVT
ITVGNQTMRAYRTGDYVRQRTDGEMEFFGRIDGQVKIRGNRVELGEIESVLRGHNFVRDA
VVVAE-QQQEKDQRLFGYVTNT-EIYAPISHIESGTIDRLPSYMVPQSK---LPINQNGK
VDRKAL
>Ch_NPS1_CocheC5_84777_A2_3
VDVFREQAAAWSSKVAIKDTRGEMTYDQLDIQSDRLAQALTTRALTPETAIGVLALRSCE
TIVAFLGILKAGLAYVPLDAKSPAERTESILSSQGQRLVLVGMDEIPVLTSENVEFVRIA
DMLNGALVRGTLEGNHSLGPSSIAYIIFTSGSTGRPKGVMVEHRGIVR--MAQHDRI-TD
FSTKTAHMANLAFDGSSWEIYTCLLNGGTLVCIDANTVLDQDALLEVFTRHSIRIAFFTP
ALLKLSLPRTIGALDVLLVAGDRADPGDMLAAQSLVKGKVANAYGPTENSVMSTLYLTEN
EKFVNGVPIGRAISSSGAYVMDSKQQLVPLGVIGELVVTGDGLARGYTD-SRQDIDRFIV
VTISGTTIRAYRTGDYVRQRMDGQLEFFGRMDGQVKIRGHRIELGEIESVLCSHRCVRDA
AVVLAQK-DQSDHAIFGYVTDPIEDSRQLQHVNAW-EERFETYAIDGI-KPEWTMY-DGS
IDKAEM
>Ti_SimA_CAA82227.1_A6_11
VDLFREQAAICPDSIAVKDSSSQLTYAQLDEQSDRVAAWLHERHMPAESLVGVLSPRSCE
TIIAYFGIMKANLAYLPLDYA-PDARLAAILDTEGERLLLLG-------AGVPQPGIQIP
RLSTAYSHATTVDVTSIPQPATSAYVIFTSGSTGKPKGVMIEHRGIVRLVRDTNVNVG--
-SALVSHFSNLAWDAATWEIYTAVLNGGTVVCIDRDTMLDIAALNSTFRKENVRAAFFTP
AFLKCLL---VANLEILHTAGDRLDPGDANLAG------IFNVLGHTENTAYSTFYVVGE
ETFVNGVPVGRGISNSHAYIIDRHQKLVPAGVMGELILTGDGVARGYTD-SALNKDRFVY
D----INGKSYRTGDKARYRRDGQLEFFGRMDQMVKIRGVRIEPGEVELTLLDHKSVLAA
TVVVR-RPPNGDPEMIAFITDAEDDVQTHKAIYKHLQGILPAYMIPSHLVILMPVTDNGK
VDRKDL
>Fe_Esyn1_CAA79245.2_A2_2
VDVFREQAAANPEVIAVTDSSSRLTYAELDNKSELLSRWLRRRNLTPETLVSVLAPRSCE
TIVAYVGILKANLAYLPLDVRSPVTRMKDILSSSGNTIVLMGSGVEDPG--FDLELVRIT
DF----TIEDVQDSPQPSAT-SLAYVVFTSGSTGKPKGVMIEHRAIVR--LVKSDNF---
PGARMSNVFNPAFDGAIWEINWMLLNGGTVVCIDYLTTLDGKELAAVFAKERVNAAFFAP
AMLKYLV--ALKNLDFLIVGGERFDTKEAVEAMPLVRGKIANIYGPTEAGIISTCYIPKD
EAYTNGVPIGGSIYNSGAYVMDPNQQLVGLGVMGELVVTGDGVGRGYTN-PELNKNRFID
ITIEGKTFKAYRTGDRMRARGDGLLEFFGRMDNQFKIRGNRIEAGEVESAMLSLKNVLNA
AIVVRGGEDEGPLEMVGFIVQDHFESGMYSDISTAVQSAIGNKG----WTSMY----DGK
IDKGEM
>Ti_SimA_CAA82227.1_A11_11
VDVFQQQAMASPSTVAVTDSTSKLTYAELDRLSDQAASYLRRQQLPAETMVAVLAPRSCE
TIIAFLAILKANLAYMPLDVNTPSARMEAIISSPGRRLILVGSGRHADINVPNAKTMLIS
DVTG--TDAIGTPEPLVVRPSSLAYVIFTSGSTGKPKGVMVEHRAIMRLVKDSNVVTHMP
PATRMAHVTNIAFDVSLFEMCATLLNGGTLVCIDYLTLLDSTMLRETFEREQVRAAIFPP
ALLRCLV--MIGMLEAVYVAGDRFHSRDARATQALAGPRVYNAYGPTENAILSTIYIDKH
DPYVNGVPIGSAVSNSGAYVMDRNQQLLPPGVMGELVVTGEGVARGYTD-ASLDTDRFVT
VTIDGQRQRAYRTGDRVRYR-PGQIEFFGRLDQQAKIRGHRVELGEVEHALLSENSVTDA
AVVLR-TMEEEDPQLVAFVT---YATQAAGDMRKRLRSLLPYYMVPSRVLRQMPLNANGK
VDRKDL
>Ti_SimA_CAA82227.1_A7_11
IDLFRQQVAAAPDAIAV--DSSSLTYADLDGQSNKLAHWLQRNMA-PETLVAVFAPRSCL
TIVAFLGVLKANLAYLPLDVNAPAARIEAILSAPGHKLVLVQAHGPELG--LTMELVQID
EALA--GDHEQIHASGPTAT-SLAYVMFTSGSTGKPKGVMIDHRSIIR--LVKNSDV-VA
P-VRMANVSNLAFDISVQEIYTALLNGGTLVCLDYLTLLDSKILYNVFVEAQVNAAMFTP
VLLKQL---GISRLSVLFNVGDRLDAGLIQ---DA----VYNAYGPTENGMQSTMYVDVN
EPFVNGVPIGRSITNSGAYVMDGNQQLVSPGVMGEIVVTGDGLARGYTD-SALDEDRFVH
VTIDGEENKAYRTGDRVRYR-DFEIEFFGRMDQQVKIRGHRIEPAEVEHALLGHDLVHDA
AVVLRKP-ANQEPEMIAFITSQEDETIEQHESNKQVQGW-GEHFVSRY-ADILDST-FGH
IPVNEM
>Ti_SimA_CAA82227.1_A1_11
VDMFQEQVALNPSATAVADASSRLSYSELDHKSDQLAAWLRRRQLKPETLIGVLSPPSCE
TMVSFLGILKAHLAYLPLDINVPLARIESILSADGHKLVLLGSNPQPKVDVPDVELLRIS
DLNGS-QVNGLAGKQATAKPSDLAYVIFTSGSTGKPKGVMIEHRGIVRLVKGTNIISPAQ
-AAVPTAHANIAFDLSTWEIYTPILNGGTLVCIEHSVTLDSKALEAVFTKEGIRVAFLAP
ALIKCLA--RFAGLDSLYAIGDRFDRRDALHAKSLVKHGVYNAYGPTENSVVSTIYVSEA
SPFVTGVPVGRAISNSGAYVMDQDQQLVSPGVMGELVVSGDGLARGYTD-SALDKNRFVV
VQIDGESIRGYRTGDRARYSKGGQIEFFGRMDQQVKIRGHRIEPAEVEHALLNSDQVRDA
AVVIRRQ-EEEEPAMIAFVT--TFAVHVESELRRRLQMLLPSYMMPARIVVLLPLNPNGK
VDRKAL
>Ti_SimA_CAA82227.1_A4_11
VDVFHEQVSINPDSIALIHGSEKLSYAQLDRESDRVARWLRHRSFSSDTLIAVLAPRSCE
TIIAFLGILKANLAYLPLDKA-PAARIDAIVSSPGNKLILL-GANVTPPEAAI-DFVPIR
DFTT--LTDGTLQDGPTIERAQSAYAMFTSGSTGRPKGVMVQHRNIVRLVKNSNVVA-KQ
PAARIAHISNLAFDASSWEIYAPLLNGGAIVCADYFTTIDPQALQETFQEHEIRGAMLPP
SLLK-LV--AISRLDILFAAGDRFSSVDALQAQRLVGSGVFNAYGPTENTILSTIYVAEN
DSFVNGVPIGSAVSNSGAYIMDKNQQLVPAGVMGELVVTGDGLARGYMD-PKLDADRFIQ
LTVGSEQVRAYRTGDRVRYRKDFQIEFFGRMDQQIKIRGHRIEPAEVEQAFLNDGFVEDV
AIVIRTP-ENQEPEMVAFVTEAHFEGGAYANIEEI-ESEALGYMWTSMY--------DGT
IDKDEM
>Ti_SimA_CAA82227.1_A9_11
IDVFREQVASIPKSIAVIDASSQLTYTELDERSSQLATWLRQVTV-PEELVGVLAPRSCE
TIIAFLGIIKANLAYLPLDNA-PAGRIETILSSPGNRLILL-GSDTQAVANSV-RFTRIS
DLV---ESGSPPTEELSTRPAQSAYVMFTSGSTGVPKGVMVEHRGITRLVKNSNVVA-KQ
PAAAIAHLSNIAFDASSWEIYAPLLNGGTVVCIDYYTTIDIKALEAVFKQHHIRGAMLPP
ALLKCLV--AISSLEILFAAGDRLSSQDAILARRAVGSGVYNAYGPTENTVLSTIHIGEN
EAFSNGVPIGNAVSNSGAFVMDQNQQLVSAGVIGELVVTGDGLARGYTD-SKLRVDRFIY
ITLDGNRVRAYRTGDRVRHRKDGQIEFFGRMDQQIKIRGHRIEPAEVEQALARDPAISDS
AVITQLT-DEEEPELVAFFSDEQHALLMENKIRHNLQALLPTYMIPSRIIHVLPNA-NGK
IDRNEL
>Ti_SimA_CAA82227.1_A5_11
VEVFQQHVRATPDAIAVKDATSILTYAQLDQQSDRLAIWLSRRHMMPETLVGVLAPRSCE
TIIAMFGIMKANLAYLPLDNS-PAARLRSILSADGNKLVLL-GSGVTAPNPEV-EAVGIQ
ELA---GTGLDKTQGSNARPATSAYVIFTSGSTGKPKGVMVEHRSVTR--LAKPSNV-IS
PGARVAHLANIAFDASIWEIATTLLNGATLVCLDYHTVLDCRTLKEVFERESITVVTLMP
ALLKCV----LAHLDLLYTGGDRVGGHDAMRARSLVKIGMFSGYGPTENTVISTIYVDAD
EMFVNGVPIGKTVSNSGAYVMDRNQQLVPSGVVGELVVTGDGLARGYTD-PSLNKNRFIY
ITVNGESIRAYRTGDRVRYR-DLQIEFFGRMDQQVKIRGHRIEPGEVESALLSHNSVQDA
AVVICAPDQDSGAEMVAFVAETHFETAAYSEVKDI-RQSE----VGNMWTSMY----DGS
IDKTDM
>Ti_SimA_CAA82227.1_A10_11
VDVFQTQVVANPDALAVTDTSTKLTYAELDQQSDHVAAWLSKQKLPAESIVVVLAPRSSE
TIVACIGILKANLAYLPMDNV-PEARRQAILSEPGEKFVLL-GAGVPIPTADV-RMVFIS
DV----ASKTDKSYSPGTRPASSAYVIFTSGSTGRPKGVMVEHRGVISLVKQNASRI---
PSLRMAHVSNLAFDASVWEIFTTLLNGGTLFCISYFTVLDSKALSAAFSDHRINITLLPP
ALLKCLA--ALSSLESLYIGGDRLDGADATKVKDLVKGKAYNAYGPTENSVMSTIYIEH-
ETFANGVPIGTSLPKSKAYIMDQDQQLVPAGVMGELVVAGDGLARGYTD-PSLNTGRFIH
ITIDGKQVQAYRTGDRVRYRRDYQIEFFGRLDQQIKIRGHRIEPAEVEQALLSDSSINDA
VVVSA--QNKEGLEMVGYIT--WEAHFDSTAYANIIRDALGQLS----WTSMY----DGS
IPREEM
>Ti_SimA_CAA82227.1_A8_11
VDVFRQQVAANPNAPAVVDSETSMSYTSLDQKSEQIAAWLHAQGLRPESLICVMAPRSFE
TIVSLFGILKAGYAYLPLDNS-PAARIQPILSEEGKRLVLL-GSGIDMPRMDV-ETARIQ
DL----TNTKVERSDPMSRPATSAYVIFTSGSTGRPKGVMIEHRNILRLVKQSNVTSQLP
QDLRMAHISNLAFDASIWEIFTAILNGGALICIDYFTLLDSQALRTTFEKARVNATLFAP
ALLKCL---NFEDLKVLYIGGDRLDATDAAKIQALVKGTVYNAYGPTENTVMSTIYLTDG
ESYANGVPIGNAVSSSGAYIMDQKQRLVPPGVMGELVVSGDGLARGYTN-STLNADRFVD
IVINDQKARAYRTGDRTRYRKDGSIEFFGRMDQQVKIRGHRVEPAEVEQAMLGNKAIHDA
AVVVQAV-DGQETEMIGFVSEDHFESTAYAGIEA-IQATLGRTS----WTSMY----NGN
IDKAEM
>Ti_SimA_CAA82227.1_A2_11
VDVFQQQVRLSAEATAVIDSSSRMSYAELDQRSDQVAAWLRQRQLPAETFVAVLAPRSCE
AVIALFGILKAGHAYLPLDNV-PAARLRAILAEKGEKLVLL-GAGEPSPSPEV-SIVRIA
DTS---PAGHASLRDGKSKPAGSAYVIFTSGSTGKPKGVMIEHRGVLRLVKQTNILSSLP
PQTFMAHMSNLAFDASIWEVFTALLNGGSLVCIDRFTILDAQALEALFLREHINIALFPP
ALLKCLT--AIKSLDLLYVGGDRLDTADAALAKALVKSEVYNAYGPTENTVMSTLYIADT
ERFVNGVPIGRAVSNSGVYVMDQNQQLVPLGVMGELVVTGDGLARGYTN-PALDSDRFVD
VIARGQLLRAYRTGDRARYRKDGQVEFFGRMDHQVKVRGHRIELAEVEHALLSSAGVHDA
VVVSNSQEDNQGVEMVAFITESHFETTAYADITA-IQNTLGRTS----WTSMY----DGT
IDKREM
>Ti_SimA_CAA82227.1_A3_11
VQIFKQQVAVNPDVIAVRDS-TRLSYADLDRKSDQVACWLRR-GIAPETFVAILAPRSCE
TIVAILGVLKANLAYLPLDNV-PASRLEAILSESGSMLVLV-G--AETPGMAEAETIRIT
ELAD--AKTDDINGLAASQPAASAYVIFTSGSTGRPKGVMVEHRGIVRLTKQTNITSKLP
-ESFMAHISNLAFDASVWEVFTTLLNGGTLVCIDYFTLLESTALEKVFFDQRVNVALLPP
ALLKCLD--SVKTLSVLYIGGDRLDASDAAKARGLVQTQAFNAYGPTENTVMSTIYIAE-
DPFINGVPIGHAVSNSGAFVMDQNQQITPPGAMGELIVTGDGLARGYTT-SSLNTGRFIN
VDIDGEQVRAYRTGDRVRYR-DLQIEFFGRIDHQVKIRGHRIEPAEVEYALLSHDLVTDA
AVVTHSQ-ENQDLEMVGFVAQTHFDSIAYADITT-IQQSLGRMS----WTSMY----DGS
IKKSQM
>Ac_PCBAB_P25464.1_A1_3
HHLFEEAAVRRPQHVALICGDKRITYEELNAMANRLAHHLVSSGIQTEQLVGLFLDKTEL
MIATILGIWKSGAAHVPIDPGYPDERVKFVLNDTKAQVVIASQRHVDRLAVGGQHLRIIG
LLFDNLETSGNLTHLPLNSK-QLAYVTYTSGTTGFPKGIYKEHTSVVNSITDLSARYAGE
DDEVILVFSAYVFEPFVRQMLMALTTGNSLAIISDEDKFDPDTLIPFIQKHKVTYIHATS
SVLQ-YDS-C-PSLKRMILVGENLTEPRYEALRQRFKSRILNEYGFTESAFVTAL-FEPT
-SQRKDMSLGRPVRNVKCYILDANLKRVPIGVTGELHIGGLGISRGYMNREELTRQKFLP
NPYERQRGVMYKTGDLARWL-SGEVEYLGRADFQIKLRGIRIEPGEIESTLAMYPGIRAS
IVVSK--QETIQDHLVGYYV---CGHIPEGDLLSFLEKKLPRYMVPTRLVQLIPTNINGK
ADLRAL
>Pc_ACVS1_CAA38195.1_A1_3
HHLIEEVVERHEDKIAVVCDERELTYGELNAQGNSLARYLRSIGILPEQLVALFLDKSEK
LIVTILGVWKSGAAYVPIDPTYPDERVRFVLDDTKARAIIASNQHVERLEVIGDRNLCII
RLLLASFPAHNLDDLPLTSQ-QLAYVTYTSGTTGFPKGIFKQHTNVVNSITDLSARYAGQ
HHEAILLFSACVFEPFVRQTLMALVNGHLLAVINDVEKYDADTLLPFIRRHSITYLNGTA
SVLQDFD--C-PSLNRIILVGENLTEARYLALRQRFKNRILNEYGFTESAFVTAL-FDPE
-STRKDTSLGRPVRNVKCYILNPSLKRVPIGATGELHIGGLGISKGYLNRPELTPHRFIP
NPFEKQLGIMYKTGDLARWL-NGEVEYLGRADFQIKLRGIRIEPGEIETMLAMYPRVRTS
LVVSKKLEETTNEHLVGYYV---CASVSEADLLSFLEKKLPRYMIPTRLVQLIPNV-NGK
ADLRAL
>An_ACVS_AN2621.4_A1_3
NHLIEEATQLHEDKVAIVYKRRQLTYGELNAQANCFAHYLRSIGILPEQLVALFLEKSEN
LIVTILGIWKSGAAYVPIDPTYPDERVRFVLEDTQAKVIIASNHLAERLQSEVIELSIIR
LCLSAITFPRANLRDPSLTSKQLAYVTYTSGTTGFPKGILKQHTNVVNSITDLSARYTGD
HHEAILLFSAYVFEPFVRQMLMALVNGHLLAMVDDAEKYDAEKLIPFIREHKITYLNGTA
SVLQ-YDS-C-PSLKRLILVGENLTESRYLALRRHFKNCILNEYGFTESAFVTAL-FEPG
-SARNNTSLGRPVRNVKCYILNKSLKRVPIGATGELHIGGLGISKGYLNRPDLTPQRFIP
NPFEKELGLMYKTGDLARWL-NGEIEYLGRADFQIKLRGIRIEPGEIESTLAGYPGVRTS
LVVSKRLKETTNEHLVGYYV---GTSVSETALLQFLELKLPRYMIPTRLVRVIPTV-NGK
ADLRAL
>Ll_pcbAB_BAA08846.1_A1_3
DELFEQAALRSADRCAVVCGDERISYAELNRRCNRLAHWLLREGLTPGEIVGLYLDKSHR
IVVATLGLWKAGGAYIPFDPSYPAERIQFTMRDTGSRRIVTHRHYFERLREMLAELIDIE
DALADAADPGADAGNPDLGLGQVAYVTYTSGTTGIPKGVPKTHRSVVNAITDLSDRYREA
GTEHVALFAALVFEPFMRQTLIALINSQTLVVVPDDVRLDPLRFPRFVDEHRISYLNGTR
SVLQHFDSQC-RSLKRMLLVGEELTPSGLRTLRERFHGRIINEYAFTETAFVTAI-YPPG
DAERNDRSIGRPLRNVKCYIVSQNMKQVPIGAIGELYIGGTGVASGYLNRPDLTAERFLD
NPFAGRNERIYRTGDLAKFL-DGQIEFMGRSDFQLKLNGVRVEPGEIEARALEFPGVRQC
VVVARGEVETGNWRLIGYVA-DGDEPIPEADLLAFLESRLIRVMVPARMVQMLPVNVNGK
VDRRAL
>Nl_P27743.1_A1_3
NELFEDVVRRAPDREAVVCGDVRLTYREVNERANQFAHWLGPVRVRPGALIGLYLDKSDL
GVVATFGIWKSGAAYVPIDPAYPAERIRFLVGDTGLSGIVTNRRHAERLREVLGHVIEVE
AVVAG-PHPEQARENPGLALSDRAYVTYTSGTTGVPKGVPKYHYSVVNSITDLSERYDMR
PTERVALFASYVFEPHLRQTLIALINEQTLVIVPDDVRLDPDLFPEYIERHGVTYLNATG
SVLQHFDRRC-ASLKRLLLVGEELTASGLRQLREKFAGRVVNEYAFTEAAFVTAV-FGPG
VTERRDRSIGRPLRNVKWYVLSQGLKQLPIGAIGELYIGGCGVAPGYLNRDDLTAERFTA
NPFRGRNGRLYRTGDLARVLLNGEVEFMGRADFQLKLNGVRVEPGEIEAQATEFPGVKKC
VVVAKEN-ATGDRHLVGYLV-EDGAEVAEADLIAFLEQRLIRIMVPARMVRLIPNV-NGK
VDWRAL
>Sc_AAB39900.1_A1_1
NDLVEAAVRRSPDREAVVFGTQRLTYREVDARANRFAHWLPGLGVRSQQLVGIFLDKSDL
GVVATLGIWKAGAAYVPIDPAYPAERVRFAVGDTGLRGIVTNRHHAGRLREILGTVVEIE
SVLDEQDTDGLLSVKPELALGDLAYLTYTSGTTGVPKGVPKYHDSVVNSITDLSERYDMR
PTERVALFASYVFEPHLRQTLIALINGQTLVVVPEEVRLDPDRFPAYIEEHGVTYLNATG
SVLQHFDRRR-TSLKRLLLVGEELTAAGLRQLRERFSGRIVNEYAFTEAAFVTAV-FAPG
VTERADRSIGRPVRNVKWYVLSQDLKRLPVGAIGELYIGGCGVAPGYLNRDDLTAERFLT
NPYRGTNARIYRTGDLARML-SGEVEFMGRSDFQLKLNGVRVEPGEIEAQATEYAGVRKC
VVIAREGGGGSDRHLVGYLT-EPGAGVTEAELLSFLERRLIRIMVPARMVRLIPNV-NGK
VDWRAL
>Ac_PCBAB_P25464.1_A3_3
HGLFEDIVASTPDRIAIADGTRSLSYSELNERANQLVHLISSASIVADDRIALLLDKSID
MVIALLAVWKAGAAYVPLDPTYPSQRTELILEESSARTLITTRKHTPRGGTVANPSVVLD
STLACLQQSKENPTTSTQKPSDLAYVIFTSGTTGKPKGVLVEHQSVVQLRNSLIERYETN
GSHAVLFLSNYVFDFSLEQLCLSVLGGNKLIIP-PEEGLTHEAFYDIGRREKLSYLSGTP
SVLQELR---LPHLHMVTAAGEEFHASQFEKMRSQFAGQINNAYGITETTVYNII----T
TDA-PFTALCHGIPGSHVYVLNDRLQRVPFNAVGELYLGGDCLARGYLNQDALTNERFIP
NPFDSRPQRLYKTGDLVRFR--GHLEYLGRKDQQVKLRGFRIELSEVRDAVLAISAVKEA
AVIPKYDEDGSDSRRVSIVCYTLGTVCEASSIRDHLHANLPPYMVPSQIHQLLPTV-NGK
LDLNRL
>Pc_ACVS1_CAA38195.1_A3_3
NQAFEREAFLAAEKIAVVQGDRALSYADLNGQANQLARYISVSCIGADDGIALMLEKSID
TIICILAIWKAGAAYVPLDPTYPPGRVQLILEEIKAKAVLVHSSHASKCERHGAKVIAVD
SIETA-VSQQSAADLPTIASGNLAYIIFTSGTSGKPKGVLVEQKAVLLLRDALRERYDCT
KHHGVLFLSNYVFDFSVEQLVLSVLSGHKLIVP-PAEFVADDEFYRMASTHGLSYLSGTP
SLLQDLR---LDHLQVVTAAGEELHATQYEKMRRRFNGPIYNAYGVTETTVYNII----A
ETTNEN-ALREVLPGTRAYVLNAALQPVPFDAVGELYLAGDSVTRGYLNQPLLTDQRFIP
NPFEEDIARLYKTGDLVRSRRQQQLEYLGRGDLQIKMRGYRIEISEVQNVLTSSPGVREG
AVVAKYEYSRTAHSLVGYYT---TETVSEADILTFMKARLPTYMVPSHLCCLLPVTINGK
LDVRRL
>An_ACVS_AN2621.4_A3_3
SRAFEFEAFRVPDRAAVVQGDKSLSYTELNKRANQLARYISVAHLRPDDKVLLILDKSID
MIICILAIWKTGSAYVPLDPSYPKERVQCISEVVQAKILITESRYASAWGSQTSTILAID
SVSNM-VNNQATHNLPNIAGKNLAYIIFTSGTSGKPKGVLVEQGGVLHLRDALRKRYECN
EYHAVLFLSNYVFDFSIEQLVLSIMSGHKLIIP-EGEFVADDEFYITANGQRLSYLSGTP
SLLQDLR---LNHLQVVTAAGEQLHAAQFNKLRSGFRGPIYNAYGITETTVYNIV----S
EQSQFENALRELLPGTRAYLLNHATQPVPMNAVGELYLAGDCVARGYLNQPVLTGDRFIQ
NPFSGSYPRLYRTGDLFRCRRQHQLEYLGRADLQVKIRGYRIEPSEVQNVLASCPGVREC
AVVAKYENTDAYSRIAKFLVYYTPETVSDSSILAHMKSKLPAYMVPKYLCRLLPTI-NGK
LDVRKL
>Ac_PCBAB_P25464.1_A3_3
HAMFESEAQQKPDKVAVVYEDIRLTYRELNSRANALAFYLSQAAIQPNKLVGLIMDKSEH
MITSILAVWKTGGAYVPIDPRYPDQRIQYILEDTAALAVITDSPHIDRLRSITNNRLPVI
QSDFALLPPSPVHPVSNCKPSDLAYIMYTSGTTGNPKGVMVEHHGVVNLCVSLCRLFGLR
NDDEILSFSNYVFDHFVEQMTDALLNGQTLVVLNDEMRGDKERLYRYIETNRVTYLSGTP
SVISMYEDRFRDHLRRVDCVGEAFSEPVFD----TFPGLIINGYGPTEVSITTHK--RPY
PPERRTDSIGCQLDNSTSYVLNDDMKRVPIGAVGELYLGGDGVARGYHNRPDLTADRFPA
NPFERLEGRLYKTGDLVRWIANGDIEYLGRNDFQVKIRGQRIELGEIEAVLSSYPGIKQS
VVLAKDRKNDGQKYLVGFVS--SAGSLSAQAIRRFMLTSLPDYMVPAQLVPIFPTV-SGK
LDAKAL
>Pc_ACVS1_CAA38195.1_A2_3
HEMFENEASQKPDKIAVVYEETSLTYRELNERANRMAHQLSDVSPNPNEVIALVMDKSEH
MIVNILAVWKSGGAYVPIDPGYPNDRIQYILEDTQALAVIA-DSYLPRIKGMAASGTLLY
PSVLPASKWSVSNPSPLSRSTDLAYIIYTSGTTGRPKGVTVEHHGVVNLQVSLSKVFGLR
DDDEILSFSNYVFDHFVEQMTDAILNGQTLLVLNDGMRGDKERLYRYIEKNRVTYLSGTP
SVVSMYESRFKDHLRRVDCVGEAFSEPVFD----TFHGLVINGYGPTEVSITTHK----R
LPFPMDKSIGQQVHNSTSYVLNEDMKRTPIGSVGELYLGGEGVVRGYHNRADVTAERFIP
NPFDKREGRLYKTGDLVRWISSGEVEYLGRNDFQVKIRGLRIELGEIEAILSSYHGIKQS
VVIAKDCREGAQKFLVGYVA---DAALPSAAIRRFMQSRLPGYMVPSRLILVFPVTPSGK
LDTKAL
>An_ACVS_AN2621.4_A2_3
HAMFEKEAAQKPDKVAVVYEQRSLTYRQLNERANRMAHQLSDISPKPNSIIALVVDKSEH
MIATILAVWKTGGAYVPIDPEYPDDRIRYILEDTSAIAVISDACYLSRIQELAGESVRLY
RSDISTGNWSVSNPAPSSTSTDLAYIIYTSGTTGKPKGVMVEHHGVVNLQISLSKTFGLR
DDDEILSFSNYVFDHFVEQMTDAILNGQTLVMLNDAMRSDKERLYQYIETNRVTYLSGTP
SVISMYESRFKDHLRRVDCVGEAFSQPVFD----TFQGLIINGYGPTEISITTHK----R
LPFPTDKSIGQQIGNSTSYVLNADMKRVPIGAVGELYLGGEGVARGYHNRPEVTAERFLR
NPFERQNGRLYRTGDLVRWISNGEIEYLGRNDFQVKIRGLRIELGEIEAVMSSHPDIKQS
VVIAKSGKEGDQKFLVGFVA---SSPLSPGAIRRFMQSRLPGYMIPSSFIPILPVTPSGK
LDTKAL
>Nl_P27743.1_A2_3
HAVFEEMAERWPDEIAVVYRENRLTYRELNERANRLAHYLSVVELRPDDLVALVLDKSEL
MITAIIAAWKTGAAYVPIDSGYPDDRISFMLSDTAARVVVT-NEHSDRLAETGTPVLEIE
LL----HLDDQPAVNPVTETTDLAYAIYTSGTTGKPKAVLVEHRGVVNLQVSLAKLFGLD
-KEALLSFSNYIFDHFVEQMTDALLNGQKLVVLDDSMRTDPGRLCRYMNDEQVTYLSGTP
SVLSLYDSSATS-LTRIDAIGEDFTEPVFAKIRGTFPGLIINGYGPTEISITSHK----R
PPPDVNKSIGFPVANTKCHVLNKAMKPVPVGGIGELYIGGIGVTRGYLNREDLTADRFVE
NPFLGENGRLYKTGDLVRWL-NGEVEYLGRTDLQVKIRGQRVELGEVEAALSSYPGVVRS
LVVAREH-AVGQKYLVGYVG---EQEFDEQDLKQWMRKKLPESVVPARVLRIIPTP-SGK
LDARRL
>Ll_pcbAB_BAA08846.1_A2_3
HAGFEIAAERWPDAIAVVSGENRLSYRELNERANRIAGFLARVAPKPDEFIGLVVEKSEW
MIAAILGVWKAGAAYVPIDPSYPDDRIRFIFEDTQARLVLTDRAYAERLDRVADEVFGVQ
DL----PLEPYPAANPRSAATDLAYAIYTSGTTGRPKAVLIEHRGVVNLHTSLERLFDLS
DGDEVLSFSNYVFDHFVEQMTDALLSGQTLVMLDDSMRSDQQRLYAYMNANAVTYLSGTP
SVLSLYEGS-IPSLKRIDAIGEDFTTPVFDKIRSSFGGLIINGYGPTEISITSHK----R
LLKHLDKSIGHPVANTACYVLNPAMQRVPVGGMGELYIGGIGVARGYLNRPELTAERFVS
NPFLGNNARLYKTGDLVRWL-NGELEYLGRNDMQVKIRGQRVELGEVEAILASYPGVTRA
LVLAREYGEASQKYLVAYLS---AEELPETDILHWMRARLPQAIVPVRIIRILPVTGSGK
LDVKRL
>Nl_P27743.1_A3_3
TRLFEEVAATWPDRVAVVHD-VRLTYRELNERANRLAHHLSV-AERADELIALVLDKSEL
TLVAILAVWKAGAAYMPIDPSYPDDRIAFMLSDTGAKLVLAGEAHGSRVRGLTSDVLDLE
QL----DLTGEPAENPVTETTELAYAIYTSGTTGKPKAVLVSHGSVDSFRAQLSGRYPDE
SAEAVLFLANYVFDFSVEQLALSVLGGHKLLVPPPSAADDPA-FYELANREGLSYLSGTP
TQVERFDARL-SHLRCVLVAGEAFQPQHFEKMRGEFAGPILNAYGTTETTVYNTV-FEPG
DYRN---TLGAPLGNTRLYVLGDGMKLLPTGAVGELYLAGDCVTEGYLHRPELTRERFLP
NPFAAESGRIYRTGDVVRRG-DGELQYLGRNDAQVKINGLRIEPGEVEAALAGCSGVRQC
AVVAGADQAPERKRLVGYYLPEPGAAVDEADLFAALRAQLMPSMVPSLLVRLLPMTITGK
LDVDAL
>Ll_pcbAB_BAA08846.1_A3_3
HAAFEKIAAANGDDLAVAFD-TRLSYRELDARANRLARSLAS-RTAPGDFVALVLDKSEW
TVVAILAVWKAGAAYVPIDPGYPDERIAFMLEDTGARAVIADEASYPRIAGHAAPVLNVH
AHAS--ASASELLPAPASAAGDDAYAIYTSGTTGRPKAVLVRHRNVLSFSAGLAQRYAGA
ARQAILFLSSYVFDFSVEQLALSILSGNALLIP-ESSLLFDDAFYQRMNQERLSYISGTP
TQLQLF-DR-LDHLHAVLVAGEAFRAHHFDKIRAEYRGPLYNAYGTTETTVYNLV----K
RPDAPYRDLGHAIANTELHILDGELRELPPGGLGEIYMAGDCVGAGYLNRDELSRERFVA
NPFDRRLGRLYKTGDLVRRRHSGELEFFGRNDHQVKINGVRIELGEIEAVAAAFPGVAQC
AVVARHDERSGGSRLVCYVA---AHNVSESALSEHLRSTLTPAMMPSALTRVLPLTVNGK
LDVEAL
>Mt_MBTE_NP_216896.1_A1_1
VDLVNEQTTRTPDATAVVYG-QHFTYHDLNEASNRLGHWLEQ-GIGSEDRVAVLLDKSPD
LIVTALGVVKSGAVYVPVDPSYPQDRLDFILADCDAKLVLRT------------PVRELA
GYRS--DDPTDADRIRPLRP-DNAYLIYTSGTTGLPKGVAVPHRPVAEYFVWFKGEYDVD
DTDRLLQVASPSFDVSIAEIFGTLACGARMVIPRPGGLTDIGYLTALLRDEGITAMHFVP
SLLGLFLPSQWRTLQRVPIGGEPLPGEVADKFHATFDALLHNFYGPTETVINASRFKVVG
PQGTRIVPIGRPKINTTMHLLDDSLQPVPTGVIGEIYIGGTHVAYGYHRRAGLTAERFVA
DPF-NPGSRMYRSGDLARRNADGDIEFVGRADEQVKIRGFRIELGDVAAAIAVDPTVGQA
VVVVS-DLPRLGKSLVGYVTGPADVGVDLDRIRARVAAALPEYMLPAAYVVLIPITAHGK
IDRAAL
>Bs_SRFAA_P27206.3_A3_3
HQLFEETAQRHKDRPAVTYNGQSWTYGELNAKANRLARILMDCGISPDDRVGVLTKPSLE
MSAAVLGVLKAGAAFVPIDPDYPDQRIEYILQDSGAKLLLK-QEGISVPDSYTGDVILLD
GSRTILDEENPENPETAVTAENLAYMIYTSGTTGQPKGVMVEHHALVNLCFWHHDAFSMT
AEDRSAKYAGFGFDASIWEMFPTWSIGAELHVIEEAIRLDIVRLNDYFETNGVTITFLPT
QLAEQFMELENTSLRVLLTGGDKLKRAVKKPYT------LVNNYGPTENTVVATS----A
EHPEEGSSIGRAIANTRVYILGEGNQVQPEGVAGELCVAGRGLARGYLNREDETAKRFVA
DPF-VPGERMYRTGDLVKWT-GGGIEYIGRIDQQVKVRGYRIELSEIEVQLAQLSEVQDA
AVTAV-KDKGGNTAIAAYVT---PESADIEALKSALKETLPDYMIPAFWVTLLPVTANGK
VDRKAL
>Bs_SRFAB_Q04747.2_A3_3
HQLFEETVQRHKDRPAVTYNGQSWTYGELNAKANRLARILMDCGISPDDRVGVLTKPSLE
MSAAVLGVLKAGAAFVPIDPDYPDQRIEYILQDSGAKLLLKQ--GISVPDSYTGDVILLD
GSRTILDENDEGNPETAVTAENLAYMIYTSGTTGQPKGVMVEDHALVNLCFWDHDAFSMT
AEDRSAKYAGFGFDASIWEMFPTWTIGAELHVIDEAIRLDIVRLNDYFETNGVTITFLPT
QLAEQFMELENTSLRVLLTGGDKLKRAVKKPYT------LVNNYGPTENTVVATS----A
EHPEEGSSIGRAIANTRVYILGEGNQVQPEGVAGELCVAGRGLARGYLNREDETAKRFVA
DPF-VPGERMYRTGDLVKWV-NGGIEYIGRIDQQVKVRGYRIELSEIEVQLAQLSEVEDR
AVTRV--KDKGGNTAIAYVT---PETADIEALKSTLKETLPDYMIPAFWVTLLPTA-NGK
VDRKAL
>Bs_SRFAA_P27206.3_A1_3
PELFQEKAELLSDHPAVVFD-RTLSYRTLHEQSARIANVLQK-GVGPDSPVAVLIERSER
MITAIMGILKAGGAYVAIDPGFPAERIQYILEDCGADFYLTEAA-----PEADAELIDLD
QAI---EEGAEESLNADVNARNLAYIIYTSGTTGRPKGVMIEHRQVHHLVESLQQTIYQS
PQTLPMAFPPFHFDASVKQIFASLLLGQTLYIVPKKTVTNGAALTAYYRKNSIEATDGTP
AHLQMLAAD-FEGLKHMLIGGEGLSSVVADKLLKLFKEALTNVYGPTETCVDASVHIPEN
AVQSAYVPIGKALGNNRLYILDQKGRLQPEGVAGELYIAGDGVGRGYLHLPELTEEKFLQ
DPF-VPGDRMYRTGDVVRWL-DGTIEYLGREDDQVKVRGYRIELGEIEAVIQQAPDVAKA
VVLAR-PDEQGNLEVCAYVVQKPGSEFAPAGLREHAARQLPDYMVPAYFTEI-PLTPSGK
VDRRKL
>Bs_SRFAB_Q04747.2_A2_3
AALFEKQAQQTPDHSAVKAG-NLLTYRELDEQANQLAHHLAQ-GAGNEDIVAIVMDRSAE
VMVSILGVMKAGAAFLPIDPDTPGERIRYSLEDSGAKFAVVNERNMTAIGQYEGIIVSLD
DGKW--RNESKERPSSISGSRNLAYVIYTSGTTGKPKGVQIEHRNLTNYVSWFSEEAGLT
DNDKTVLLSSYAFDLGYTCMFPVLLGGGELHIVQKETYTAPDEIAHYIKEHGITYIKLTP
SLFHTIVDANFESLRLIVLGGEKIIPTDVIAFRKMYGHTFINHYGPTEATIGAIAGLYEP
DAFAKRPTIGRPIANAGALVLNEALKLVPPGASGQLYITGQGLARGYLNRPQLTAERFVE
NPY-SPGSLMYKTGDVVRRLSDGTLAFIGRADDQVKIRGYRIELGEIETVMLSLSGIQEA
VVLAV--SEGGLQELCAYYT--SDQDIEKAELRYQLSLTLPSHMIPAFFVQVIPLTANGK
TDRNAL
>Pa_PvdL_AAG05812.1_A3_3
VRLFEAQVAAHPQRIAASCE-QRWSYAELNRRANRLGHALAA-GVGIDQPVALLAERGLD
LLGMIVGSFKAGAGYLPLDPGHPTQRLTRIVELSRTLVLVCTQAREQALDELGCRLLVWD
EIQQ--GEGAEHDPQVYSGPQNLAYVIYTSGSTGLPKGVMVEQAGMLNNQLSKVPYLELD
ENDVIAQTASQSFDISVWQFLAAPLFGARVAIVPNAVAHDPQGLLAHVGEQGITVLESVP
SLIQGMLRQALDGLRWMLPTGEAMPPELARQWLKRYPRILVNAYGPAECSDDVAFFVDLA
STESTYLPIGSPTDNNRLYLLDDAFELVPLGAVGELCVAGTGVGRGYVGDPLRTAQAFVP
HPFGAPGERLYRTGDLARRRADGVLEYVGRIDHQVKIRGFRIELGEIEARLHERADVREA
AVAVQ--EGANGKYLVGYLVLMVEQGAWFERIKQQLRADLPDYMVPLHWLVLMPLNANGK
LDRKAL
>Bs_AAL_MycA_AAF08795.1_A2_2
CQWFETQAEQRPDDEAVIFN-ERCTYGQLNERVNQLARTLTK-GVQADQFVAIICPHRIE
LIVGILAVLKAGGAYVPIDPEYPEDRIQYMLKDSEAKIVLAQ--DLHKHLTFDADVVLLD
ES----YHEDRSNLEPTCGANDLAYMIYTSGSTGNPKGVLIEHRGLANYIEWAKEVYVND
EKTNFPLYSSISFDLTVTSIFTPLVTGNTIIVFDGEDK--SAVLSTIMQDPRIDIIKLTP
AHLHIAD---GTTIRKMIVGGENLSTRLAQSVSEQFKGQIFNEYGPTEAVVGCMIYYDTK
RDRREFVPIGSPAANTSIYVLDASMNLVPVGVPGEMYIGGAGVARGYWNRPDLTAEKFVH
NPF-APGTIMYKTGDLAKRLRDGNLIYLGRIDEQVKIRGHRIELGEVEAAMHKVEAVQKA
VVLAR-EEEDGLQQLCAYYV---SKPITIAEIREQLSLELPDYMVPSHYIQLLPLTSNGK
INRKAL
>Bs_SRFAA_P27206.3_A2_3
VQLFEEQAANTPDHTALQYG-ESLTYRELNERANRLARGILSLGAGEGRTAAVLCERSMD
MIVSILAVLKSGSAYVPIDPEHPIQRMQHFFRDSGAKVLLT-QRKLKALAEFKGVIVLAD
EEESY-HADARNLALPLDSA-AMANLTYTSGTTGTPKGNIVTHANILR-TVKETNYLSIT
EQDTILGLSNYVFDAFMFDMFGSLLNGAKLVLIPKETVLDMARLSRVIERENISILMITT
ALFHLLV--DLSTLRKIMFGGERASVEHVRALQTVGKGKLLHMYGPSESTVFATY-VDEL
EEHTLSVPIGKPVSNTEVYILDRTGHVQPAGIAGELCVTGEGLVKGYYNRPELTEEKFVP
HPF-TSGERMYKTGDLARWL-NGTIEFIGRIDHQVKIRGQAIELGEIEHQLQTHDRVQES
VVLAV--DQGAGDKLLCYYV--GEGDISSQEMREHAAKDLPAYMVPAVFIQMLPLTGNGK
IDRRAL
>Bp_GRSB_P0C064.2_A1_4
HQLFTEQVEKTPEHVAVVFD-EKVTYRELHERSNQLARFLREKGVKKESIIGIMMERSVE
MIVGILGILKAGGAFVPIDPEYPKERIGYMLDS--VRLVLTQRHLKDKF-AFTKETIVIE
DPS---ISHELTEEIDYINEEDLFYIIYTSGTTGKPKGVMLEHKNIVNLLHFTFEKTNIN
FSDKVLQYTTCSFDVCYQEIFSTLLSGGQLYLIRKETQRDVEQLFDLVKRENIEVLSFPV
AFLKFIE--RFPTVKHIITAGEQLVVNEFKRYLHEHNVHLHNHYGPSETHVVTTY----T
IPEAPELPIGKPISNTWIYILDQEQQLQPQGIVGELYISGANVGRGYLNNQELTAEKFFA
DPF-RPNERMYRTGDLARWL-DGNIEFLGRADHQVKIRGHRIELGEIEAQLLNCKGVKEA
VVIDK-ADDKGGKYLCAYVV--MEVEVNDSELREYLGKALPDYMIPSFFVPLLPLTPNGK
IDRKSL
>Bp_GRSB_P0C064.2_A2_4
QGLFEEQVEKTPDHVAV-GKDQALTYRELNERANQVARVLRQKGVQPDNIVGLLVERSPE
MLVGIMGILKAGGAYLPLDPEYPADRISYMIQDCGVRIMLT-QQHLLSLVHDEFDCVILD
EDS---LYKGDSSNLAPVNQGDLAYIMYTSGSTGKPKGVMVEHRNVIR-LVKNTNYVQVR
EDDRIIQTGAIGFDALTFEVFGSLLHGAELYPVTKDVLLDAEKLHKFLQANQITIMWLTS
PLFNQLS--QFAGLRSLIVGGDALSPKHINNVKRKCPNLMWNGYGPTENTTFSTCF---L
IKEYDDNPIGKAISNSTVYIMDRYGQLQPVGVPGELCVGGDGVARGYMNQPALTEEKFVP
NPF-APGERMYRTGDLARWL-DGTIEYLGRIDQQVKIRGYRIEPGEIETLLVKHKKVKES
VIMVV-EDNNGQKALCAYVP---EEEVTVSELREYIAKELPVYMVPAYFVQIMPLTQNGK
VNRSAL
>Bs_SRFAB_Q04747.2_A1_3
HQVFEEQAKRTPASTAVVYG-TKLTYRELNAAANRLARKLVEHGLQKGETAAIMNDRSVE
TVVGMLAVLKAGAAYVPLDPALPGDRLRFMAEDSSVRMVLIGNSYTGQAHQLQVPVLTLD
IGFE--ESEAADNLNLPSAPSDLAYIMYTSGSTGKPKGVMIEHKSILR-LVKNAGYVPVT
EEDAMAQTGAVSFDAGTFEVFGALLNGAALYPVKKRHVLDAKQFAAFLREQSITTMWLTS
PLFNQLA--AFGTLRHLIIGGDALVPHIVSKVKQASPSLLWNGYGPTENTTFSTSF---L
IREYGGSPIGKPIGNSTAYIMDEQQCLQPIGAPGELCVGGIGVARGYVNLPELTEKQFLE
DPF-RPGERIYRTGDLARWL-DGNIEFLGRIDNQVKVRGFRIELGEIETKLNMAEHVTEA
AVIIR-KNKADENEICAYFT--ADREVAVSELRKTLSQSLPDYMVPAHLIQMLPLTPNGK
INKKEL
>Bp_BRSB_P0C064.2_A3_4
HELFEEQVEKTPDHIAVIDEREKLSYQELNAKANQLARVLRQKGVQPNSMVGIMVDRSLD
MIVGMLGVLKAGGAYVPIDIDYPQERISYMMEDSGAALLLT-QQKLTQQIAFSGDILYLD
QEEW--LHEEASNLEPIARPQDIAYIIYTSGTTGKPKGVMIEHQSYVNVAMAWKDAYRLD
TPVRLLQMASFAFDVSAGDFARALLTGGQLIVCPNEVKMDPASLYAIIKKYDITIFEATP
AL--VI-PEYISQLQILIVGSDSCSMELVSRFGSTIR--IVNSYGVTEACIDSSYYSLHV
TG---TVPIGKPYANMKMYIMNQYLQIQPVGVIGELCIGGAGVARGYLNRPDLTAEKFVP
NPF-VPGEKLYRTGDLARWM-DGNVEFLGRNDHQVKIRGIRIELGEIEAQLRKHDSIKEA
TVIAR-EDHMKEKYLCAYMV--TEGEVNVAELRAYLATDLPAAMIPSYFVSLMPLTANGK
IDKRSL
>Bp_GRSB_P0C064.2_A4_4
QELFEEQVKKTPEHIAIV-EGQALTYHELNIKANQLARVLREKGVTPNHPVAIMTERSLE
MIVGIFSILKAGGAYVPIDPAYPQERIQYLLEDSGATLLLT---QSHVLNKLPVDIEWLD
LTDEQ-NYVEDGTNLPFMNQTDLAYIIYTSGTTGKPKGVMIEHQSIINCLQWRKEEYEFG
PGDTALQVFSFAFDGFVASLFAPILAGATSVLPKEEEAKDPVALKKLIASEEITHYYGVP
SLFSILD--VLQNLRCVTLGGEKLPAQIVKKIKEKNKEIVNNEYGPTENSVVTTI----M
RVE-QEITIGCPLSNVDVYIVNCNHQLQPVGVVGELCIGGQGLARGYLNKPELTADKFVV
NPF-VPGERMYKTGDLAKWRSDGMIEYVGRVDEQVKVRGYRIELGEIESAILEYEKIKEA
VVIVS-EHTASEQMLCAYIV--GEEDVLTLDLRSYLAKLLPSYMIPNYFIQLIPLTPNGK
VDRKAL
>Bt_AAY29582.1_A1_2
PELFEDQVKRTPEAIALRFEDQQLTYQELNQRVNQLAWTLRMKGLQQEELVGIMVQRSLE
MIVGVLAVIKAGGAYVPIDPEYPLDRIQYMLEDSGTNWLLT-TKQSEIPSIYLGHVLYLE
EDTVY-HERSSDVEIVNQSS-DLAYIIYTSGSTGQPKGVMIDHRAVHN-LHLSAGIYGIA
QGSQVLQFASLSFDASVGDIFHSLLTGATLHLVKKEQLLSGHAFMEWLDEAGITIPFIPP
SVLKEL-PK-LPKLKTISTGGEELPADLVRIWGANRT--FLNAYGPTETTVDASI----G
NVEMTDKSIGTPTVNKRAYILDQYGHIQPIGVPGELCVGGEGVARGYLHRPELTDEKFVN
DPY-VPNGRMYKTGDLARWL-DGTIEFLGRMDGQVKIRGFRIELGEIEARLNQAPSVKQA
VVLAR-SGEQKQVYLCAYLV--TDNDLKVSALRKELSQTLPDYMIPSFFIKVIPVTVNGK
IDKKAL
>Bt_AAY29582.1_A2_2
QNRFEEQAMKTPDAVALVYG-QELTYRELNQRSNQMARTLREHGVGRDQIIAVMINRSHE
LIISILAVLKAGGAYLPIDPTYPLDRIEHMLEDSQTAMLLT-QKEIQIPTGYSGEVLFVD
QADI--YHEDATDLSSMNQPADLAYIIYTSGSTGKSKGVMIEHRSLHN-LIHISHPYKMG
AGSRVLQFASSSFDASVAEIFPALLTGSTLYIEEKEEL--LTNLVPYLLENQITTVALPP
SLLRSV-PE-LPALECIVSVGEACTFDIVQTWGQNRT--FINGYGPTESTVCSAF----G
VTAEDKRTIGKPFPNQKVYIINENQQLQPIGVPGELCIAGAGLSRGYLNRPELTQEKFVN
NPF-APGERMYKTGDVARWL-DGNIEYAGRMDDQVKVRGNRVELGEVTSQLLTHPSITEA
VVVPI-VDTHGATTLCAYFI--EDKEVKVNDLRHHLAKALPEFMIPTYFIKVIPLTGNGK
VNKQAL
>Ot_ACB75254.1_A1_1
PAAFERVAARQPAAAALRHG-TVLSYAELDAGANRIAQRLAR-GVAREAIVAVMLERGCA
WTEALLGVMKAGAIYLPIDPALPPGRVTTMLRDSGAVLVITSPDQVRLPDGL--EVLLVE
RADESTMVDGARASANAPAPADGAYLIYTSGSTGEPKGVLVEHRGLVNTIRDQIAQLGLS
AADRVLQFASTSFDASLFEVWNAWLSGATLVIAPEAARSDAAAFRALLREAAVTMAVLPP
SFLRSLDRAEL-SLRILFTAGEAADPEDARHYAARLT--YVNGYGPTEASICSTIHVQPG
DAMPFGVPIGRPIGGTRAYVLDAAGQLAPIGVIGELWVAGAGVARGYWRRPELTAERFAP
DPF-FPGGRMYRTGDRCRWREDGALEFFGRTDAQIKLRGFRIELGEIEAALRGCAGVREA
AVTLR-IDGGTAPRLVGYVVPVEGSGFDEPAVREQLRQRLPDYMVPAAFVTLMPST-AGK
IDRRAL
>Ch_NPS7_CocheC5_89648_A1_1
PRLLQQTAERHCDKIAMICD-EKVTFKTLATLATQLARILNR-GIGRGEVVGIALDRSID
LVVALLAVMKTGAAYMPIDPGFPTDRIRHMIEDASPILVIVGASTRLASQSWGCATLDLD
ETRDKMADSESQISSVDTDPSDLAYVIYTSGSTGKPKGVEISHGALSNFLCAMQREPGCA
ETDRLLAITTISFDIAALEVFLPLLCGATMIMAQAHEVKDPEATLSLIQQHDITMMQATP
ATWQMLL--DDPRLSRILCGGEALSRRLADRLL-LCAESVWNMYGPTEATVWASIW---V
LPG-KNVVIGKPITNYRLYVLDDGLEPVSFGCAGELYIGGVSLANGYHNMPEVTQSRFVQ
NPF-HSGL-IYRTGDIAKFD--GPLIVLGRADGQVKIRGHRIELGDIEAAITDHSDVLDA
VVISR-DD-----RLIAYCIETEEKPALESLLRPWLAQLLPAYMMPAFFVSLFPMTPNNK
IDRKAL
>Ec_EntF_AAA92015.1_A1_1
SALVAEQAAKTPDAPALADR-YLFSYREMREQVVALANLLER-GVKPGDSVAVALPRSVF
LTLALHAIVEAGAAWLPLDTGYPDDRLKMMLEDARPSLLITTDDQLPRFPNLTSLCYNAP
------LTPQGSAPLQLSQP-HHAYIIFTSGSTGRPKGVMVGQTAIVNRLLWMQNHYPLT
GEDVVAQKTPCSFDVSVWEFFWPFIAGAKLVMAEPEAHRDPLAMQQFFAEYGVTTTHFVP
SMLASLTP-QCATLKQVFCSGEALPADLCREWQQLTGAPLHNLYGPTEAAVDVSWYEELA
QVRGSSVPIGYPVWNTGLRILDAMMHPVPPGVAGDLYLTGIQLAQGYLGRPDLTASRFIA
DPF-APGERMYRTGDVARWLDNGAVEYLGRSDDQLKIRGQRIELGEIDRVMQADVAVTHA
CVINQAATGGDARQLVGYLVSQSGLPLDTSALQAQLRETLPPHMVPVVLLQLLPLSANGK
LDRKAL
>Bp_GRSA_P0C062.1_A1_1
HQLFEEQVSKRPNNVAIVCENEQLTYHELNVKANQLARIFIEKGIGKDTLVGIMMEKSID
LFIGILAVLKAGGAYVPIDIEYPKERIQYILDDSQARMLLTQKHLVHLI-----HNIQFN
GQVEIFIREGTNLHVPSKST-DLAYVIYTSGTTGNPKGTMLEHKGISNLKVFFENSLNVT
EKDRIGQFASISFDASVWEMFMALLTGASLYIILKDTINDFVKFEQYINQKEITVITLPP
TYVVHLDPERILSIQTLITAGSATSPSLVNKWKEKVT--YINAYGPTETTICATTW---A
TETTGHSPIGAPIQNTQIYIVDENLQLKSVGEAGELCIGGEGLARGYWKRPELTSQKFVD
NPF-VPGEKLYKTGDQARWL-DGNIEYLGRIDNQVKIRGHRVELEEVESILLKHMYISET
AVSVH-KDHQEQPYLCAFVS---EKHIPLEQLRQFSSEELPTYMIPSYFIQLMPLTSNGK
IDRKQL
>Ma_Ta1NPSPKS_YP_632115.1_A1_1
HELFQRQARETPDAMAVSYEGHSLSYQALDTRSREIAAHLKSLGVKPGALVGIYLDRSAE
LVAAMLGVLSAGAAYVPLDPVHPEDRLRYMLEDSGVVVVLARQASRDKVAGASCKVCVLE
------DVKAGATSAPGTSP-NGAYVIYTSGSTGRPKGVMIPHRGVVNFLLCMRRTLGLK
RTDSLLAVTTYCFDIAALELLLPLCAGAQVIIASAETVRDAQALKRALRTHRPTLMQATP
ATWTLLS-G-WENAVRILCGGEALPESLKAHFVRTASD-VWNMFGPTETTIWSTM----A
KSASRPVTIGKPIDNTQVYVLDDRMQPVPIGVPGELWIAGAGVACGYLNRPALTAERFVS
NPF-TPGTTLYRTGDLARWRADGEVEYLGRLDHQVKVRGFRIEMGEIEAQLAGHPSVKNC
AVVAK--ELNGTSQLVAYCQ-PAGTSFDEEAIRAHLRKFLPDYMVPAHVFAVIPLSGNGK
VDRGQL
>Mx_AAL_SafB_AAC44128.1_A2_2
HHLVAAQAARTPEGIALVCGAERLTYAGLMERVRKLAARLRRNGVGPEVRVGVFSLRTAD
LVVGLLAVLEAGGAYVPLDPNYPRQRLDFIMRDAEMPVLLTQRALASRLSPHGARLLFLE
------EPDTQEGPLPTPAPQQLAYVLYTSGSTGQPKGVAISHRSAATFVQWAGETFSKE
ELTGVLAATSICFDLSVFELFVPLSYGGRVILAD-----TALHLLELPAASEVTLINTVP
SAITELLSGIPSSVRTINLAGEALTSDLVARLYAETPAAVVNLYGPSETTTYSTY----T
PPAQEPVSIGRPVANTQVYVLDRHLAPVPVGVRGELFIGGAGVARGYLGRPRMTAERFLP
DPFEAPGARMYRTGDIVRYRAEGSLEFLGRADHQVKVRGFRIEFEEIETALRNHPAVREA
VVVAR--GTGAERHLVAYVVLSARGESLVTELREHLRGRLPDYMVPGV-FVMMPLTPNGK
VDRAAL
>Ma_McyA_AAF00960.1_A2_2
HQLFEEQVKRSPDAIAIITENEQLTYRQLNEKANQLGRYLARKGVKFESLVGICLERTPE
MVIGLLAILKAGGAYVPLDPAYPTERLNVILEDAQVSLLLTQAKLVEKLGNYPGNLVILE
AEQKNILESPENLSLPVSSS-NTAYVIYTSGSTGKPKGVVIEHHSTTTLLNWSKEVFSSE
ELAGVLGSTSICFDLSVFELFLPLAVGGKIILA-----QNVLDLPSLSAAKEVTLINTVP
TAIALLE-A-IPEVRTVNLAGEALSNQLVQKLYQQENIKVYNLYGPSEDTTYSTF----S
LVPKGQPSIGRPIANTQVYILDSFKQPVPLGTIGDLYIGGEGLARCYLNQPELTAEKFIS
NPFNEPNAKLYKTGDLARYL-DGNIDFLGRGDNQVKLRGFRIELGEIEATLGTYPPVKQA
VVKVW-EDSYRNKRLVAYLV-AENDPINTEDLRRFLGQKLPEYMIPALFVSLLPLTPNGK
IDRSRL
>Csp._ZP_01728758.1_A1_1
HQLLETQAEKTPDRVAIEFNNKKLTYSQLNQKANQLAYHLQQSGVKPNNLVAICVERSIE
MLIGLLAILKAGGTYIPIDPTYPSERINYILEHSQVNVILT-QSWVWKENREKYTIIAID
KIT---LHPTPYTPHPHLTPQDLAYIIYTSGSTGKPKGVEISHQGIVNFLWSMAQQPGIN
SDDILLSVTTLSFDIAGLELFLPLITGAKVVIVSRQTVIDGVALSQKIDQSNASMMQATP
ATWQMLI--DKKDL-KILCGGEALSKTLVKELLTKSQE-LWNMYGPTETTVWSMI----E
KIETDNITIGRPINNTQIYILDNHLQPVPIGIPGELYIGGDGLARGYVNRRDLTEERFIN
SPF-NPGKKIYKTGDIAKYL-NGKVEYIGRSDYQVKIRGFRIELGEIESQLNQHLGVKNA
VVVAK-KEASGINPLVAYVS-QKESNVTDENLRDFLKKKLPDYMMPLVFISLFPLTPNGK
IDRKAL
>Mx_YP_631822.1_A1_1
HGLFEAQAARTPDAVAVVAEGQQLTYAALEEQANQLAHHLRTLGVGPEVRVGLCAERSVE
LVVGLLGVLKAGGAFVPLDPAYPTARLTHMMRDAGLSVVVTMDAIADVLPAGGELLVALD
GDRRQLARNPSEPPRVGSLPEHLAYVIYTSGSTGTPKGVLVPHQGLCNTLGTIIRAHDVR
PGRRVLQAAALGFDASVLEVLSTLVAGAELHLAPRESLLPGAPLRGLLESRGITTVTLTP
SSLSQLEPEGLPLLETVISAGEACSPELARRWKPGRR--LLNGYGPTEASVCATL-STEL
DERP---DIGRPVANMRAYVLDGRGQPVPPGVPGELYLGGPGVARGYLGRPELTAERFVP
DAFSGEAGRLYRTGDRVRFLADGRLEYLGRTDFQVKLRGFRIELGEVEAVLRQYPDVRDA
VALVR-EDTQGARRLVGYVV--QAAELDASALRSFMKERLPDHLVPAAFVALLPLSPSGK
VDRAAL
>Cc_ZP_01573792.1_A1_1
TRLFEKKVLSNPEAIAVVKGAEKLSYGELDTRANRLANYLVSLGVGPETIVGIYMERSID
MLTALVSIHKSGGAYLPMDPVFPKDRLEYMLENAQVPIILT-DSIKETLPANQAKILCID
EEWNKISVQSAEKPENRVTQDNLAYVIYTSGSTGNPKGVQIEHRALTNFLLSMGTSTNMC
EKDRLLAVTTLSFDIAGLEMLLPLVTGASVIIAGRDEVIDGEKLIALMDKHDISVMQATP
ATWRLLEEG-CSSL-KILCGGEALPRDLANELMVRCSC-LWNVYGPTETTIWSTM----V
RNSKEGQSIGKPIANTTVYVLDNEMKPTPVGIPGELYIGGTGLARGYLKLPELTQEKFIP
NPFSEEGSRLYKTGDIVRFM-DGNIEFIGRGDHQVKIRGFRIELGEIETLLNKNPLISQS
VVVCR-EISLGEKALIAYVI-PKSQETAATTFREYLRNRLPDYMIPSYFVILFPMTPNNK
IDRKSL
>Ma_BAF68991.1_A1_1
HRLFENQVKRTPEAIAVMFEDQLISYQELNRQANQLAHYLSNLGIKSGERVGVYLERSPL
VIVSILSIFKAGGVYVPLDATYPQERLSFMASDANIAVLLTQTNLKHYFLKKTVSIVYLD
QEKGKISQFSPLNPSLTVNPHDLAYIIYTSGSTGQPKGVLLAHQGLSNLAEAQSELFAVE
TDSRVLQFASISFDASISEIFMSLVKGARLCLISQDTFLNYHKLIEVLQDYEITVLTLPP
SILAML-PQ-FPDLQTLIVAGEACSGYLVKRWSNQCR--FFNAYGPTEATVCATI----A
ECTQDAPSIGVPIANTQVYLLDSYLQPVPIGIIGELYIGGIGVAQGYLNRPELTDEKFIP
NPFDYDREKIYKTGDLARYL-DGKIEFLGRIDDQVKIRGIRIELGEIEARICQYPLVKDC
VVAAY--QADTGQHLVAYLVAQDALSINQKQLKAYLQNYLPISMIPSQ-IIIFPLTSNGK
VNRKAL
>Np_ZP_00110590.1_A1_1
HQMFEMQVERSPQSIAVIFENTQLTYWQLNQQANQLAHHLRALGVGPEVLVGICLERSLE
MIVGLLGILKAGGAYVPLDPAYPSERLAFILEDTQTPVLLTQEKLLNNLPPHQAQVVCLD
SNWQGNQNSQENPVNQTAGD-NLIYVIYTSGSTGQPKGVMIPHRGICNQLYWRQKTFRLT
QADKVLLTISFSFDPSVWQIFWPLCFGGQLTVARPGGHQDTAYLVKVITEQQITVLALVP
SILRILL-EECPFLRHITCGGEALPGELIERFFAKLGLDLYNCYGPTEASIDTTFW---C
QGTNSTIPIGRPITNAEIHILDDNLQPVPAGESGELHIGGIGLARGYLNRPELTIDKFIF
NPFSEPGARLYKTGDLARYLSDGNIEFLGRIDDQVKIRGFRIELGEIEAILGQHPALTQT
LVIAR-DDVNGDKQLVAYIVASAEQIPSRVELRRFLQSQLPEYMVPAYFVFLLPLNPNGK
IDRRAL
>Ns_EAW43322.1_A1_1
HHLFEEQVKQNPDAVALIYEDEKLTYQELNKKANQLSHYLQHLGVKPETLVGICVERSLE
LIISILAVLKAGGAYVPLDPAYPQERLNFILQDAQLPIILTQQHFITKLLPTSAKIICTD
IDI---HSQPSDNPSSSVKS-DNAYVIYTSGSTGKPKGVMVAHRGLCNLATAQIKLFEVR
PDSSVLQFASISFDASISEIVMAICAGAKLCLATRDSLQPGQPLQKLLQIQNISHVTLVP
SALAALSPQDLPNLKNLIVAGEPCPGDLAASWAVGRQ--FFNAYGPTEATVCATV----L
LQP-GMKSIGQAIAHTQIYILDHYLQPVPIGVPGELHIAGVGLARGYLNQPDLTAQKFIP
NPFNDTNSRLYKTGDLGRYL-DGNIEFLGRIDNQVKIRGFRIELEEIETTIVQHPQIQQA
IAIVR-EDIPGTKRLVAYIVPHQQHSLNSNEIWEYLKHKLPEYMIPAIFVFLLPLTPNGK
IDRKSL
>Nsp._NcpA_AAO23333.1_A1_3
HQLFEEQVKRTPDAVAVVFENQQLTYRELNSRANQLAYCLQSLGVKPDVLVGICVERSLE
MVVGLLGILKAGGAYVPLDPEYPKDRLNFMLADAQVPVLISQQRLLDRLPEYQAKLICLD
EVWSEILQNKQNNPIEVVKSTDLANVIYTSGSTGKPKGVMVEHSGLCNLAQAQIQVFGLS
GDSRVLQFASFSFDACISEILMALGSGARLYLGTKDSIMPGMPLIERLKNDGITHVTLPP
SALAVL-PE-LPTLQAIVVAGEACPLELMRQWSKGRN--FFNAYGPTEASVCAAI----A
KPED-EKTIGRPIANAEIYILDSQLQPVPIGVPGELHIGGAGVARGYLNRNELTQQKFIP
NPFSRGRERLYKTGDLARYL-DGNIEYLGRIDNQVKIRGFRIELGEIEATLSQHPHVQAS
CVIAR-EDIPGDKRLIAYIVLQPEQTATVKELRSFLKEKLPEYMVPSA-IAILPLTPNGK
IDRRAL
>Av_ABA23700.1_A1_1
HQLFEEWVEQTPDAVAVVFENQQITYKELNHRANQLAHQLQTLGVKPDVLVGICVERSLE
MIVGLLGILKAGGGYVPLDPNYPSDRLAFMLNDAQLPVLLTQQQLVEKLPEHQAIAICLD
ADWNEIAKNNSFNPTSTVTTANLAYVIYTSGSTGKPKGVMVEHTGLCNLAKAQIQTFDVQ
TSSRILQFASFSFDASIFEVVMALGTGARLYLGTKESLLPGSSLIQLLQKYGITHITLPP
SALAVL-PE-LPALQTIIVAGEACPPDLVERWSRGRR--FFNAYGPTEATVWSTV----A
ESNSTNKPIGRPITNTQIYLLDQDLQPVPVGVPGELHIGGIGLARGYLNRPELTQQKFIP
HPFNEPEARLYKTGDLARYLSDGNIEYLGRIDHQVKLRGFRIELGEIEALLSQHPGVIQN
TLIIR-EDIPGSQRLVAYTVANPDQIPTISELRQFLKERLPEYMVPSAFVMLLPLTPNGK
VDRRAL
>Nsp._NcpA_AAO23333.1_A2_3
HQLFEEQVERTPNAVAVVFENQQLTYHELNCRANQLAHYLRSLGVGADILVGICVERSLE
MLVGLLGILKAGGAYVPLDPEYPQERLSFILEDAQVSVLLTQQHLVDKLPECQAQLVSLD
TNWQFISQLPQGNPITNVQASNLTYVIYTSGSTGQPKGVQISHTAVSNFLSAMQQRPGIT
EQDTLLAVTTISFDIAALEIFLPITVGACLVIARRDVTLDGRELCDLLVKSKATIMQATP
ATWRLL---LFSDL-KILCGGEALPWDLVSKLLARSAS-LWNLYGPTEATIWSSI----C
QSSE-SLSIGRPISNTQIYILDQNLQPVPIGVPGELHIGGAGLARGYLKRPELTQEKFIP
NPFEAGGSRLYKTGDLARYL-DGNIEYLGRIDNQVKIRGFRIELGEIEAALSQHPHVQAS
CVIAR-EDTPGDKRLVAYIVPQPQVTLTISELRSNLKEKLPDYMVPSAIVILLPLTPNGK
IDRRAL
>Nsp._NcpA_AAO23333.1_A3_3
HQLFEEQVERIPDAVAVVFENQQLTYHQLNCRANHLAHYLQSLGVSADVLVGICVERSLE
MVVGLLGILKAGGAYVPLDPEYPQERLTFMLADAQVSVLLTQQHLVEKLPRHQARVVHLD
KDWVAIAKSSQENPIAQVQA-SNAYVIYTSGSTGQPKGVILSHSNLCNHMFWMQATFPLT
KEDKVLQKTPFGFDASVWEFYAPLLAGGQLLIAEPRGHTDSAYLLRLIAQQQVTTIQLVP
SLLQMLE--QCHSLKHVFCGGEVLPVTLQESLLSKLDVNLHNLYGPTEACIDATFWYPQL
I------PIGRPIDNTQIYILDQNLQPVPVGVPGELHIGGAGLAKGYLNLPELTQEKFIP
NPFQGSRGRLYKTGDLARYL-DGNIEYLGRIDNQVKIRGFRIELGEIEAALSQHSDVQTS
VVIVR-EDIPGNKRLVAYVVPQPQITPTVSQLRSFLKEKLPEYMVPSAIVTLLPLTPNGK
IDRRAL
>Ma_McyC_AAF00962.1_A1_1
HHLFEEKVRDNSEAIALIFEGKKLTYRELNGRANQVGHYLQEKGVTSEVLVGIFIERSFE
MIIGILGIMKAGGAYVPLDPNYPPERLDYMISDSAISLLLTQQSLVQFLPENQAEILCLD
TDWSRINYSQENLTSPVKTE-NLAYVIYTSGSTGKPKGVMNIHQGICNTLKYNIDNYNLN
SEDRILQITPFSFDVSVWEVFSSLTSGATLVVTKPDGYKDIDYLIDLIVQEQVTCFTCVP
SILRFLQPKDCHCLKRVIVGGEALSYELNQRFFQQLNCELYNAYGPTEVAVDATVW---C
CPNSQLISIGRPIANVQVYILDSYLQPVPIGVAGELHIGGMGLARGYLNQAELTAEKFIP
HPF--AEGKLYKTGDLARYL-DGNIEYLGRIDNQVKLRGFRIELGEIQTVLETHPNVEQT
VVIMR-EDTLYNQRLVAYVM-RKEPLLTSQDLRRFLQQKLPVYMIPSAFVMLFPLNPNGK
IDFHKL
>Ma_McyA_AAF00960.1_A1_2
HQLFEEQAKLYPERGAVIFENQELTYQELNEKANQLGHYLQKLGVKPEELVGIYLERSLE
MVVGLLAVLKAGGAYVPLDPNYPQERLSYLLEDTGVKVIITGESLRGLLDEYRGIVVALD
TDWSAIQESQNNCDSGVTGE-NLAYVIYTSGSTGKPKGVMNNHKGIRNRLLWMQDTYQLT
KSDCILQKTPFSFDVSVWEFFWPLLAGATLVVAEPEGHKDSTYLIQLIQKQQITTLHFVP
SMLRFLQPKGCSSLKRVFCSGEALSLELTQRFFEHFDCELHNLYGPTEAAIDVTYW---P
CESQKAISIGRPIANTQIYILNPHLQPVPIGIVGELHIGGIGLARGYLNRPELTAEKFIP
NPFAGIGGKLYKTGDLARYL-DGNIEFLGRIDHQVKIRGFRIELGEIEAILSQHPAVEQA
VVIAS-ETETGSQTLIAYVVSQEGELLTTSENGQLFDEQIQIYSQTSAFNIVYTGEPIPA
AQMREW
>Pa_PvdL_AAG05812.1_A1_3
PELLERQLAQSAERVALE-DGGSLGYAELHARANRLAHYLRDKGVGPDVRVAICAERSPQ
LLVGLLAIVKAGGAYVPLDPDYPSERLAYMLADSGVELLLTQAHLFERLEGVTP--ICLD
SLKL--DNWPSQAPGLHLHGDNLAYVIYTSGSTGQPKGVGNTHAALAERLQWMQATYTLD
GDDVLMQKAPVSFDVSVWECFWPLVTGCRLVLAAPGEHRDPARLVELVRQFGVTTLHFVP
PLLQLFEPAACGSLRRLFSGGEALPAELRNVLQRLPAVALHNRYGPTETAINVTHW---C
REDGERSPIGRPLGNVVCRVLDAEFNLLPAGVAGELCIGGLGLARGYLGRPALSAERFVA
DPFSAAGERLYRTGDRARWNADGVLEYLGRLDQQVKLRGFRIEPEEIQARLLAQPGVAQA
VVVIR-EG-VAGSQLVGYYTGAEAEAEQNQRLRAALQAELPEYMVPTQLMRLMPLGPSGK
LDTRAL
>Pa_PvdI_AAX16297.1_A1_4
HRLFEEQVERTPTAPALAFGEERLDYAELNRRANRLAHALIERGVGADRLVGVAMERSIE
MVVALMAILKAGGAYVPVDPEYPEERQAYMLEDSGVQLLLS-QSHLKLPLAQGVQRIDLD
QADAWLENHAENNPGVELNGENLAYVIYTSGSTGKPKGAGNRHSALSNRLCWMQQAYGLG
VGDTVLQKTPFSFDVSVWEFFWPLMSGARLVVAAPGDHRDPAKLVELINREGVDTLHFVP
SMLQAFL-QDCTSLKRIVCSGEALPADAQQVFAKLPQAGLYNLYGPTEAAIDVTHW---T
CEEGKDAPIGRPIANLACYILDGNLEPVPVGVLGELYLAGQGLARGYHQRPGLTAERFVA
SPF-VAGERMYRTGDLARYRADGVIEYAGRIDHQVKLRGLRIELGEIEARLLEHPRVREA
AVLAV-----DGRQLVGYVVLESEGGDWREALAAHLATSLPEYMVPAQWLALMPLSPNGK
LDRKAL
>Pa_PvdI_AAX16297.1_A3_4
HRLFEEQVERTPTAPALAFGEERLDYAELNRRANRLAHALIERGVGADRLVGVAMERSIE
MVVALMAILKAGGAYVPVDPEYPEERQAYMLEDSGVELLLSQ--HLKLPLAQGVQRIDLD
RGAPWFEDYSEANPDIHLDGENLAYVIYTSGSTGKPKGAGNRHSALSNRLCWMQQAYGLG
VGDTVLQKTPFSFDVSVWEFFWPLMSGARLVVAAPGDHRDPAKLVALINREGVDTLHFVP
SMLQALQ--DCTSLKRIVCSGEALPADAQQVFAKLPQAGLYNLYGPTEAAIDVTHW---T
CEEGKDAPIGRPIANLACYILDGNLEPVPVGVLGELYLAGQGLARGYHQRPGLTAERFVA
SPF-VAGERMYRTGDLARYRADGVIEYAGRIDHQVKLRGLRIELGEIEARLLEHPWVREA
AVLAV-----DGKQLVGYVVLESESGDWREALAAHLAASLPEYMVPAQWLALMPLSPNGK
LDRKAL
>Bs_DhbF_AAD56240.1_A1_2
QDMFEKQAVLTPERIALMCDDIQVNYRKLNEEANRLARLLIEKGIGPEQFVALALPRSPE
MVASMLGVLKTGAAYLPLDPEFPADRISYMLEDAKPSCIITTEEAASLPDDLAVPELVLD
QAVTQESPENQDVSVSLDHP---AYIIYTSGSTGRPKGVVVTQKSLSNFLLSMQEAFSLG
EEDRLLAVTTVAFDISALELYLPLISGAQIVIAKKETIREPQALAQMIENFDINIMQATP
TLWHALS---EPELLRVLVGGEALPSGLLQELQDLHCS-VTNLYGPTETTIWSAA----A
FEEGKGVPIGKPIWNTQVYVLDNGLQPVPPGVVGELYIAGTGLARGYFHRPDLTAERFVA
DPYGPPGTRMYRTGDQARWRADGSLDYIGRADHQIKIRGFRIELGEIDAVLANHPHIEQA
AVVVR-EDQPGDKRLAAYVV--ADAAIDTAELRRYMGASLPDYMVPSAFVEMLPLTPNGK
LDRKAL
>Bs_DhbF_AAD56240.1_A2_2
PEQFEKQAALRPDAIAVVYENQELSYAELNERANRLARMMISEGVGPEQFVALALPRSLE
MAVGLLAVLKAGAAYLPLDPDYPADRIAFMLKDAQPAFIMTNTKAANHI--PPVPKIVLD
DPELAEGNPKNKDRTQPLSPLNTAYVIYTSGSTGVPKGVMIPHQNVTRLFAATEHWFRFS
SGDIWTMFHSYAFDFSVWEIWGPLLHGGRLVIVPHHVSRSPEAFLRLLVKEGVTVLNQTP
SAFYQFMGQAL-SLRYVIFGGEALELSRLEDWYNRHPENLINMYGITETTVHVSY-LDRS
MALRANSLIGCGIPDLGVYVLDERLQPVPPGVAGELYVSGAGLARGYLGRPGLTSERFIA
DPFGPPGTRMYRTGDVARLRADGSLDYVGRADHQVKIRGFRIELGEIEAALVQHPQLEDA
AVIVR-EDQPGDKRLAAYVI-PSEETFDTAELRRYAAERLPDYMVPAAFVTMLPLTPNGK
LDRKAL
>Pa_PvdI_AAX16297.1_A2_4
AAAFAHQAASAPEAIALVCGDEYLSYAELDMRAERLARGLRARGVAAEALVAIAAERSFD
LVVGLLGILKAGAGYLPLDPNYPAERLAYMLRDSGARWLISQETLAERLPCPAEERLPLE
TAAW--PASADTRPLPEVAG-ETAYVIYTSGSTGQPKGVAVSQAALVAHCQAAARTYGVG
PGDCQLQFASISFDAAAEQLFVPLLAGARVLLG-DAGQWSAQHLADEVERHAVTILDLPP
AYLQEL---RIAV-RACILGGEAWDASLLTQAVQAEA--WFNAYGPTEAVITPLAW---H
CTQEGGAAIGRALGARRACILDAALQPCAPGMIGELYIGGQCLARGYLGRPGQTAERFVA
DPFSGSGERLYRTGDLARYRVDGQVEYLGRADQQIKIRGFRIEIGEIESQLLAHPYVAEA
AVVAQ--DGVGGPLLAAYLVDAMRGEDLLAELRTWLAGRLPAYMQPTAWSSL-PLNANGK
LDRKAL
>Pa_PvdI_AAX16297.1_A4_4
HQRVAERARMAPDAVAVIFDEEKLTYAELDSRANRLAHALIARGVGPEVRVAIAMQRSAE
IMVAFLAVLKAGGAYVPLDIEYPRERLLYMMQDSRAHLLLTHSHLLERLEGL--SCLSVD
REEEW-AGFPAHDPEVALHGDNLAYVIYTSGSTGMPKGVAVSHGPLIAHIVATGERYEMT
PEDCELHFMSFAFDGSHEGWMHPLINGARVLIR-DDSLWLPERTYAEMHRHGVTVGVFPP
VYLQQLH--APPPVRVYCFGGDAVAQASYDAWRALKPKYLFNGYGPTETVVTPLLWAGDA
CGA-AYMPIGTLLGNRSGYILDGQLNLLPVGVAGELYLGGEGVARGYLERPALTAERFVP
DPFGAPGSRLYRSGDLTRGRADGVVDYLGRVDHQVKIRGFRIELGEIEARLREHPAVREA
VVVAQ--PGAVGQQLVGYVVSPEAQAECRAQLKTALRERLPEYMVPSHLLFLMPLTPNGK
LDRKGL
>Pa_PvdL_AAG05812.1_A2_3
HGLFAARVAASPQAPALTFG-QTLSYAELDARSNRLARVLSH-GVGPEVRVGLALERSLE
MVVGLLAILKAGGAYVPLDPEYPLERLQYMIEDSGVRLLLSHAALFEALGELPAARWCLE
EDGPALDAEDPAPLAALSGP-QHAYLIYTSGSTGKPKGVAVSHGEIAMHCAAVIECFGMR
AEDCELHFYSINFDAASERLLAPLLCGARVVLR-AQGQWGAEEICELIRAEGVSILGFTP
SYGSWL---ELPV-RMCITGGEALTGEHLQRIRQAFAPAFFNAYGPTETVVMPLACLAPE
REEGAASPIGSVVGARVAYILDADLALVPQGATGELYVGGAGLARGYHERPALSAERFVP
DPFAAEGGRLYRTGDLVRLCDNGQVEYVGRIDHQVKIRGFRIELGEIEARLLEHPQVREA
LVLAL--DSPSGKQLAGYVADEDAQAALREALKTHLKQQLPDYMVPAHLLLLLPLTANGK
LDRRAL
>Bc_BC1G07441_07442.1_A1_1
VTLFERAAVENPSILAVEKAGDSLTYQEFDNMATKLSAQLSKYVQ-PGDIVCVHADRSIN
WLVAIYGILKAGAVYSAQDAALPGH-----IREANQTLCLS-VE----------DLVQLP
-------LPSSVAVAPRQTPRDNAYLCFTSGSTGKPKGVMCSHEGLVAFQKDLAVRLFAL
PGQRISQLMSPAFDGSIHEIFSALSYGATIVLA--------DGIHPFSHLEKSTAAILTP
SIANILDPEDFPMLRNVYLVGEPVPQHVNDVWSSVKN--LYNMYGPTEATCGATI----K
RPG-KPVNIGAPNPTTRVYILDRNQQLLPPGVIGEIYLAGVQVARGYIGMPQMSAERFLP
DTINRQGEMMYRTGDRGYFNRAGEVECLGRNDRQIKLRGFRLDLNDLEIRVAELPECSGI
AICQK-GD-----YLVAMVQ---PETLDIAKVRAKVTQVLPVHAVPRVFMAVFPMTPAGK
LDYKAI
>Mg_MGG15248.6_A1_1
VTLFEAAAEANSQRTALEKD-RTMTYAELQTRSTAICDVLAP-VVTEGDVVCVHSDRSLE
WICAIWGILKAGCTYCSLDPQLTAAWRESMAEAVSATAFITA--TTEQLDEWRPRHVRLA
FSVESVADASTTTPVPTPRP-HWAYICFTSGSTGVPKPVVCTHAGLVAFQRDPTVRLGAK
PGVRVSQIMSVAFDGSIHEIFSALTYGATLVLP-----ACSRDVLSVLGKVD--SAVFTP
SIARALQPADFPGLQTVYLVGEPVPQAVADAWSACKD--VYNMYGPTEATCGATI----K
RRS-GQDNIGRPNPSTRVYVLNSSGGLSQPGMVGRIHLAGVQVSRGYHGMPEQTGAVFRP
DQVMDNGEMSYDTGDMGYWDEHGDLVCVGRRDRQVKLRGYRVELNDLEIRIAEVPEANAV
AVAVR-K------GLVDLLVMVQPGGLDIAAMRSRLEATFPRYLLPGHIVAVIPTTPAGK
IDYKAI
>Af_GliP_Afu6g09660_A2_2
ASAFYASVDLHKDLIAVDGG-GTLPYRELDQKSNAVASHIAK-HFSRAQVIAIHADGTLN
WVVGILGILKAGCAYCPLDPAYPIARRVAVYEQSGASALLIPSSSAALLPITDLRVFTIQ
ETE---TSDTSRQPSLLANA-NEALIVFTSGTTGRPKGVPISHRGLLALQSNPEATMFSR
PGRRIAQFMSPAFDYCANEIFSALLHGGTLVLR------DPSDPLAHLAKVDVS--TITP
SVLSVLNPDDYPNLDMVYATGEPVTPGLLARWGEGRA--FYNAYGPAECSICTSF----T
REP-GQQTIGNAVRTARMYILDPDLQPVSDGQTGEIFLAGQQVMRGYVGDDAKTAYSVLP
DPW-HPGERMYRTGDYGYWNADRQIVYIGRLDRQVKIRGFRVELAAVEQKMYQEPRLTQA
AALVV-ND-----TLVAFVM---PLDVDVSRLEQRLRESLPSW-VPQVITALFPWTANRK
VDYRKL
>Af_Afu3g12920_A2_2
TEAIENSIQAHPDIYAVEGT-GRLTYREFGRMTEHISQRLLQ-HIQPGSVACMISDGSLL
WLLAMVAIIRAGAIYCPVDEKLPRDRKDYMVRNSRAALILY-ANSSQEPLCNGVPSLNME
SIMQEISSSGSPIATSRNRPGDTACLVYTSGSTGLPKAVQLQHKGILNVISQPEGRLYSR
PGQRNAQMLSLGFDCCIKEVFSTICFGATLVLK------DPENPISHLARVDAT--MATP
SLLATLEPTDYPNLKVITVAGEAVSQVLNDKWAAGRT--LINGYGPAECTLISTT----A
IHP-GNRSIGKPLPGLSCYLLDSNKRPVPMGVSGEIYISGVQVTPGYLHNEQETSKRFLS
DSF-NPGQVMYRTGDIGRMLEDGNIEYIGREDNQIKLRGFRIDLGEVQSTISKASTASNV
ALIVS-NG-----NLVAFMT---PETIDVRSLAKSLETQLPQYAVPNRIIALLPTSANNK
VDSSAL
>Lm_SirP_AAS92545.1_A2_2
KQAFEEVVDTWPDAIAVESS-DSISYKELDHRSSAISNALLP-LVGPGQIVGILSDGSVS
WITAILAVLKAGAAYCPIDIALPEERIKVMLRESRCSLLLCTTELCELWSDLTCFSIGRL
LSE---TLQTPERLPERCSPHDPAAVIFTSGSTGVPKGILLEHIGILSLLDFPNARLRSG
PGRRNAQFLSLGFDCCVNEVFATLCYGATLVLR------DPLDPVQHIKRVHAT--MCTP
SFLATLN-D-FPNLELIALAGEPVPQKLVDTWGHV----LLNVYSPSECTISTVY-----
-PQPGVQTLGSPVPRQAIYILDKDLNPVPVGVPGEICISGIQVTRGYLNRPEETLVKFLP
NPF---KGRLYRSGDLGRLTNSHEIEYIGRIDNQVKVRGFRIELEEIESTIAANPEVRQA
AVIVV-ND-----VLIGFVT---PSSLDTLAIQAIISRHLPSYCRPSYFVALMPMSSNQK
IDRKKL
>Bd_BDEG03514.1_A1_1
HHGFEYQATLHSDWPAIEAGDQTLTYGQLDYCGNVLASQLISQGINLGSRVAVVMQRCLE
FSVSLLAILKTGAVIVPIDSKFPAERIQFIMHDSNVSAVLT-TAQIDTTGLDMLRIINVD
LCTLLSVPMPTLPLLPAVSAASPFIIVYTSGSTGKPKGVPVPHHGAINIIANQSKQVGIH
PGARVFQFMAIGFDVCQWEIWGALSFGATLVLRRD---ECIDDGIQSVS-----TVFITP
TGLSQLGPHDYPNLKHVVLAGEIVPAGLKQKWSSHVQ--LSNAYGPTEASIISHL----G
RYLDRPVTVGSVLQNTSSYILDSNGRQVPIGTVGEMYIGGIGISEGYINLPKQVSDCFFP
DPFNINGGRMFKTGDFARLA-NGSFEIIGRLDDQIKFKGYRIELDEIAAAMMRYPHVSSA
IAILN-ST-----HVVGFVT---PSNIDVDKLRDMVSTILPVYMIPAVFVALMPSNANGK
TDKKAL
>Bd_BDEG08447.1_A1_1
HHGFESQAAKHSDWTAIEFS-QSLTYGQLDHCGNVLAAQLSQ-GITIGTRVAVLMHRCLE
FTVSMLAILKAGATIVAIDSKLPIKRILFTLKDANVNTVLST--SQDIHIANGVQTITID
-----LTPLRSTLSVPTVST-SSPYIIYTSGSTGTPKGVAISHCGVINIVALQASRFGAL
PKFRVAQFMAIGFDGCQWETWSALNNGSTLVLR-------KNDVFSTVSDLD--SLFITP
TGLALGSPQDYPRLKHVNIGGEACSQTLKDKWAPFVK--LCNAYGPTEVSIMSHGYLSID
E-QI---SLGPVIQNTSCYILDSCQRSVPIGVVGEIYVGGIGVSSGYINLSEMTETRFIP
DPFPFSGDRMFKTGDLGRLHTNGNFEFIGRVDDQVKLKGYRIEIEEIVAAIMTHPCIVSA
AVVVK---------LVGFVT---PSNVNVNELREMISTILPTYMIP--WVVAIPKSPSGK
ILRRML
>Hc_YP_436153.1_A1_1
YLAIEQSMKTFADQTAVEHLGDKISYGELQKQVDFLAAVLISAGVKKGDHVALFVRRSIP
MVVGVLATLKVGAAYVPQDKICPQEQLKLVAQSSAARVMLTLSEYNSVPVPPDCERLCID
EILSRRDSAPVPPSFPTVEEGDACFVLFTSGTTGAPNGVKVTHGNVCNLLLTAPGDLGIQ
PGDKVAQILNIAFDMAAWEILTTLAHGGELIIR-------GCDFQETVSRAN--VVIATP
SILSKLDPAACPDLRAVAVAGEACPEPLARKWAAYCE--FYNCCGPTEVTIVNTMGYLPD
QGPL---SIGAPTPNNTVYILNDSLKPCAIGEVGEMWAGGACVTAGYINNDVLNEDRYRH
DPFLDNGGKMFRTRDLGRWLENGELEHLGRTDDQVKVRGFRVELNSVSCAIEALPGCQQA
VVIKH-TS----RDLAAFVK---PASVNPVLVKQAVAAKLPYYCIPDKVLTLFPMTPRGK
VDKQHL
>St_YP_001157631.1_A1_1
HHAFEYWATVTPDAVAVEHGDETITYRELDRRADQLAARLAASGVRAGDRVALFARRSIP
MMVGLIATLKSGAAYVPQHVDVPAAQLQHVIETAETRVVLTLAATAKRI--PVPVVIALD
EL-VAERFIPTTPLQT----DDPCYVLFTSGSTGRPNGVVVTHRNICNILLTAPGDLGIR
PGWRVGQILNIAFDMAAWEILGALSHGATLVIR-------GPDIAETMSRVD--VIIATP
TVLSRIDPRRCHQVKVVAVAGEPCPRALADTWSAVCS--FYNSCGPTETTIVNTMSHHPA
AERL---TIGRPTPNNTVYVLDADLRPCPIGTVGEMWAGGDCVSTGYLGNPQLTAERYAL
DPFLGGGNRMFRTRDLARWT-DGELEHFGRTDDQVKVRGFRVELDSVSAILEAVPGCTRA
ATIKL-ND----RTLVSFVA---PTQVDPGLARMAVSEALPYYCVPETVHTLLPTS-RGK
IDKTAL
>Sa_YP_001535628.1_A1_1
HHAFEYWATVTPEAVAVEDGDETITYRELDQRADQLAARLAASGVRPGDRVALFVRRSIP
MVVGLLAALKAGAAYVPQHVD-PPAQLQHVIHTADTRVIMTLAATADRIPVPDGVVITLD
DLGKTELIAGRFTPATPLPPDSPCYVLFTSGSTGRPNGVVVTHRNICNILLTSPGNLGIQ
PGWKVGQILNIAFDMASWEILGALSHGATLVIR-------GSDIVETMSRVD--VIIATP
TVLSRTDPDRCQRVKVVAVAGEPCPRALADAWSAVCA--FYNACGPTETTIVNTMSHRPT
AERL---TIGRPTPNNTVYVLDADLRPCPIGTVGEMWAGGDCVSAGYLSNARLTAERYAL
DPFLGHGRLMFRTRDLGRWT-DGELEHFGRTDDQVKVRGFRVELDSVSAILEAVPGCTRA
ATIKL-DD----RSLVSFVA---PAEVDPDLARMAVSEALPYYCVPET-VHTLPLPTRGK
IDKLAL
>Af_Afu8g01220_A1_1
HHAFIDCAKQYPDTVAVLSNKSVVTYGKLLQYAQFVALRLQSHGVVPGSRIVLATKRSVE
MVAGILGILMCGAQYIPLDGAVPDETLAHAVIQSQNSVALCTGTFRSRL--HSLSVLVLE
DLLAEAIRASTTPLICEGDENSGCYVIYTSGTTGTPKGVDVKHGNVTNVVCHAPGNLGMS
RGSRVGQVLSISFDMGAWEILGSLCNSATLVLR-------GSDWHAAL------QQSIPP
PRLPQYH--RLTEVATTQLSVSPCNSSLADKWAANGAT-FYNCCGPTEVTIINTMHHQFG
Q-QL---TIGRPLPNTSVYILDDKQLPVVIGEVGTMWAGGAGITRGYLGQPEKTAERYRY
DPFDGHSM-MFNTGDLARWL-DGSLETLGRNDDQVKIKGFRVELDGVSASLASCPGVLEA
AAIMV-EG-----DVVAFVT---PQALDLQQLQMHLKARLPYYAIPTQVHRVFPLTPNGK
IDKRAL
>Ch_NPS12_CocheC5_116719_A1_1
HEAFEKIAETHPHTVAATFAGNSLTYQQLDEAANQLANRLIHTGLKPKQRVCLVVQRSFE
MLIGIFAILKAGCQYVPVDGVASEVALTHILSDSGATFILCLPKFVERTAKQDAVIIALE
ANVGA-SFPSTRPSVPVSQH-DGAYAIYTSGSTGTPKGVDVAHSNVTNALLLNPARLDIT
VGSKVAQVLNIAFDMGAWEILACLMNGGTLYLR-------GSDWTATLREVD--TLISTP
SILSKYQ-S-FPNIKYVVTGGEPCPKALADEWAENAC--FYNICGPTEITILNSAHHTPG
Q-FL---SIGKPLPNTTCYLLDADEQPVPVGQKGTMWVGGAGVTRGYINLPELTARRYKH
DKFVNDGSRMFNTGDIARWREDGSLDMLGREDDQVKIKGFRVELDGITAVVESFQNVRRG
AAMLV-EN-----ALCAYAT---EGSVDEEALKSFTQKHLPYYSVPEKWVKVIPTN-NGK
VDRKVL
>Ch_NPS12_CochC5_118012_A1_1
HEAFERIVDEHPAVVAAVHQGQSITYLQLDLAANRLAHHLISSGLRPRQRVCLVVQRSIE
MLIGFLAILKAGCQYVPIDGVASDQALQHIFEDTEARFILCLPRYWDKVASPDAIVLELN
MNTGA-FYSPSRPGVQVTAE-DGLYAMYTSGSTGVPKGVDVKHGTKTSALLSEPGKLGIT
VGSKVGQVLSISFAMGAWEMLASLMNGGTLYLR-------GSDWEATLKQID--TLICTP
SILSYNQ-QSFPNIKVLAVAGEACPQALADDWAQGRS--FYNLLGSTETFLLSSHRHVKG
E-H----SIGRPLPNVSCYVLDDRGEPVPVGQKGTLWVGGRGIAKGYINLPLTTAEKFQL
DKFANDGSVMYNFGNIVCWRADGSLDSFGRMDDQVKIKGFRVELDGVTSVIEQFTGVTRG
ASLVI-DG-----VLHGYAS---SIPVDEQELDTFLRKQLPYYSVPERWFRVVPLNANGK
VDKAQL
>Fg_FGSG11294.3_A1_1
HHAFEAVAQAHPDLTAVRHDGSTITYAELDRRANMLANELHTYGLRIGDRVVLVYSRCIE
MVVFIMAVLKAGGQYVPLDGIVTDDTLGFDIADSDAPVVLCLPKFEKVVRSVPDNVVDLD
SSPLW-KMGNPSNPMVEVNTDDGAYVIYTSGTTGRPKGVDVRHRGVTNTLLAEPSKLGIR
PGRNVAQQLNVAFDMCAWEILGTMMNGGTLHIR-------GSGLQPWTECLQRCTIIATP
SVLKYM-PEDFPNVDTIAVGGEPCPLALAEKWAPH----IWNVCGPTEISMLNTCHHQPG
I-PL---SIGKPNPNTNVYILDDNENPVPVGQPGVMWAGGPGVSAGYINLPELTATRYKL
DKFTNDGTMMFNTGDLAQWLEDGSLLPLGRKDDQVKIQGFRVELDGVSRSIETTPGVIKG
CALKI-E-----NALWGFYS---DVQIDENQLKAAVKSQ-PFYAVPSVWKHLLELTPNGK
VDKRAL
>Pp_Pospl1_42034_A1_1
QNAFCAQAAANPEYTAVVDSGQSLTYKQLDVLSLHLALHLGQ-GVTNGSRVCLLIERSNA
YIIAILAVLRAGAAYIPLDGVIPGSSLAQIMRDAQPTITLISKRYIGRGDEVTTPHFCLE
DMIEDCTEDMLVVELPYETSEDIAYIIYTSGTTGQPKGVIIKHLGLTNVLCLYPGNLGVK
PGVHVAQLLNVAFDMCAWEILACLMNGGTLHLRGPH----RADWISVMKTVD--VVICTP
SILQQHRPQDFPNLKVVATGGEPISQALADQWAAQAT--YFNCCGPTEVSILNTMHHSPG
R-SL---SIGTPTPNSSVYVLDDDLMPVTRGRKGTMWAGGLGVCQGYLKRPSLNEIKFKP
DPFMSSRGLMFNTGDLGTMKEDGSLVHMGRSDDQVKIKGFRVELDGVSAAIRACPGVVSS
QTTAI-VD----ENLVTARR------NLNFASPTINQTLEASLRSHV----VVEL-----
------
>Pp_Pospl1_49678_A1_1
QNAFCAQAAANPEHTAVVDHYGQLTYKQLDVLSLHLALNLRGQGVTNGSRVCLLIERSNA
YIIAILAVLRAGAAYIPLDGVIPGSSLTQIMRDAQPTITLISKRYIGRGDEVTTPHFCLE
DMIEDCTDDMLVVELPYETSEDIAYIIYTSGTTGQPKGVIIKHLGLTNVLCLYPGNLGVK
PGVHVAQLLNVAFDMCAWEILACLMNGGTLHLRGPH----RADWISVMKTVD--VVICTP
SILQQHRPQDFPNLKVVATGGEPISQALADQWAAQAT--YFNCCGPTEVSILNTMHHSPG
R-SL---SIGTPTPNSSVYVLDDDLMPVARGRKGTMWAGGLGVCQGYLKRPSLNEIKFKP
DPFVTQRA-MFNTGDLGVMKEDGSLVHMGRSDDQVKVKGFRVELDGVSAAIRACPGVVSA
CALLI-KQ-----DIWAFYT---PPHIAIEDVRIAIRTQ-PYYAVPTQYKALIPTS-NGK
VDKRFL
>Pp_Pospl1_111174_A1_1
HGAFLVQAEARPAQTAIVDTGYSVTYGELDRLSAQLAIQLRATGVGSGAHVCLLIERSIT
QVVAIIAVLRTGAAYVPLDCIVTDDTLASVIEDAQPAFTLISKRYMTRAPCVLTRHGCLE
DMIAGASGPSCAAPLSASIASNSAYIIYTSGTTGRPKGVIVSHSNVCNLLCLSPGNLGIR
PGTRVSQLLNVAFDMCAWEILGCLMNGGTLHLRGPH----RQDWINVLKTVD--VVISTP
SILAQHDPADYPNIRVVATAGEPCPQSLADRWAQRAT--FYNCCGPTETTIVNTMYHVAG
A-LI---TIGSPTPNNSVYVLDAELHPVPRGVPGVMWAGGHGVCQGYLNRPDLTSNKFTR
DVFSPQGGVMYNTGDIGRLR-DGQLEHLGRVDDQVKIKGFRVELDGVSAAIRVCPGVMTA
CALLV-G-----QDLWAFYTE-H---VSASKVRTTITLQ-PCYAVPSKYHALLPLTSNGK
IDKMYL
>Pp_PosPl1_95457_A1_1
HDAFRAQAEAHPSQTAVVDTGHSVSYGELDRLSVQLSVRLAE-GVGSGARVCLLIERSIA
QTVAIMAVLRAGATYVPLDCIVTDDTLASILEDAQPAFTLI-------------EVLYVP
RTMHPHSSSESSYAGSLSASADNAYIIYTSGTTGRPKGVIVSHFNVCNLLCLSPGNLGIR
PGTRVAQLLNVAFDMCAWEILGCLMNGNTLHLRGPH----RQDWIKILKTVD--VVISTP
SILAQHGPADYPNIRIVAMAGEPCPQELADRWAQCTT--FWNCCGPTEVCIGNALTADDN
CYHRGALTIGSPTPNNSVYVLDSDLRPVPRGEAGIMWAGGNGVCKGYLNLPDLTSGKFVR
DPFAPQGGVMYNTGDIGRLWDDGQLDHLGRVDDQVKIKGFRVELDGVSAAI--HA-----
--------------------------------------------CPDV------------
T-----
>Fg_FGSG03245.3_A1_1
EAFFHY-AATQPSVTAARDLSAEISYGELAQQSIILARRLQSLGVLPGDRVPLVVKRGVG
MLVGIFSILSCGAQYVPLDGGVADETLRFVLKQTGGKVVLTSKSTAHRL--SNTHVVTIE
E-----ELDDNTDFTPFSQPEAGCYVIYTSGTTGTPKGVDVSHRNVTNLLCQAPGNLGIG
PGTCVGQVLNVSFDMAAWETLGCLSNGGTLILR-------GSNWSKALKELD--VLICTP
SI--LSKPEDYPKLKTVATAGEPSCQQLADMWASH----VFNCYGPTETTIVNTTH---L
HKTGQPLSIGKPTPGNTVYILDEFLKPVPVGEVGNVWAGGAGVARGYVDLPDKTAERFRP
DPFANDGSNMYNTGDLCQWNSDGTLHILGRIDDQVKIKGFRVELDGVVACIKSCPSVQSA
TALLI-NE-----EIHAFIT---PSHCPVPVIEAHLSLQ-PYYAMPTHYHQLLPTA-NGK
VDKHAL
>Pc_Phchr1_135156_A1_1
HHAFEHHARRDPSAVATEHLGHSITYGELNRRANALAHRLRAMGVRPGARVCLLVQRSIP
MVVGIMAILKAGGAYVPLDGGVTDSTLAFVLQNAKCALALTLTDYAHRV--AD-PHINLD
EEM---EGADCPDVEDLSSPDDSCYIIYTSGTTGTPKGVEVMHRNVTNLVCLAPGNVEMA
PSRRVAQLLNIAFDMAAWETLGSLSNGATLCIRGKSSK----EWQEVLRKVD--IVIATP
SIIARYHPADYPNIKVLATAGEPCPQPLADRWASVAH--YYNSCGPTEITIVNTVQHKVG
E-PV---SIGSPTPNNNVYILDENLDPVPIGQPGVMWAGGGGITRGYVDLPDKTAERYKL
DPFANDGS-MFNTGDLGRWRLDGTLEHLGRVDDQVKIKGFRVELDGVSAAMQTCPLVKDA
VALLI-EG-----ELWGFVT---PADVDVDAVTEATKVQ-PYYAVPTRWFALLPTA-NGK
IDKRAL
>Cc_CC1G06250.2_A1_1
HHAFEHHAQANPHLTALEEFDTKISYRELDNRANCLATHLRGLGVDVGSRVCLLVERTPR
LVVGILGIVKAGASYVPLDNVVSDGTLHHAIRDSTPTVVLTLRKFQHRLADTSSKVVYLD
DVLCS-DYDPGHCIKPQDSATDSVYIVYTSGTTGTPKGVDVTHGNVTNLLCLAPGNLGMK
PGMRVAQIMNISFDLAAWEILGAMMNGATLCLRGKTSK----EWRAVMRSVD--ILISTP
SM--LTKPADYPNLKTVAVAGEPCPKATADSWGAHVN--FYNCCGPTEVTIVNTMQHTPG
D-TI---TIGGPTPNNSVYVLDENMSPVPIGEPGLMWAGGACVTKGYLNLPDKTAERYIP
DPFANDGSMMFNTGDLGRWHMNGTLIPLGRIDNQVKVKGFRVELDGVAAAIESCPGVQVA
TALLI-DE-----ELWGFAT---PSSLDVESAKAAAKVQ-PYYAVPTRFLTMFPTA-NGK
TDKRVL
>Cc_CC1G03009.2_A1_1
HHAFEFHAKSNPQLTAVDELGTTLSYGELDRRANCLASRLRSVGVVQGSRVCMLVERAVT
LPVAVLGILKAGAAYIPLDNIVSDSTLKHALVDSGSTVALTLRKFEHRLEGAPVPVVFLD
DAICP-SYNPSHCVKPRDTTTDSVYIIYTSGTTGTPKGVHVTHGNVTNLICIEPGQLGMK
PGVRVSQMLNISFDFAAWEILGSLANGATLCPRGKTSK----DWKAVMRSVD--ILFSTP
SM--LANPVDYPNVKTVVVAGEACPKALADTWGARVK--FWNACGPTEVTIANTMQHIPG
D-IV---TIGGPTPNNTAYVLDENMRPVPIGQTGVMWGGGAGITKGYLNLPDKTSERYVR
DPFANDGSMMFNTGDLGKWVSNGTLQHLGRIDNQVKIKGFRVELDGVATAMETCAGVTGA
TALLI-DG-----ELWGFVK---PSNISPEDIKAAAKVQ-PYYAVPSKILTMFPTA-NGK
TDKRVL
>Cc_CC1G06235.2_A1_1
HHAFEFHAKANPDLTAVEEFETKITYKELDRQANCLATRLRGSGVNVGSRVCLLVERSPW
LVIGVLGVLKAGAAYIPFDGN-SDSTLKHAIQDSAPTVILTLRKFQHRVADAASEIVYLD
ETLCTS-YNPNHCTKPRDFTSNSVYIIYTSGTTGTPKGVNVTHGNVTNLLCIAPGNLGMK
PGIKVSQMLNISFDFAAWEILGSMVNGATLCLRGKTSK----EWKAVMRNVD--ILFSTP
SMLAPHNPADYPNLSTVVVAGEACPKATADLWGAR----VYNACGPTEVTIANTMQHTPG
D-IV---TIGGPTPNNSVYVLDENMRPVPIGEPGVMWGGGAGITKGYLNLPDKTAERYVP
DPFADDGSMMFNTGDLGRWHSNGTLVHLGRIDNQVKIKGFRVELDGVATAMETCPGVQAA
TALLI-DG-----ELWGFAT---PASLKPEDIKEAAKVQ-PYYAVPTRYLTLFPTA-NGK
TDKRIL
>Sc_CPS1_Y0R093C_A2_2
------------------------SWASFGKIVAGFLKKISKIPLKHGDPIIIMCENSVE
YVAMIMACLYCNLLVIPLPSVEDLKGLVNIIQSYKVKRVFVDAKLHSLLNDNNVKYKSLI
PKITVFMFKNVLKQKFGAKPTGMPCVVWVNTEYDVTSHVTMTHSSLLNASKIVKETLQLR
-NNSLFSICSHTSGLGFFSCLLGIYTGASTCLFLTDVLTDPKEFLIGLQNLNVKLYLKLE
TLYALLAENSFKGVRNIMIPFPNYTIENILRYSQISYVYSLRSYPPVDLYLDPFSLEVNP
NVSAKIQDSGVVPVCTDVSVVNPETLLCVDGEFGEIWCCSEANAFDYFVKNKLYKDPFIT
EQFKSEVNNYLRTGDLGFIKGENLLFVLGSIHESIEILGLTHFVSDLERTVKD-------
--------------------------------------------VHSD---------IGS
C-----
>Fg_CPS1_FGSG06631.3_A2_2
-DLIQWRVARQPEELAYIDGRGRVTWKKFDTKVASVAMYLNKVKVRPGDHIILMYTHSEE
FVFAIHACISLGAIVIPIALDQDVPAFLHIVSDYNVKAVLV-NAEVDHLKPVASHIKQSA
QVLKITQSSGLRDLRFTIDPWPGPVIVWTYWTPDQRRSVQLGHDTIMGMCKVQKETCQMT
-SSRVLGCVRSTTGLGFHTALMGIYIGTPTYLLPVEFAANPMSLFVTLSRYKIKDTYATP
QMLDSMKPR-VDVFVRLHFAGAGLDRTAINVYSHVLNPASYMCIEPIELWLDTQALPVDP
E-SDLVQDSGMVPVSTQIAIINPESRICLDGEYGEIWVDSEACVKSFYGSKDADAERFDG
RALGDPNIQYIRTGDLGFLHVD-MLFVLGNIGETFEINGLSHFPMDIENSVEKHRNIVAN
GCAVF--------QAGGLVV------VLVEVNRKP----YLASIVPVI-VNAI-LN-EHQ
IIVDIV
>Cn_CPS1_CocheC5_66090_A2_2
HDLMQWRVSRQAEELAYVDGRGKVNWKKFDQKVAGVAMYLNKVKVQAGDHLLLMYTHSEE
FVYAVHACFVLGAVCIPMAPIDQAPALLHILADFKVKAILVNADHLMKIKQVSQAILKIS
VPNTYSQSSGCRDLKLTIRPAQAGFPVWTYWTPDQRIAVQLGHSQIMALCKVQKETCQMT
-STRVLGCVRSTIGLGFHTCLMGIFLAAPTYLVPVDFAQNPNILFQTLSRYKIKDAYATS
QMLDAIA--ALHELKNLMIATDGRPRDVYQRVRVHFAPASYMCIEPVELHLDHALRVDPD
TPNALVQDSGMVPVSTQISIVNPETQLCLNGEYGEIWVQSEANAYSYMSDAERNGRTIDG
DPN-----RYVRTGDLGFLHVD-MLFVLGSIGDTFEVNGLNHFSMDIEQSVERHRNIVPG
GCAVF--------QAGGLVV------VVVEIFRRN----FLASMVPVI-VNAI-LN-EHQ
LVIDIV
